# Supplementary material for: Cytochrome P450 site of metabolism prediction from 2D topological fingerprints using GPU accelerated probabilistic classifiers
Source: J Cheminform. 2014 May 27;6:29. doi: 10.1186/1758-2946-6-29 (PMC4047555; doi:10.1186/1758-2946-6-29)
Supplement: Additional file 3 — Topological circular fingerprints for atomic sites in the 3A4 data to a bond depth of 6. [file 1758-2946-6-29-S3.zip › 2025339358121174_add3.dat]

1_21	SOM	0	3	0	7	4	4	1	0	0	0	0	0	0	0	0	0	0	0	0	0	1	1	1	3	2	2	1	0	0	0	0	0	0	0	0	0	0	0	0	0	0	0	0	0	0	0	0	0
1_23	SOM	0	3	0	7	4	4	1	0	0	0	0	0	0	0	0	0	0	0	0	0	1	1	1	3	2	2	1	0	0	0	0	0	0	0	0	0	0	0	0	0	0	0	0	0	0	0	0	0
1_22	SOM	0	3	0	7	4	4	1	0	0	0	0	0	0	0	0	0	0	0	0	0	1	1	1	3	2	2	1	0	0	0	0	0	0	0	0	0	0	0	0	0	0	0	0	0	0	0	0	0
1_47	notSOM	1	0	0	0	0	1	5	0	0	0	0	0	0	0	0	0	1	2	1	0	0	0	0	0	0	1	2	2	0	0	0	0	1	2	2	0	0	0	0	0	0	0	0	0	0	0	0	0
1_10	notSOM	0	0	0	0	2	3	5	0	0	0	0	0	0	0	0	1	1	1	1	0	0	0	0	0	0	1	2	2	0	0	1	2	2	1	0	0	0	0	0	0	0	0	0	0	0	0	0	0
1_11	notSOM	0	0	1	1	5	6	2	0	0	0	0	0	0	0	1	2	1	0	0	0	0	0	0	1	2	2	1	1	0	0	1	2	2	1	0	0	0	0	0	0	0	0	0	0	0	0	0	0
1_12	notSOM	0	1	0	0	1	5	6	0	0	0	0	0	0	0	0	1	2	1	0	0	0	0	0	0	1	2	2	1	0	0	0	1	2	2	1	0	0	0	0	0	0	0	0	0	0	0	0	0
1_14	notSOM	0	1	4	4	2	1	11	0	0	0	0	0	0	0	0	1	2	1	0	0	0	1	2	2	1	1	3	0	0	0	0	1	2	2	1	0	0	0	0	0	0	0	0	0	0	0	0	0
1_20	notSOM	0	0	10	4	4	1	0	0	0	0	0	0	0	0	0	0	0	0	0	1	2	1	4	2	2	1	0	0	0	0	0	0	0	0	0	0	0	0	0	0	0	0	0	0	0	0	0	0
1_13	notSOM	0	0	1	5	5	3	1	0	0	0	0	0	0	0	1	2	1	0	0	0	0	0	1	2	2	1	1	3	0	0	1	2	2	1	0	0	0	0	0	0	0	0	0	0	0	0	0	0
1_16	notSOM	0	2	3	3	11	0	1	0	0	0	0	0	0	0	0	0	0	1	2	1	0	1	2	3	4	0	0	0	0	0	0	0	0	1	2	0	0	0	0	0	0	0	0	0	0	0	0	0
1_1	notSOM	0	0	1	2	2	5	4	0	0	0	0	0	0	0	0	1	2	1	0	0	0	0	0	0	1	2	2	1	1	2	2	1	0	0	0	0	0	0	0	0	0	0	0	0	0	0	0	0
1_15	notSOM	0	2	3	3	2	10	1	0	0	0	0	0	0	0	0	0	1	2	1	0	0	1	2	2	2	3	0	0	0	0	0	0	1	2	2	0	0	0	0	0	0	0	0	0	0	0	0	0
1_18	notSOM	0	2	3	3	11	0	1	0	0	0	0	0	0	0	0	0	0	1	2	1	0	1	2	3	4	0	0	0	0	0	0	0	0	1	2	0	0	0	0	0	0	0	0	0	0	0	0	0
1_3	notSOM	0	1	2	1	0	0	1	0	0	0	0	0	0	0	0	0	0	1	2	1	0	0	0	0	0	0	1	2	1	2	2	1	0	0	0	0	0	0	0	0	0	0	0	0	0	0	0	0
1_17	notSOM	0	1	4	13	1	0	0	0	0	0	0	0	0	0	0	0	0	0	1	2	1	1	3	5	1	0	0	0	0	0	0	0	0	0	1	0	0	0	0	0	0	0	0	0	0	0	0	0
1_2	notSOM	0	1	1	1	1	1	5	0	0	0	0	0	0	0	0	0	1	2	1	0	0	0	0	0	0	1	2	2	1	2	2	1	0	0	0	0	0	0	0	0	0	0	0	0	0	0	0	0
1_5	notSOM	0	1	1	1	1	1	1	0	0	0	0	0	0	0	0	0	1	2	1	0	0	0	0	0	0	0	1	2	1	2	2	1	0	0	0	0	0	0	0	0	0	0	0	0	0	0	0	0
1_19	notSOM	0	2	3	3	2	10	1	0	0	0	0	0	0	0	0	0	1	2	1	0	0	1	2	2	2	3	0	0	0	0	0	0	1	2	2	0	0	0	0	0	0	0	0	0	0	0	0	0
1_4	notSOM	0	1	2	1	0	0	1	0	0	0	0	0	0	0	0	0	0	1	2	1	0	0	0	0	0	0	0	1	1	2	2	1	0	0	0	0	0	0	0	0	0	0	0	0	0	0	0	0
1_7	notSOM	0	0	0	2	7	5	1	0	0	0	0	0	0	0	1	1	1	1	0	0	0	0	0	1	2	2	1	1	0	1	2	2	1	0	0	0	0	0	0	0	0	0	0	0	0	0	0	0
1_6	notSOM	0	0	1	2	2	1	4	0	0	0	0	0	0	0	0	1	2	1	0	0	0	0	0	0	0	1	2	2	1	2	2	1	0	0	0	0	0	0	0	0	0	0	0	0	0	0	0	0
1_9	notSOM	0	0	0	2	3	5	4	0	0	0	0	0	0	0	1	1	1	1	0	0	0	0	0	0	1	2	2	1	0	1	2	2	1	0	0	0	0	0	0	0	0	0	0	0	0	0	0	0
1_8	notSOM	0	0	0	0	2	7	5	0	0	0	0	0	0	0	0	1	1	1	1	0	0	0	0	0	1	2	2	1	0	0	1	2	2	1	0	0	0	0	0	0	0	0	0	0	0	0	0	0
2_7	SOM	0	2	0	3	3	0	0	0	0	0	0	1	1	0	0	0	0	0	0	0	0	1	0	0	0	0	0	1	0	2	3	4	1	0	0	0	0	0	0	0	0	0	0	0	0	0	0	0
2_12	notSOM	0	1	1	2	0	2	3	0	0	0	1	1	0	0	0	0	0	0	0	0	0	0	0	1	0	0	1	1	1	2	1	1	2	2	1	0	0	0	0	0	0	0	0	0	0	0	0	0
2_13	notSOM	0	0	0	2	5	2	2	1	1	0	0	0	0	0	0	0	0	0	1	0	0	0	0	1	1	1	0	0	0	1	1	2	0	1	2	0	0	0	0	0	0	0	0	0	0	0	0	0
2_23	notSOM	0	0	0	2	2	0	2	0	0	0	0	0	0	0	0	0	0	0	0	0	0	0	0	0	0	0	1	0	0	1	2	2	1	0	1	0	0	0	0	0	0	0	0	0	0	0	0	0
2_10	notSOM	0	0	1	1	3	4	2	0	1	1	0	0	0	0	0	0	0	0	0	1	0	0	0	0	2	1	0	0	1	1	2	0	1	2	2	0	0	0	0	0	0	0	0	0	0	0	0	0
2_11	notSOM	0	1	1	0	2	1	6	0	0	1	1	0	0	0	0	0	0	0	0	0	1	0	0	0	1	1	1	0	1	2	1	0	1	2	2	0	0	0	0	0	0	0	0	0	0	0	0	0
2_20	notSOM	0	2	0	1	1	3	0	0	0	0	0	1	1	0	0	1	0	0	0	0	0	0	0	0	1	1	0	0	0	0	0	0	0	0	1	0	0	0	0	0	0	0	0	0	0	0	0	0
2_1	notSOM	0	0	4	2	1	1	0	0	0	0	0	0	1	1	0	0	0	0	0	0	0	0	1	0	0	0	0	0	1	2	3	2	2	0	0	0	0	0	0	0	0	0	0	0	0	0	0	0
2_2	notSOM	0	1	1	3	1	1	1	0	0	0	0	0	0	1	0	0	0	0	0	0	0	0	0	1	0	0	0	0	1	2	2	2	1	2	0	0	0	0	0	0	0	0	0	0	0	0	0	0
2_19	notSOM	0	0	0	3	1	3	0	0	0	0	0	1	1	0	0	1	0	0	0	0	0	0	0	0	1	1	0	0	0	0	0	0	0	0	1	0	0	0	0	0	0	0	0	0	0	0	0	0
2_3	notSOM	0	1	1	1	3	0	1	0	0	0	0	0	0	0	0	0	0	0	0	0	0	0	0	0	1	0	0	0	1	2	2	1	1	1	2	0	0	0	0	0	0	0	0	0	0	0	0	0
2_18	notSOM	0	0	3	1	3	0	0	0	0	0	1	1	0	0	1	0	0	0	0	0	0	0	0	1	1	0	0	0	0	0	0	0	0	1	1	0	0	0	0	0	0	0	0	0	0	0	0	0
2_4	notSOM	0	0	2	2	0	2	0	0	0	0	0	0	0	0	0	0	0	0	0	0	0	0	0	0	0	1	0	0	1	2	2	1	0	1	1	0	0	0	0	0	0	0	0	0	0	0	0	0
2_17	notSOM	0	1	1	5	0	0	1	0	0	1	1	0	0	0	0	1	0	0	0	0	0	0	1	1	0	0	0	0	0	0	0	0	1	1	2	0	0	0	0	0	0	0	0	0	0	0	0	0
2_16	notSOM	0	3	1	1	0	2	1	0	0	1	1	0	0	0	0	0	0	1	0	0	0	1	1	0	0	0	0	0	0	0	0	0	1	1	2	0	0	0	0	0	0	0	0	0	0	0	0	0
2_15	notSOM	0	1	4	0	2	1	1	0	1	1	0	0	0	0	0	0	1	0	0	0	0	1	1	0	0	0	0	1	0	0	0	1	1	2	0	0	0	0	0	0	0	0	0	0	0	0	0	0
2_14	notSOM	0	0	1	4	1	3	2	1	1	0	0	0	0	0	0	0	0	1	0	0	0	0	1	1	0	0	1	0	0	0	1	1	2	0	1	0	0	0	0	0	0	0	0	0	0	0	0	0
2_9	notSOM	0	0	0	4	0	3	6	0	0	1	1	0	0	0	0	0	0	0	0	0	1	0	0	1	0	1	1	0	0	2	2	1	2	2	1	0	0	0	0	0	0	0	0	0	0	0	0	0
2_5	notSOM	0	1	1	1	3	0	1	0	0	0	0	0	0	0	0	0	0	0	0	0	0	0	0	0	1	0	0	0	1	2	2	1	1	1	2	0	0	0	0	0	0	0	0	0	0	0	0	0
2_6	notSOM	0	1	1	3	1	1	1	0	0	0	0	0	0	1	0	0	0	0	0	0	0	0	0	1	0	0	0	0	1	2	2	2	1	2	0	0	0	0	0	0	0	0	0	0	0	0	0	0
2_8	notSOM	0	0	3	1	2	2	1	0	0	0	1	1	0	0	0	0	0	0	0	0	0	0	1	0	0	0	1	1	1	1	3	2	2	1	0	0	0	0	0	0	0	0	0	0	0	0	0	0
3_7	SOM	0	2	0	3	3	0	0	0	0	0	0	1	1	0	0	0	0	0	0	0	0	1	0	0	0	0	0	1	0	2	3	4	1	0	0	0	0	0	0	0	0	0	0	0	0	0	0	0
3_4	notSOM	0	0	2	2	0	2	0	0	0	0	0	0	0	0	0	0	0	0	0	0	0	0	0	0	0	1	0	0	1	2	2	1	0	1	1	0	0	0	0	0	0	0	0	0	0	0	0	0
3_5	notSOM	0	1	1	1	3	0	1	0	0	0	0	0	0	0	0	0	0	0	0	0	0	0	0	0	1	0	0	0	1	2	2	1	1	1	2	0	0	0	0	0	0	0	0	0	0	0	0	0
3_6	notSOM	0	1	1	3	1	1	1	0	0	0	0	0	0	1	0	0	0	0	0	0	0	0	0	1	0	0	0	0	1	2	2	2	1	2	0	0	0	0	0	0	0	0	0	0	0	0	0	0
3_8	notSOM	0	0	3	1	2	2	1	0	0	0	1	1	0	0	0	0	0	0	0	0	0	0	1	0	0	0	1	1	1	1	3	2	2	1	0	0	0	0	0	0	0	0	0	0	0	0	0	0
3_9	notSOM	0	0	0	4	0	3	5	0	0	1	1	0	0	0	0	0	0	0	0	0	1	0	0	1	0	1	1	0	0	2	2	1	2	2	1	0	0	0	0	0	0	0	0	0	0	0	0	0
3_18	notSOM	0	0	2	2	3	0	0	0	0	0	1	1	0	0	1	0	0	0	0	0	0	0	0	1	1	0	0	0	0	0	0	0	0	1	1	0	0	0	0	0	0	0	0	0	0	0	0	0
3_17	notSOM	0	0	2	5	0	0	1	0	0	1	1	0	0	0	0	1	0	0	0	0	0	0	1	1	0	0	0	0	0	0	0	0	1	1	2	0	0	0	0	0	0	0	0	0	0	0	0	0
3_16	notSOM	0	3	1	0	1	2	1	0	0	1	1	0	0	0	0	0	0	1	0	0	0	1	1	0	0	0	0	0	0	0	0	0	1	1	2	0	0	0	0	0	0	0	0	0	0	0	0	0
3_15	notSOM	0	1	3	1	2	1	1	0	1	1	0	0	0	0	0	0	1	0	0	0	0	1	1	0	0	0	0	1	0	0	0	1	1	2	0	0	0	0	0	0	0	0	0	0	0	0	0	0
3_1	notSOM	0	0	4	2	1	1	0	0	0	0	0	0	1	1	0	0	0	0	0	0	0	0	1	0	0	0	0	0	1	2	3	2	2	0	0	0	0	0	0	0	0	0	0	0	0	0	0	0
3_2	notSOM	0	1	1	3	1	1	1	0	0	0	0	0	0	1	0	0	0	0	0	0	0	0	0	1	0	0	0	0	1	2	2	2	1	2	0	0	0	0	0	0	0	0	0	0	0	0	0	0
3_19	notSOM	0	0	0	2	2	3	0	0	0	0	0	1	1	0	0	1	0	0	0	0	0	0	0	0	1	1	0	0	0	0	0	0	0	0	1	0	0	0	0	0	0	0	0	0	0	0	0	0
3_3	notSOM	0	1	1	1	3	0	1	0	0	0	0	0	0	0	0	0	0	0	0	0	0	0	0	0	1	0	0	0	1	2	2	1	1	1	2	0	0	0	0	0	0	0	0	0	0	0	0	0
3_23	notSOM	0	0	0	2	2	0	2	0	0	0	0	0	0	0	0	0	0	0	0	0	0	0	0	0	0	0	1	0	0	1	2	2	1	0	1	0	0	0	0	0	0	0	0	0	0	0	0	0
3_10	notSOM	0	0	1	1	3	3	3	0	1	1	0	0	0	0	0	0	0	0	0	1	0	0	0	0	2	1	0	0	1	1	2	0	1	2	2	0	0	0	0	0	0	0	0	0	0	0	0	0
3_34	notSOM	0	1	0	1	5	0	0	0	0	0	1	1	0	0	0	0	1	0	0	0	0	0	0	1	1	0	0	0	0	0	0	0	0	1	1	0	0	0	0	0	0	0	0	0	0	0	0	0
3_13	notSOM	0	0	0	2	4	3	2	1	1	0	0	0	0	0	0	0	0	0	1	0	0	0	0	1	1	1	0	0	0	1	1	2	0	1	2	0	0	0	0	0	0	0	0	0	0	0	0	0
3_14	notSOM	0	0	1	3	2	3	2	1	1	0	0	0	0	0	0	0	0	1	0	0	0	0	1	1	0	0	1	0	0	0	1	1	2	0	1	0	0	0	0	0	0	0	0	0	0	0	0	0
3_20	notSOM	0	2	0	0	2	3	0	0	0	0	0	1	1	0	0	1	0	0	0	0	0	0	0	0	1	1	0	0	0	0	0	0	0	0	1	0	0	0	0	0	0	0	0	0	0	0	0	0
3_11	notSOM	0	1	1	0	2	1	5	0	0	1	1	0	0	0	0	0	0	0	0	0	1	0	0	0	1	1	1	0	1	2	1	0	1	2	2	0	0	0	0	0	0	0	0	0	0	0	0	0
3_12	notSOM	0	1	1	2	0	2	3	0	0	0	1	1	0	0	0	0	0	0	0	0	0	0	0	1	0	0	1	1	1	2	1	1	2	2	1	0	0	0	0	0	0	0	0	0	0	0	0	0
4_20	SOM	0	1	2	0	0	1	0	0	0	0	0	0	0	0	0	0	0	0	0	0	0	0	0	0	0	0	0	0	1	2	2	1	0	1	2	0	0	0	0	0	0	0	0	0	0	0	0	0
4_18	notSOM	0	0	0	1	2	1	1	0	0	0	0	0	0	0	0	0	0	0	0	0	0	0	0	0	0	0	0	1	0	1	2	2	2	2	2	0	0	0	0	0	0	0	0	0	0	0	0	0
4_19	notSOM	0	2	0	0	2	0	1	0	0	0	0	0	0	0	0	1	1	0	0	0	0	1	0	0	1	0	0	0	0	0	0	0	1	2	2	0	0	0	0	0	0	0	0	0	0	0	0	0
4_16	notSOM	0	0	0	1	2	1	1	0	0	0	0	0	0	0	0	0	0	0	0	0	0	0	0	0	0	0	0	1	0	1	2	2	2	2	2	0	0	0	0	0	0	0	0	0	0	0	0	0
4_17	notSOM	0	1	1	1	1	0	1	0	0	0	0	0	0	0	0	0	0	0	0	0	0	0	0	0	0	0	0	1	1	2	2	1	1	2	2	0	0	0	0	0	0	0	0	0	0	0	0	0
4_9	notSOM	0	0	2	2	1	3	1	0	0	0	0	0	0	0	1	0	0	1	0	0	0	0	1	1	0	0	0	0	0	0	1	2	2	2	2	0	0	0	0	0	0	0	0	0	0	0	0	0
4_8	notSOM	0	1	2	1	1	2	0	0	0	0	0	0	0	0	0	0	0	0	0	1	0	0	0	0	0	1	0	0	1	2	2	1	1	2	2	0	0	0	0	0	0	0	0	0	0	0	0	0
4_7	notSOM	0	0	1	2	2	4	1	0	0	0	0	0	0	0	0	0	0	0	0	1	0	0	0	0	0	1	0	0	1	2	3	3	2	1	0	0	0	0	0	0	0	0	0	0	0	0	0	0
4_6	notSOM	0	1	1	3	2	0	2	0	0	0	0	0	0	0	0	0	0	1	0	0	1	0	0	1	0	0	1	0	1	2	2	1	1	2	2	0	0	0	0	0	0	0	0	0	0	0	0	0
4_5	notSOM	0	2	0	1	5	1	0	0	0	0	0	0	0	0	0	1	0	0	1	0	0	1	0	0	1	0	0	0	0	1	2	2	2	2	2	0	0	0	0	0	0	0	0	0	0	0	0	0
4_4	notSOM	0	1	1	2	3	0	2	0	0	0	0	0	0	0	0	0	0	0	1	0	0	0	0	0	1	0	0	1	1	2	2	2	2	2	1	0	0	0	0	0	0	0	0	0	0	0	0	0
4_3	notSOM	0	1	0	1	6	2	0	0	0	0	0	0	0	0	0	0	0	0	1	0	0	0	0	0	1	0	0	1	0	2	4	4	2	0	0	0	0	0	0	0	0	0	0	0	0	0	0	0
4_15	notSOM	0	1	1	1	1	0	1	0	0	0	0	0	0	0	0	0	0	0	0	0	0	0	0	0	0	0	0	1	1	2	2	1	1	2	2	0	0	0	0	0	0	0	0	0	0	0	0	0
4_2	notSOM	0	0	3	3	1	2	2	0	0	0	0	0	0	0	0	0	1	0	0	1	0	0	1	0	0	1	0	0	1	2	2	2	2	2	1	0	0	0	0	0	0	0	0	0	0	0	0	0
4_23	notSOM	0	0	0	2	0	0	2	0	0	0	0	0	0	0	0	1	0	0	1	0	0	0	0	1	0	0	1	0	0	0	0	0	0	0	1	0	0	0	0	0	0	0	0	0	0	0	0	0
4_14	notSOM	0	0	0	2	2	1	3	0	0	0	0	0	0	0	0	1	0	0	1	0	0	0	0	1	1	0	0	0	0	0	0	1	2	2	2	0	0	0	0	0	0	0	0	0	0	0	0	0
4_1	notSOM	0	0	2	4	1	2	3	0	0	0	0	0	0	0	0	0	0	1	0	0	1	0	0	1	0	0	1	0	1	2	3	3	2	1	0	0	0	0	0	0	0	0	0	0	0	0	0	0
4_13	notSOM	0	0	2	2	0	1	3	0	0	0	0	0	0	0	0	1	1	0	0	0	0	0	1	1	0	0	0	0	0	0	0	1	2	2	2	0	0	0	0	0	0	0	0	0	0	0	0	0
4_12	notSOM	0	0	1	2	1	1	4	0	0	0	0	0	0	0	0	0	0	0	0	0	1	0	0	0	0	0	1	0	1	2	2	2	2	2	1	0	0	0	0	0	0	0	0	0	0	0	0	0
4_11	notSOM	0	0	1	2	1	1	4	0	0	0	0	0	0	0	0	0	0	0	0	0	1	0	0	0	0	0	1	0	1	2	2	2	2	2	1	0	0	0	0	0	0	0	0	0	0	0	0	0
4_10	notSOM	0	1	2	1	2	1	0	0	0	0	0	0	0	0	0	0	0	0	1	0	0	0	0	0	1	0	0	1	1	2	2	1	0	1	2	0	0	0	0	0	0	0	0	0	0	0	0	0
4_22	notSOM	0	0	0	2	0	0	2	0	0	0	0	0	0	0	0	1	0	0	1	0	0	0	0	1	0	0	1	0	0	0	0	0	0	0	1	0	0	0	0	0	0	0	0	0	0	0	0	0
4_21	notSOM	0	0	2	0	0	2	0	0	0	0	0	0	0	0	1	0	0	1	0	0	0	0	1	0	0	1	0	0	0	0	0	0	0	1	2	0	0	0	0	0	0	0	0	0	0	0	0	0
5_23	SOM	0	1	2	1	0	0	1	0	0	0	0	0	0	0	0	0	0	0	0	0	0	0	0	0	0	0	0	1	1	2	2	1	2	1	0	0	0	0	0	0	0	0	0	0	0	0	0	0
5_20	SOM	0	1	1	1	1	1	1	0	0	0	0	0	0	0	0	0	0	0	0	0	0	0	0	0	0	0	1	1	1	2	2	3	1	0	1	0	0	0	0	0	0	0	0	0	0	0	0	0
5_21	SOM	0	1	2	1	0	1	1	0	0	0	0	0	0	0	0	0	0	0	0	0	0	0	0	0	0	0	1	1	1	2	2	2	1	1	1	0	0	0	0	0	0	0	0	0	0	0	0	0
5_26	notSOM	0	0	0	0	2	2	0	0	0	0	0	0	0	0	0	0	0	0	0	0	0	0	0	0	0	0	0	1	0	0	1	2	2	1	0	0	0	0	0	0	0	0	0	0	0	0	0	0
5_24	notSOM	0	0	0	2	2	0	1	0	0	0	0	0	0	0	0	0	0	0	0	0	0	0	0	0	0	0	1	1	0	1	2	2	1	0	1	0	0	0	0	0	0	0	0	0	0	0	0	0
5_25	notSOM	0	0	0	0	2	2	0	0	0	0	0	0	0	0	0	0	0	0	0	0	0	0	0	0	0	0	0	1	0	0	1	2	2	1	0	0	0	0	0	0	0	0	0	0	0	0	0	0
5_22	notSOM	0	0	2	2	0	1	2	0	0	0	0	0	0	0	0	0	0	0	0	0	1	0	0	0	0	1	1	0	1	2	2	1	0	1	2	0	0	0	0	0	0	0	0	0	0	0	0	0
5_1	notSOM	0	0	1	3	3	7	1	0	0	0	0	0	0	0	0	0	0	1	0	0	0	0	1	1	0	1	0	0	1	2	2	4	4	2	0	0	0	0	0	0	0	0	0	0	0	0	0	0
5_4	notSOM	0	0	0	1	4	4	6	0	0	0	0	0	0	0	0	0	0	0	1	0	0	0	0	1	1	0	1	0	1	1	2	3	4	3	1	0	0	0	0	0	0	0	0	0	0	0	0	0
5_10	notSOM	0	0	0	0	1	4	4	0	0	0	0	0	0	0	0	0	0	0	0	1	0	0	0	0	1	1	0	1	0	1	1	2	3	4	3	0	0	0	0	0	0	0	0	0	0	0	0	0
5_5	notSOM	0	0	3	4	0	4	1	0	0	0	0	0	0	0	0	0	0	1	0	0	0	0	1	1	0	1	0	0	1	2	3	3	1	2	2	0	0	0	0	0	0	0	0	0	0	0	0	0
5_2	notSOM	0	1	2	2	6	1	2	0	0	0	0	0	0	0	0	0	1	0	0	0	0	1	1	0	1	0	0	0	0	2	4	3	3	2	1	0	0	0	0	0	0	0	0	0	0	0	0	0
5_12	notSOM	0	1	1	2	3	0	4	0	0	0	0	0	0	0	0	0	0	0	1	0	0	0	0	1	1	0	1	0	1	2	2	2	2	1	2	0	0	0	0	0	0	0	0	0	0	0	0	0
5_3	notSOM	0	0	1	2	4	3	5	0	0	0	0	0	0	0	0	0	0	0	1	0	0	0	0	1	1	0	1	0	1	2	3	3	3	2	1	0	0	0	0	0	0	0	0	0	0	0	0	0
5_11	notSOM	0	1	1	2	3	0	4	0	0	0	0	0	0	0	0	0	0	0	1	0	0	0	0	1	1	0	1	0	1	2	2	2	2	1	2	0	0	0	0	0	0	0	0	0	0	0	0	0
5_14	notSOM	0	0	1	2	2	1	2	0	0	0	0	0	0	0	0	0	0	0	0	0	1	0	0	0	0	1	1	0	1	2	4	2	0	1	2	0	0	0	0	0	0	0	0	0	0	0	0	0
5_8	notSOM	0	1	0	0	2	4	3	0	0	0	0	0	0	0	0	0	0	0	0	1	0	0	0	0	1	1	0	1	0	1	2	3	3	3	2	0	0	0	0	0	0	0	0	0	0	0	0	0
5_41	notSOM	1	0	0	0	0	2	4	0	0	0	0	0	0	0	0	0	0	0	0	0	1	0	0	0	0	1	1	0	0	0	1	2	3	3	3	0	0	0	0	0	0	0	0	0	0	0	0	0
5_9	notSOM	0	0	0	1	3	4	2	0	0	0	0	0	0	0	0	0	0	0	0	1	0	0	0	0	1	1	0	1	0	2	3	3	2	2	2	0	0	0	0	0	0	0	0	0	0	0	0	0
5_13	notSOM	0	0	5	1	0	2	3	0	0	0	0	0	0	0	1	0	0	0	0	0	0	0	2	1	0	0	0	0	0	0	0	2	4	3	3	0	0	0	0	0	0	0	0	0	0	0	0	0
5_16	notSOM	0	1	1	1	2	2	0	0	0	0	0	0	0	0	0	0	0	0	0	1	0	0	0	0	1	1	0	1	1	2	2	1	1	2	1	0	0	0	0	0	0	0	0	0	0	0	0	0
5_6	notSOM	0	2	1	3	2	3	1	0	0	0	0	0	0	0	0	1	0	0	0	0	0	1	1	1	0	0	0	0	0	0	2	4	3	3	2	0	0	0	0	0	0	0	0	0	0	0	0	0
5_15	notSOM	0	1	1	1	2	1	2	0	0	0	0	0	0	0	0	0	0	0	0	0	1	0	0	0	0	1	1	0	1	2	3	2	1	1	2	0	0	0	0	0	0	0	0	0	0	0	0	0
5_7	notSOM	0	0	1	3	2	2	2	0	0	0	0	0	0	0	0	0	0	0	0	1	0	0	0	0	1	1	0	1	1	3	3	2	1	2	2	0	0	0	0	0	0	0	0	0	0	0	0	0
5_17	notSOM	0	1	1	1	2	2	0	0	0	0	0	0	0	0	0	0	0	0	0	1	0	0	0	0	1	1	0	1	1	2	2	1	1	2	1	0	0	0	0	0	0	0	0	0	0	0	0	0
5_18	notSOM	0	3	0	2	1	0	2	0	0	0	0	0	0	0	0	1	0	0	0	0	0	1	0	1	1	0	0	0	0	0	0	0	2	4	3	0	0	0	0	0	0	0	0	0	0	0	0	0
5_19	notSOM	0	0	0	5	1	0	2	0	0	0	0	0	0	0	0	1	0	0	0	0	0	0	0	2	1	0	0	0	0	0	0	0	2	4	3	0	0	0	0	0	0	0	0	0	0	0	0	0
6_20	SOM	0	1	1	1	1	1	1	0	0	0	0	0	0	0	0	0	0	0	0	0	0	0	0	0	0	0	1	1	1	2	2	3	1	0	1	0	0	0	0	0	0	0	0	0	0	0	0	0
6_23	SOM	0	1	2	1	0	0	1	0	0	0	0	0	0	0	0	0	0	0	0	0	0	0	0	0	0	0	0	1	1	2	2	1	2	1	0	0	0	0	0	0	0	0	0	0	0	0	0	0
6_21	SOM	0	1	2	1	0	1	1	0	0	0	0	0	0	0	0	0	0	0	0	0	0	0	0	0	0	0	1	1	1	2	2	2	1	1	1	0	0	0	0	0	0	0	0	0	0	0	0	0
6_15	notSOM	0	1	1	1	2	1	2	0	0	0	0	0	0	0	0	0	0	0	0	0	1	0	0	0	0	1	1	0	1	2	3	2	1	1	2	0	0	0	0	0	0	0	0	0	0	0	0	0
6_8	notSOM	0	1	0	0	2	4	3	0	0	0	0	0	0	0	0	0	0	0	0	1	0	0	0	0	1	1	0	1	0	1	2	3	3	3	2	0	0	0	0	0	0	0	0	0	0	0	0	0
6_14	notSOM	0	0	1	2	2	1	2	0	0	0	0	0	0	0	0	0	0	0	0	0	1	0	0	0	0	1	1	0	1	2	4	2	0	1	2	0	0	0	0	0	0	0	0	0	0	0	0	0
6_7	notSOM	0	0	1	3	2	2	2	0	0	0	0	0	0	0	0	0	0	0	0	1	0	0	0	0	1	1	0	1	1	3	3	2	1	2	2	0	0	0	0	0	0	0	0	0	0	0	0	0
6_26	notSOM	0	0	0	0	2	2	0	0	0	0	0	0	0	0	0	0	0	0	0	0	0	0	0	0	0	0	0	1	0	0	1	2	2	1	0	0	0	0	0	0	0	0	0	0	0	0	0	0
6_17	notSOM	0	1	1	1	2	2	0	0	0	0	0	0	0	0	0	0	0	0	0	1	0	0	0	0	1	1	0	1	1	2	2	1	1	2	1	0	0	0	0	0	0	0	0	0	0	0	0	0
6_6	notSOM	0	2	1	3	2	3	1	0	0	0	0	0	0	0	0	1	0	0	0	0	0	1	1	1	0	0	0	0	0	0	2	4	3	3	2	0	0	0	0	0	0	0	0	0	0	0	0	0
6_25	notSOM	0	0	0	0	2	2	0	0	0	0	0	0	0	0	0	0	0	0	0	0	0	0	0	0	0	0	0	1	0	0	1	2	2	1	0	0	0	0	0	0	0	0	0	0	0	0	0	0
6_16	notSOM	0	1	1	1	2	2	0	0	0	0	0	0	0	0	0	0	0	0	0	1	0	0	0	0	1	1	0	1	1	2	2	1	1	2	1	0	0	0	0	0	0	0	0	0	0	0	0	0
6_5	notSOM	0	0	3	4	0	4	1	0	0	0	0	0	0	0	0	0	0	1	0	0	0	0	1	1	0	1	0	0	1	2	3	3	1	2	2	0	0	0	0	0	0	0	0	0	0	0	0	0
6_24	notSOM	0	0	0	2	2	0	1	0	0	0	0	0	0	0	0	0	0	0	0	0	0	0	0	0	0	0	1	1	0	1	2	2	1	0	1	0	0	0	0	0	0	0	0	0	0	0	0	0
6_4	notSOM	0	0	0	1	4	4	6	0	0	0	0	0	0	0	0	0	0	0	1	0	0	0	0	1	1	0	1	0	1	1	2	3	4	3	1	0	0	0	0	0	0	0	0	0	0	0	0	0
6_11	notSOM	0	1	1	2	3	0	4	0	0	0	0	0	0	0	0	0	0	0	1	0	0	0	0	1	1	0	1	0	1	2	2	2	2	1	2	0	0	0	0	0	0	0	0	0	0	0	0	0
6_3	notSOM	0	0	1	2	4	3	5	0	0	0	0	0	0	0	0	0	0	0	1	0	0	0	0	1	1	0	1	0	1	2	3	3	3	2	1	0	0	0	0	0	0	0	0	0	0	0	0	0
6_10	notSOM	0	0	0	0	1	4	4	0	0	0	0	0	0	0	0	0	0	0	0	1	0	0	0	0	1	1	0	1	0	1	1	2	3	4	3	0	0	0	0	0	0	0	0	0	0	0	0	0
6_22	notSOM	0	0	2	2	0	1	2	0	0	0	0	0	0	0	0	0	0	0	0	0	1	0	0	0	0	1	1	0	1	2	2	1	0	1	2	0	0	0	0	0	0	0	0	0	0	0	0	0
6_2	notSOM	0	1	2	2	6	1	2	0	0	0	0	0	0	0	0	0	1	0	0	0	0	1	1	0	1	0	0	0	0	2	4	3	3	2	1	0	0	0	0	0	0	0	0	0	0	0	0	0
6_13	notSOM	0	0	5	1	0	2	3	0	0	0	0	0	0	0	1	0	0	0	0	0	0	0	2	1	0	0	0	0	0	0	0	2	4	3	3	0	0	0	0	0	0	0	0	0	0	0	0	0
6_1	notSOM	0	0	1	3	3	7	1	0	0	0	0	0	0	0	0	0	0	1	0	0	0	0	1	1	0	1	0	0	1	2	2	4	4	2	0	0	0	0	0	0	0	0	0	0	0	0	0	0
6_12	notSOM	0	1	1	2	3	0	4	0	0	0	0	0	0	0	0	0	0	0	1	0	0	0	0	1	1	0	1	0	1	2	2	2	2	1	2	0	0	0	0	0	0	0	0	0	0	0	0	0
6_18	notSOM	0	3	0	2	1	0	2	0	0	0	0	0	0	0	0	1	0	0	0	0	0	1	0	1	1	0	0	0	0	0	0	0	2	4	3	0	0	0	0	0	0	0	0	0	0	0	0	0
6_19	notSOM	0	0	0	5	1	0	2	0	0	0	0	0	0	0	0	1	0	0	0	0	0	0	0	2	1	0	0	0	0	0	0	0	2	4	3	0	0	0	0	0	0	0	0	0	0	0	0	0
6_9	notSOM	0	0	0	1	3	4	2	0	0	0	0	0	0	0	0	0	0	0	0	1	0	0	0	0	1	1	0	1	0	2	3	3	2	2	2	0	0	0	0	0	0	0	0	0	0	0	0	0
6_41	notSOM	1	0	0	0	0	2	4	0	0	0	0	0	0	0	0	0	0	0	0	0	1	0	0	0	0	1	1	0	0	0	1	2	3	3	3	0	0	0	0	0	0	0	0	0	0	0	0	0
7_7	SOM	0	2	2	5	1	7	0	0	0	0	0	0	0	0	0	1	1	1	1	1	1	1	1	2	1	2	0	1	0	0	0	0	0	0	0	0	0	0	0	0	0	0	0	0	0	0	0	0
7_8	notSOM	0	0	5	3	9	0	4	0	0	0	0	0	0	0	1	1	1	1	1	1	1	0	2	2	3	0	1	0	0	0	0	0	0	0	0	0	0	0	0	0	0	0	0	0	0	0	0	0
7_19	notSOM	0	0	5	1	1	0	4	0	0	0	0	0	0	0	1	2	2	1	1	1	1	0	1	0	0	0	1	0	0	0	0	0	0	0	0	0	0	0	0	0	0	0	0	0	0	0	0	0
7_9	notSOM	0	3	0	5	3	6	0	0	0	0	0	0	0	0	0	0	1	2	1	1	1	1	1	2	1	2	0	1	0	0	0	0	0	0	0	0	0	0	0	0	0	0	0	0	0	0	0	0
7_3	notSOM	0	0	8	3	6	0	4	0	0	0	0	0	0	0	0	1	2	1	1	1	1	1	3	1	2	0	1	0	0	0	0	0	0	0	0	0	0	0	0	0	0	0	0	0	0	0	0	0
7_13	notSOM	0	1	1	4	1	14	2	0	0	0	0	0	0	0	1	2	2	2	1	1	1	0	0	1	1	5	1	1	0	0	0	0	0	0	0	0	0	0	0	0	0	0	0	0	0	0	0	0
7_2	notSOM	0	0	0	1	0	4	1	0	0	0	0	0	0	0	0	1	1	1	1	1	1	0	0	0	0	1	0	0	0	0	0	0	0	0	0	0	0	0	0	0	0	0	0	0	0	0	0	0
7_14	notSOM	0	0	5	2	1	0	17	0	0	0	0	0	0	0	1	2	2	2	2	1	1	0	1	0	0	1	6	1	0	0	0	0	0	0	0	0	0	0	0	0	0	0	0	0	0	0	0	0
7_1	notSOM	0	0	0	1	0	4	1	0	0	0	0	0	0	0	0	1	1	1	1	1	1	0	0	0	0	1	0	0	0	0	0	0	0	0	0	0	0	0	0	0	0	0	0	0	0	0	0	0
7_11	notSOM	0	1	1	0	17	3	1	0	0	0	0	0	0	0	1	2	2	1	1	1	1	0	0	1	6	1	0	0	0	0	0	0	0	0	0	0	0	0	0	0	0	0	0	0	0	0	0	0
7_12	notSOM	0	3	0	2	3	9	0	0	0	0	0	0	0	0	0	1	1	1	1	1	1	1	0	1	2	3	0	1	0	0	0	0	0	0	0	0	0	0	0	0	0	0	0	0	0	0	0	0
7_22	notSOM	0	0	1	0	4	1	1	0	0	0	0	0	0	0	1	1	1	1	1	1	1	0	0	0	1	0	0	0	0	0	0	0	0	0	0	0	0	0	0	0	0	0	0	0	0	0	0	0
7_17	notSOM	0	1	2	0	8	1	0	0	0	0	0	0	0	0	1	2	2	2	2	1	1	0	0	0	2	0	0	1	0	0	0	0	0	0	0	0	0	0	0	0	0	0	0	0	0	0	0	0
7_18	notSOM	0	1	1	5	0	4	1	0	0	0	0	0	0	0	1	2	2	2	1	1	1	0	0	1	0	1	0	0	0	0	0	0	0	0	0	0	0	0	0	0	0	0	0	0	0	0	0	0
7_6	notSOM	0	0	1	14	2	4	1	0	0	0	0	0	0	0	1	2	1	1	1	1	1	0	1	5	1	1	0	0	0	0	0	0	0	0	0	0	0	0	0	0	0	0	0	0	0	0	0	0
7_15	notSOM	0	3	0	2	2	1	0	0	0	0	0	0	0	0	0	1	2	2	2	2	1	1	0	0	0	0	1	6	0	0	0	0	0	0	0	0	0	0	0	0	0	0	0	0	0	0	0	0
7_5	notSOM	0	2	4	0	9	1	1	0	0	0	0	0	0	0	0	0	1	1	1	1	1	1	2	1	3	0	0	0	0	0	0	0	0	0	0	0	0	0	0	0	0	0	0	0	0	0	0	0
7_16	notSOM	0	1	1	5	1	4	0	0	0	0	0	0	0	0	1	2	2	2	2	2	0	0	0	1	0	1	1	5	0	0	0	0	0	0	0	0	0	0	0	0	0	0	0	0	0	0	0	0
7_4	notSOM	0	2	2	8	1	4	0	0	0	0	0	0	0	0	0	0	1	2	1	1	1	1	2	3	0	1	0	1	0	0	0	0	0	0	0	0	0	0	0	0	0	0	0	0	0	0	0	0
7_20	notSOM	0	3	0	2	1	1	0	0	0	0	0	0	0	0	0	1	2	2	1	1	1	1	0	0	0	0	0	1	0	0	0	0	0	0	0	0	0	0	0	0	0	0	0	0	0	0	0	0
7_21	notSOM	0	1	0	4	1	1	0	0	0	0	0	0	0	0	1	2	1	1	1	1	1	0	0	1	0	0	0	1	0	0	0	0	0	0	0	0	0	0	0	0	0	0	0	0	0	0	0	0
7_10	notSOM	0	3	0	5	3	6	0	0	0	0	0	0	0	0	0	0	1	2	1	1	1	1	1	2	1	2	0	1	0	0	0	0	0	0	0	0	0	0	0	0	0	0	0	0	0	0	0	0
8_20	SOM	0	3	1	5	2	1	0	0	0	0	0	0	0	0	0	0	0	0	1	1	0	1	0	2	1	0	0	0	0	0	0	0	0	0	2	0	0	0	0	0	0	0	0	0	0	0	0	0
8_21	SOM	0	3	1	5	2	1	0	0	0	0	0	0	0	0	0	0	0	0	1	1	0	1	0	2	1	0	0	0	0	0	0	0	0	0	2	0	0	0	0	0	0	0	0	0	0	0	0	0
8_1	notSOM	0	0	1	4	10	3	6	0	0	0	0	0	0	0	1	1	0	0	0	0	0	0	0	1	3	0	2	0	0	2	4	4	2	0	0	0	0	0	0	0	0	0	0	0	0	0	0	0
8_2	notSOM	0	0	1	5	6	4	2	0	0	0	0	0	0	0	0	1	1	0	0	0	0	0	0	1	2	1	0	2	1	2	3	3	2	1	0	0	0	0	0	0	0	0	0	0	0	0	0	0
8_3	notSOM	0	0	1	5	6	4	2	0	0	0	0	0	0	0	0	1	1	0	0	0	0	0	0	1	2	1	0	2	1	2	3	3	2	1	0	0	0	0	0	0	0	0	0	0	0	0	0	0
8_4	notSOM	0	1	2	2	3	14	2	0	0	0	0	0	0	0	1	1	0	0	0	0	0	0	1	1	0	4	0	0	0	0	2	4	4	2	0	0	0	0	0	0	0	0	0	0	0	0	0	0
8_5	notSOM	0	0	3	4	2	4	4	0	0	0	0	0	0	0	0	0	1	1	0	0	0	0	1	1	0	1	1	0	1	2	2	3	2	2	0	0	0	0	0	0	0	0	0	0	0	0	0	0
8_6	notSOM	0	1	1	1	4	5	4	0	0	0	0	0	0	0	0	0	1	1	0	0	0	0	0	0	1	2	1	0	1	2	2	2	2	2	1	0	0	0	0	0	0	0	0	0	0	0	0	0
8_10	notSOM	0	2	2	1	3	4	3	0	0	0	0	0	0	0	0	0	0	1	1	0	0	1	1	0	0	0	1	1	0	1	3	4	3	1	0	0	0	0	0	0	0	0	0	0	0	0	0	0
8_11	notSOM	0	1	1	3	3	1	4	0	0	0	0	0	0	0	0	0	0	1	1	0	0	0	0	1	1	0	1	1	1	2	2	1	2	2	2	0	0	0	0	0	0	0	0	0	0	0	0	0
8_14	notSOM	0	1	1	3	3	1	4	0	0	0	0	0	0	0	0	0	0	1	1	0	0	0	0	1	1	0	1	1	1	2	2	1	2	2	2	0	0	0	0	0	0	0	0	0	0	0	0	0
8_8	notSOM	0	1	1	1	4	5	4	0	0	0	0	0	0	0	0	0	1	1	0	0	0	0	0	0	1	2	1	0	1	2	2	2	2	2	1	0	0	0	0	0	0	0	0	0	0	0	0	0
8_15	notSOM	0	1	2	1	0	3	5	0	0	0	0	0	0	0	0	0	0	1	1	0	0	0	0	0	0	1	2	1	1	2	2	1	1	2	2	0	0	0	0	0	0	0	0	0	0	0	0	0
8_7	notSOM	0	0	3	4	2	4	4	0	0	0	0	0	0	0	0	0	1	1	0	0	0	0	1	1	0	1	1	0	1	2	2	3	2	2	0	0	0	0	0	0	0	0	0	0	0	0	0	0
8_12	notSOM	0	1	2	1	0	3	5	0	0	0	0	0	0	0	0	0	0	1	1	0	0	0	0	0	0	1	2	1	1	2	2	1	1	2	2	0	0	0	0	0	0	0	0	0	0	0	0	0
8_9	notSOM	0	2	3	1	6	2	8	0	0	0	0	0	0	0	0	1	1	0	0	0	0	1	1	0	2	0	2	0	0	0	0	2	4	4	2	0	0	0	0	0	0	0	0	0	0	0	0	0
8_13	notSOM	0	2	2	1	3	4	3	0	0	0	0	0	0	0	0	0	0	1	1	0	0	1	1	0	0	0	1	1	0	1	3	4	3	1	0	0	0	0	0	0	0	0	0	0	0	0	0	0
8_18	notSOM	0	1	2	1	2	2	1	0	0	0	0	0	0	0	0	0	0	0	1	1	0	0	0	0	1	1	0	1	1	2	2	1	0	2	2	0	0	0	0	0	0	0	0	0	0	0	0	0
8_19	notSOM	0	1	8	2	1	0	0	0	0	0	0	0	0	0	0	0	0	1	1	0	0	0	3	1	0	0	0	0	0	0	0	0	0	2	4	0	0	0	0	0	0	0	0	0	0	0	0	0
8_16	notSOM	0	2	3	7	0	0	2	0	0	0	0	0	0	0	0	0	1	1	0	0	0	1	1	2	0	0	0	2	0	0	0	0	2	4	4	0	0	0	0	0	0	0	0	0	0	0	0	0
8_17	notSOM	0	1	2	1	2	2	1	0	0	0	0	0	0	0	0	0	0	0	1	1	0	0	0	0	1	1	0	1	1	2	2	1	0	2	2	0	0	0	0	0	0	0	0	0	0	0	0	0
9_8	SOM	0	3	0	0	4	2	2	0	0	0	0	0	0	0	0	0	0	0	0	0	0	1	0	0	1	0	0	0	0	0	1	3	2	2	1	0	0	0	0	0	0	0	0	0	0	0	0	0
9_13	SOM	0	3	0	1	3	0	2	0	0	0	0	0	0	0	0	0	0	0	0	0	0	1	0	0	1	0	0	0	0	1	1	1	1	2	2	0	0	0	0	0	0	0	0	0	0	0	0	0
9_10	notSOM	0	0	0	1	0	8	2	0	0	0	0	0	0	0	0	0	0	0	0	0	0	0	0	0	0	2	0	0	0	1	1	2	2	2	1	0	0	0	0	0	0	0	0	0	0	0	0	0
9_12	notSOM	0	1	2	1	1	0	4	0	0	0	0	0	0	0	0	0	0	0	0	0	0	0	0	0	0	0	1	1	1	2	2	1	1	2	0	0	0	0	0	0	0	0	0	0	0	0	0	0
9_11	notSOM	0	1	2	1	1	0	4	0	0	0	0	0	0	0	0	0	0	0	0	0	0	0	0	0	0	0	1	1	1	2	2	1	1	2	0	0	0	0	0	0	0	0	0	0	0	0	0	0
9_9	notSOM	0	1	0	3	3	2	2	0	0	0	0	0	0	0	0	0	0	0	0	0	0	0	0	1	1	0	0	0	1	2	0	1	2	2	1	0	0	0	0	0	0	0	0	0	0	0	0	0
9_6	notSOM	0	1	1	2	1	4	3	0	0	0	0	0	0	0	0	0	0	0	0	0	0	0	0	0	0	1	1	0	1	2	2	2	2	0	0	0	0	0	0	0	0	0	0	0	0	0	0	0
9_7	notSOM	0	0	4	3	0	2	2	0	0	0	0	0	0	0	0	0	0	0	0	0	0	0	1	1	0	0	0	0	1	1	1	1	2	2	1	0	0	0	0	0	0	0	0	0	0	0	0	0
9_5	notSOM	0	1	1	2	1	4	3	0	0	0	0	0	0	0	0	0	0	0	0	0	0	0	0	0	0	1	1	0	1	2	2	2	2	0	0	0	0	0	0	0	0	0	0	0	0	0	0	0
9_4	notSOM	0	0	1	0	8	2	1	0	0	0	0	0	0	0	0	0	0	0	0	0	0	0	0	0	2	0	0	0	1	1	2	2	2	1	0	0	0	0	0	0	0	0	0	0	0	0	0	0
9_3	notSOM	0	0	3	4	2	2	1	0	0	0	0	0	0	0	0	0	0	0	0	0	0	0	1	1	0	0	0	0	0	1	3	2	2	1	0	0	0	0	0	0	0	0	0	0	0	0	0	0
9_2	notSOM	0	0	2	2	5	3	0	0	0	0	0	0	0	0	0	0	0	0	0	0	0	0	0	0	1	1	0	0	1	2	3	3	0	0	0	0	0	0	0	0	0	0	0	0	0	0	0	0
9_14	notSOM	0	1	2	2	0	0	0	0	0	0	0	0	0	0	0	0	0	0	0	0	0	0	0	0	0	0	0	1	1	2	2	1	0	1	2	0	0	0	0	0	0	0	0	0	0	0	0	0
9_1	notSOM	0	0	0	6	5	1	0	0	0	0	0	0	0	0	0	0	0	0	0	0	0	0	0	1	1	0	0	0	0	2	4	2	1	0	0	0	0	0	0	0	0	0	0	0	0	0	0	0
10_8	SOM	0	1	3	3	2	3	4	0	0	0	0	0	0	0	1	1	1	2	1	0	1	0	1	1	0	1	2	1	0	0	0	0	0	0	0	0	0	0	0	0	0	0	0	0	0	0	0	0
10_12	SOM	0	1	3	3	3	4	3	0	0	0	0	0	0	0	1	1	1	1	0	1	1	0	1	1	1	2	1	1	0	0	0	0	0	0	0	0	0	0	0	0	0	0	0	0	0	0	0	0
10_14	SOM	0	1	3	4	3	3	5	0	0	0	0	0	0	0	1	1	0	1	1	0	1	0	1	2	1	1	2	0	0	0	0	0	0	0	0	0	0	0	0	0	0	0	0	0	0	0	0	0
10_6	SOM	0	1	3	3	2	3	3	0	0	0	0	0	0	0	1	1	1	2	1	1	1	0	1	1	0	1	1	1	0	0	0	0	0	0	0	0	0	0	0	0	0	0	0	0	0	0	0	0
10_10	notSOM	0	2	2	2	4	3	3	0	0	0	0	0	0	0	0	2	2	0	1	1	0	1	0	0	2	1	1	2	0	0	0	0	0	0	0	0	0	0	0	0	0	0	0	0	0	0	0	0
10_20	notSOM	0	2	4	5	1	1	2	0	0	0	0	0	0	0	0	0	0	1	1	0	1	1	2	2	0	0	1	0	0	0	0	0	0	0	0	0	0	0	0	0	0	0	0	0	0	0	0	0
10_21	notSOM	0	2	5	2	2	1	1	0	0	0	0	0	0	0	0	0	0	0	1	1	0	1	2	1	1	0	0	1	0	0	0	0	0	0	0	0	0	0	0	0	0	0	0	0	0	0	0	0
10_9	notSOM	0	2	3	3	2	1	1	0	0	0	0	0	0	0	0	1	1	1	1	1	0	1	1	1	1	0	0	1	0	0	0	0	0	0	0	0	0	0	0	0	0	0	0	0	0	0	0	0
10_19	notSOM	0	2	4	3	4	2	1	0	0	0	0	0	0	0	0	0	1	1	0	1	1	1	2	1	1	1	0	0	0	0	0	0	0	0	0	0	0	0	0	0	0	0	0	0	0	0	0	0
10_1	notSOM	0	1	3	3	2	3	4	0	0	0	0	0	0	0	1	1	1	2	1	0	1	0	1	1	0	1	2	1	0	0	0	0	0	0	0	0	0	0	0	0	0	0	0	0	0	0	0	0
10_11	notSOM	0	2	4	1	1	2	1	0	0	0	0	0	0	0	0	0	2	1	0	1	1	1	2	0	0	1	0	0	0	0	0	0	0	0	0	0	0	0	0	0	0	0	0	0	0	0	0	0
10_3	notSOM	0	2	2	2	4	3	3	0	0	0	0	0	0	0	0	2	2	0	1	1	1	1	0	0	2	1	1	1	0	0	0	0	0	0	0	0	0	0	0	0	0	0	0	0	0	0	0	0
10_22	notSOM	0	3	2	2	2	2	1	0	0	0	0	0	0	0	0	0	0	0	0	1	1	1	1	1	1	1	0	0	0	0	0	0	0	0	0	0	0	0	0	0	0	0	0	0	0	0	0	0
10_2	notSOM	0	1	3	3	2	3	3	0	0	0	0	0	0	0	1	1	1	2	1	1	1	0	1	1	0	1	1	1	0	0	0	0	0	0	0	0	0	0	0	0	0	0	0	0	0	0	0	0
10_13	notSOM	0	2	2	2	1	1	2	0	0	0	0	0	0	0	0	1	0	1	1	0	1	1	1	1	0	0	1	0	0	0	0	0	0	0	0	0	0	0	0	0	0	0	0	0	0	0	0	0
10_5	notSOM	0	1	3	3	3	4	1	0	0	0	0	0	0	0	1	1	1	1	0	2	1	0	1	1	1	2	0	0	0	0	0	0	0	0	0	0	0	0	0	0	0	0	0	0	0	0	0	0
10_16	notSOM	0	2	3	3	4	4	1	0	0	0	0	0	0	0	0	1	1	0	1	1	0	1	1	1	2	1	0	1	0	0	0	0	0	0	0	0	0	0	0	0	0	0	0	0	0	0	0	0
10_4	notSOM	0	2	2	2	4	2	2	0	0	0	0	0	0	0	0	2	2	0	2	2	0	1	0	0	2	0	0	2	0	0	0	0	0	0	0	0	0	0	0	0	0	0	0	0	0	0	0	0
10_15	notSOM	0	0	2	2	2	1	1	0	0	0	0	0	0	0	1	0	0	0	1	1	0	0	1	1	1	0	0	1	0	0	0	0	0	0	0	0	0	0	0	0	0	0	0	0	0	0	0	0
10_18	notSOM	0	0	0	2	2	2	1	0	0	0	0	0	0	0	0	1	0	0	0	1	1	0	0	1	1	1	0	0	0	0	0	0	0	0	0	0	0	0	0	0	0	0	0	0	0	0	0	0
10_7	notSOM	0	1	3	4	3	1	2	0	0	0	0	0	0	0	1	1	0	1	2	0	1	0	1	2	1	0	1	0	0	0	0	0	0	0	0	0	0	0	0	0	0	0	0	0	0	0	0	0
10_17	notSOM	0	0	0	2	2	2	1	0	0	0	0	0	0	0	0	1	0	0	0	1	1	0	0	1	1	1	0	0	0	0	0	0	0	0	0	0	0	0	0	0	0	0	0	0	0	0	0	0
11_17	SOM	0	2	0	2	4	2	0	0	0	0	0	0	0	0	0	0	0	0	0	0	0	1	0	0	0	0	0	0	0	1	3	4	3	1	2	0	0	0	0	0	0	0	0	0	0	0	0	0
11_10	notSOM	0	1	1	1	2	1	2	0	0	0	0	0	0	0	0	0	0	0	0	0	0	0	0	0	1	1	0	0	1	2	2	2	2	3	2	0	0	0	0	0	0	0	0	0	0	0	0	0
11_20	notSOM	0	1	2	1	3	0	0	0	0	0	0	0	0	0	0	0	0	0	0	0	0	0	0	0	1	0	0	0	1	2	2	1	0	1	2	0	0	0	0	0	0	0	0	0	0	0	0	0
11_11	notSOM	0	0	0	1	0	1	1	0	0	0	0	0	0	0	0	0	0	0	0	0	0	0	0	0	0	1	0	0	0	1	1	2	2	2	1	0	0	0	0	0	0	0	0	0	0	0	0	0
11_21	notSOM	0	1	2	2	0	2	0	0	0	0	0	0	0	0	0	0	0	0	0	0	0	0	0	0	0	1	0	0	1	2	2	1	0	0	1	0	0	0	0	0	0	0	0	0	0	0	0	0
11_22	notSOM	0	1	2	1	3	0	0	0	0	0	0	0	0	0	0	0	0	0	0	0	0	0	0	0	1	0	0	0	1	2	2	1	0	1	2	0	0	0	0	0	0	0	0	0	0	0	0	0
11_9	notSOM	0	1	0	0	1	2	0	0	0	0	0	0	0	0	0	0	0	0	0	0	0	0	0	1	0	0	0	0	1	2	1	2	2	1	0	0	0	0	0	0	0	0	0	0	0	0	0	0
11_16	notSOM	0	0	2	2	3	2	1	0	0	0	0	0	0	0	0	0	0	0	0	0	0	0	1	0	0	0	0	1	0	1	3	4	3	3	1	0	0	0	0	0	0	0	0	0	0	0	0	0
11_19	notSOM	0	1	1	4	1	0	2	0	0	0	0	0	0	0	0	0	0	0	0	0	0	0	0	1	0	0	0	0	1	2	2	1	1	2	2	0	0	0	0	0	0	0	0	0	0	0	0	0
11_7	notSOM	0	0	1	0	1	1	1	0	0	0	0	0	0	0	0	0	0	0	0	0	0	0	0	0	1	0	0	1	1	1	2	2	2	1	0	0	0	0	0	0	0	0	0	0	0	0	0	0
11_23	notSOM	0	1	1	4	1	0	2	0	0	0	0	0	0	0	0	0	0	0	0	0	0	0	0	1	0	0	0	0	1	2	2	1	1	2	2	0	0	0	0	0	0	0	0	0	0	0	0	0
11_18	notSOM	0	0	4	2	1	2	1	0	0	0	0	0	0	0	0	0	0	0	0	0	0	0	1	0	0	0	0	0	1	2	2	2	2	2	1	0	0	0	0	0	0	0	0	0	0	0	0	0
11_8	notSOM	0	0	2	3	0	2	3	0	0	0	0	0	0	0	0	0	0	0	0	0	0	0	0	1	0	0	1	0	1	2	2	2	4	3	1	0	0	0	0	0	0	0	0	0	0	0	0	0
11_13	notSOM	0	0	0	0	1	1	2	0	0	0	0	0	0	0	0	0	0	0	0	0	0	0	1	0	0	0	0	0	0	0	1	2	3	2	1	0	0	0	0	0	0	0	0	0	0	0	0	0
11_12	notSOM	0	0	0	1	1	2	0	0	0	0	0	0	0	0	0	0	0	0	0	0	0	1	0	0	0	0	0	0	0	1	2	3	2	1	0	0	0	0	0	0	0	0	0	0	0	0	0	0
11_15	notSOM	0	0	0	0	1	1	2	0	0	0	0	0	0	0	0	0	0	0	0	0	0	0	1	0	0	0	0	0	0	0	1	2	3	2	1	0	0	0	0	0	0	0	0	0	0	0	0	0
11_14	notSOM	0	0	0	0	1	1	2	0	0	0	0	0	0	0	0	0	0	0	0	0	0	0	1	0	0	0	0	0	0	0	1	2	3	2	1	0	0	0	0	0	0	0	0	0	0	0	0	0
11_1	notSOM	0	0	1	1	2	2	0	0	0	0	0	0	0	0	0	0	0	0	0	0	0	0	0	0	1	1	0	0	1	2	4	2	0	1	2	0	0	0	0	0	0	0	0	0	0	0	0	0
11_2	notSOM	0	0	1	3	0	0	2	0	0	0	0	0	0	0	0	0	0	0	0	0	0	0	0	1	0	0	1	0	1	3	3	2	0	0	1	0	0	0	0	0	0	0	0	0	0	0	0	0
11_5	notSOM	0	0	1	1	2	0	0	0	0	0	0	0	0	0	0	0	0	0	0	0	0	0	1	0	0	0	0	1	1	2	3	2	1	0	0	0	0	0	0	0	0	0	0	0	0	0	0	0
11_6	notSOM	0	1	1	0	2	2	0	0	0	0	0	0	0	0	0	0	0	0	0	0	0	0	0	0	1	1	0	0	1	2	3	2	1	1	2	0	0	0	0	0	0	0	0	0	0	0	0	0
11_3	notSOM	0	0	0	2	1	1	2	0	0	0	0	0	0	0	0	0	0	0	0	0	0	0	0	0	0	1	1	0	0	2	3	3	1	0	1	0	0	0	0	0	0	0	0	0	0	0	0	0
11_4	notSOM	0	1	0	1	3	1	2	0	0	0	0	0	0	0	0	0	0	0	0	0	0	0	0	0	1	1	0	0	1	2	2	3	2	2	2	0	0	0	0	0	0	0	0	0	0	0	0	0
12_21	SOM	0	3	0	0	2	2	0	0	0	0	0	0	0	0	0	0	0	0	0	0	0	1	0	0	0	0	0	0	0	0	1	2	2	1	1	0	0	0	0	0	0	0	0	0	0	0	0	0
12_18	notSOM	0	1	1	1	4	1	0	0	0	0	0	0	0	0	0	0	0	0	0	0	0	0	0	0	1	0	0	0	1	2	2	2	2	1	2	0	0	0	0	0	0	0	0	0	0	0	0	0
12_17	notSOM	0	0	2	5	0	0	1	0	0	0	0	0	0	0	0	0	0	0	0	0	0	0	0	1	0	0	0	0	1	2	2	1	1	2	1	0	0	0	0	0	0	0	0	0	0	0	0	0
12_19	notSOM	0	1	1	1	2	3	0	0	0	0	0	0	0	0	0	0	0	0	0	0	0	0	0	0	0	1	0	0	1	2	3	3	1	2	2	0	0	0	0	0	0	0	0	0	0	0	0	0
12_14	notSOM	0	0	2	3	0	0	6	0	0	0	0	0	0	0	0	0	0	0	0	0	0	0	0	0	0	0	1	0	1	3	4	2	2	2	1	0	0	0	0	0	0	0	0	0	0	0	0	0
12_10	notSOM	0	1	0	3	0	0	1	0	0	0	0	0	0	0	0	0	0	0	0	0	0	0	0	0	0	0	0	0	1	2	2	2	1	2	2	0	0	0	0	0	0	0	0	0	0	0	0	0
12_13	notSOM	0	1	0	2	0	1	1	0	0	0	0	0	0	0	0	0	0	0	0	0	0	0	0	0	0	0	0	0	0	1	2	2	1	2	1	0	0	0	0	0	0	0	0	0	0	0	0	0
12_16	notSOM	0	1	1	1	4	1	0	0	0	0	0	0	0	0	0	0	0	0	0	0	0	0	0	0	1	0	0	0	1	2	2	2	2	1	2	0	0	0	0	0	0	0	0	0	0	0	0	0
12_12	notSOM	0	1	0	1	0	2	1	0	0	0	0	0	0	0	0	0	0	0	0	0	0	0	0	0	0	0	0	0	0	1	2	3	2	2	2	0	0	0	0	0	0	0	0	0	0	0	0	0
12_15	notSOM	0	1	1	1	2	3	0	0	0	0	0	0	0	0	0	0	0	0	0	0	0	0	0	0	0	1	0	0	1	2	3	3	1	2	2	0	0	0	0	0	0	0	0	0	0	0	0	0
12_11	notSOM	0	0	0	0	1	5	2	0	0	0	0	0	0	0	0	0	0	0	0	0	0	0	0	0	0	0	0	0	0	1	2	4	4	3	1	0	0	0	0	0	0	0	0	0	0	0	0	0
12_20	notSOM	0	0	3	2	2	0	0	0	0	0	0	0	0	0	0	0	0	0	0	0	0	0	1	0	0	0	0	0	0	1	2	2	1	1	2	0	0	0	0	0	0	0	0	0	0	0	0	0
12_33	notSOM	1	0	0	0	2	0	1	0	0	0	0	0	0	0	0	0	0	0	0	0	0	0	0	0	0	0	0	0	0	0	1	2	2	1	2	0	0	0	0	0	0	0	0	0	0	0	0	0
12_4	notSOM	0	1	0	2	1	1	0	0	0	0	0	0	0	0	0	0	0	0	0	0	0	0	0	0	0	0	0	0	1	2	2	3	1	1	2	0	0	0	0	0	0	0	0	0	0	0	0	0
12_5	notSOM	0	0	0	1	5	2	1	0	0	0	0	0	0	0	0	0	0	0	0	0	0	0	0	0	0	0	0	0	1	2	4	4	3	1	0	0	0	0	0	0	0	0	0	0	0	0	0	0
12_2	notSOM	0	0	0	3	1	3	2	0	0	0	0	0	0	0	0	0	0	0	0	0	0	0	0	0	0	0	0	0	1	3	3	3	2	2	1	0	0	0	0	0	0	0	0	0	0	0	0	0
12_32	notSOM	1	0	0	0	1	0	2	0	0	0	0	0	0	0	0	0	0	0	0	0	0	0	0	0	0	0	0	0	0	0	1	2	3	2	2	0	0	0	0	0	0	0	0	0	0	0	0	0
12_3	notSOM	0	0	1	1	0	5	2	0	0	0	0	0	0	0	0	0	0	0	0	0	0	0	0	0	0	0	0	0	0	2	3	4	3	2	1	0	0	0	0	0	0	0	0	0	0	0	0	0
12_1	notSOM	0	0	1	1	3	0	2	0	0	0	0	0	0	0	0	0	0	0	0	0	0	0	0	0	0	0	0	0	1	2	4	2	1	2	2	0	0	0	0	0	0	0	0	0	0	0	0	0
12_8	notSOM	0	0	3	0	1	1	0	0	0	0	0	0	0	0	0	0	0	0	0	0	0	0	0	0	0	0	0	0	1	2	2	1	2	1	1	0	0	0	0	0	0	0	0	0	0	0	0	0
12_9	notSOM	0	0	1	2	2	3	0	0	0	0	0	0	0	0	0	0	0	0	0	0	0	0	0	0	0	0	0	1	1	3	3	4	3	1	0	0	0	0	0	0	0	0	0	0	0	0	0	0
12_6	notSOM	0	0	2	0	2	1	2	0	0	0	0	0	0	0	0	0	0	0	0	0	0	0	0	0	0	0	0	0	1	2	3	2	2	2	2	0	0	0	0	0	0	0	0	0	0	0	0	0
12_7	notSOM	0	1	0	0	3	2	3	0	0	0	0	0	0	0	0	0	0	0	0	0	0	0	0	0	0	0	0	0	1	1	3	4	4	2	0	0	0	0	0	0	0	0	0	0	0	0	0	0
13_18	SOM	0	3	0	0	2	1	0	0	0	0	0	0	0	0	0	0	0	0	0	0	0	1	0	0	0	0	0	0	0	0	1	2	2	1	2	0	0	0	0	0	0	0	0	0	0	0	0	0
13_27	notSOM	0	2	4	5	2	0	1	0	0	0	0	0	0	0	0	0	0	0	0	0	0	1	2	1	1	0	0	0	0	0	0	0	1	2	3	0	0	0	0	0	0	0	0	0	0	0	0	0
13_3	notSOM	0	0	1	5	2	2	5	0	0	0	0	0	0	0	0	0	0	0	0	0	0	0	0	1	0	1	2	1	1	3	3	2	0	0	0	0	0	0	0	0	0	0	0	0	0	0	0	0
13_4	notSOM	0	0	1	1	4	5	2	0	0	0	0	0	0	0	0	0	0	0	0	0	0	0	0	0	1	1	1	1	1	2	4	2	0	0	0	0	0	0	0	0	0	0	0	0	0	0	0	0
13_25	notSOM	0	2	4	4	3	1	1	0	0	0	0	0	0	0	0	0	0	0	0	0	0	1	1	2	1	0	0	0	0	0	0	1	2	3	2	0	0	0	0	0	0	0	0	0	0	0	0	0
13_1	notSOM	0	0	0	2	1	3	5	0	0	0	0	0	0	0	0	0	0	0	0	0	0	0	0	0	0	1	1	1	0	2	3	3	1	0	0	0	0	0	0	0	0	0	0	0	0	0	0	0
13_2	notSOM	0	0	0	1	0	3	3	0	0	0	0	0	0	0	0	0	0	0	0	0	0	0	0	0	0	1	0	1	0	1	1	2	2	2	1	0	0	0	0	0	0	0	0	0	0	0	0	0
13_7	notSOM	0	1	0	1	4	3	2	0	0	0	0	0	0	0	0	0	0	0	0	0	0	0	0	0	1	1	0	1	1	2	2	3	1	0	0	0	0	0	0	0	0	0	0	0	0	0	0	0
13_8	notSOM	0	1	1	1	3	3	2	0	0	0	0	0	0	0	0	0	0	0	0	0	0	0	0	0	1	1	0	1	1	2	2	2	1	1	0	0	0	0	0	0	0	0	0	0	0	0	0	0
13_5	notSOM	0	1	1	0	4	5	2	0	0	0	0	0	0	0	0	0	0	0	0	0	0	0	0	0	1	1	1	1	1	2	3	2	1	0	0	0	0	0	0	0	0	0	0	0	0	0	0	0
13_16	notSOM	0	0	3	2	1	0	0	0	0	0	0	0	0	0	0	0	0	0	0	0	0	0	1	0	0	0	0	1	0	1	2	2	1	2	1	0	0	0	0	0	0	0	0	0	0	0	0	0
13_6	notSOM	0	0	3	3	4	2	2	0	0	0	0	0	0	0	0	0	0	0	0	0	0	0	1	0	1	1	1	2	1	2	3	2	1	0	0	0	0	0	0	0	0	0	0	0	0	0	0	0
13_9	notSOM	0	0	2	4	0	0	3	0	0	0	0	0	0	0	0	0	0	0	0	0	0	0	0	1	0	0	1	0	1	2	2	1	2	1	0	0	0	0	0	0	0	0	0	0	0	0	0	0
13_22	notSOM	0	2	4	2	3	4	2	0	0	0	0	0	0	0	0	0	0	0	0	0	0	0	2	1	1	1	0	0	0	0	1	2	3	2	1	0	0	0	0	0	0	0	0	0	0	0	0	0
13_13	notSOM	0	2	2	3	3	4	3	0	0	0	0	0	0	0	0	0	0	0	0	0	0	1	0	1	1	1	1	0	0	1	2	3	2	1	0	0	0	0	0	0	0	0	0	0	0	0	0	0
13_10	notSOM	0	1	0	2	3	4	2	0	0	0	0	0	0	0	0	0	0	0	0	0	0	0	0	1	0	1	1	1	1	2	1	2	2	1	0	0	0	0	0	0	0	0	0	0	0	0	0	0
13_11	notSOM	0	0	1	0	3	3	3	0	0	0	0	0	0	0	0	0	0	0	0	0	0	0	0	0	1	0	1	2	1	1	2	2	2	1	0	0	0	0	0	0	0	0	0	0	0	0	0	0
13_33	notSOM	0	3	2	2	2	2	2	0	0	0	0	0	0	0	0	0	0	0	0	0	0	1	1	1	1	0	1	0	0	0	0	0	0	0	1	0	0	0	0	0	0	0	0	0	0	0	0	0
13_30	notSOM	0	2	5	2	2	2	0	0	0	0	0	0	0	0	0	0	0	0	0	0	0	1	2	1	0	1	0	0	0	0	0	0	0	1	2	0	0	0	0	0	0	0	0	0	0	0	0	0
14_7	SOM	0	0	3	3	1	7	3	0	0	0	0	0	0	0	0	0	0	1	0	0	1	0	1	1	1	3	1	0	0	0	0	0	0	0	1	0	0	0	0	0	0	0	0	0	0	0	0	0
14_4	SOM	0	1	3	3	7	3	0	0	0	0	0	0	0	0	0	0	1	0	0	1	0	1	1	1	3	1	0	0	0	0	0	0	0	1	3	0	0	0	0	0	0	0	0	0	0	0	0	0
14_18	notSOM	0	0	4	3	2	1	1	0	0	0	0	0	0	0	0	0	0	1	1	0	0	0	1	1	0	0	1	1	1	2	2	1	0	1	1	0	0	0	0	0	0	0	0	0	0	0	0	0
14_53	notSOM	1	0	0	0	2	3	1	0	0	0	0	0	0	0	0	0	0	0	0	1	0	0	0	0	1	1	1	3	0	0	0	0	0	0	0	0	0	0	0	0	0	0	0	0	0	0	0	0
14_17	notSOM	0	1	0	1	2	1	2	0	0	0	0	0	0	0	0	0	1	0	0	1	0	0	0	0	0	1	1	0	1	1	1	1	0	0	1	0	0	0	0	0	0	0	0	0	0	0	0	0
14_52	notSOM	1	0	0	0	2	3	1	0	0	0	0	0	0	0	0	0	0	0	0	1	0	0	0	0	1	1	1	3	0	0	0	0	0	0	0	0	0	0	0	0	0	0	0	0	0	0	0	0
14_8	notSOM	0	1	3	1	3	5	5	0	0	0	0	0	0	0	0	1	1	0	0	0	0	1	1	0	1	1	1	2	0	0	1	3	3	2	1	0	0	0	0	0	0	0	0	0	0	0	0	0
14_16	notSOM	0	1	0	2	3	1	7	0	0	0	0	0	0	0	0	0	0	0	1	0	0	0	0	1	1	1	3	1	0	0	0	0	0	0	0	0	0	0	0	0	0	0	0	0	0	0	0	0
14_15	notSOM	0	1	0	2	3	1	7	0	0	0	0	0	0	0	0	0	0	0	1	0	0	0	0	1	1	1	3	1	0	0	0	0	0	0	0	0	0	0	0	0	0	0	0	0	0	0	0	0
14_9	notSOM	0	0	1	2	1	1	2	0	0	0	0	0	0	0	0	0	1	0	0	1	0	0	0	0	0	1	1	0	0	2	2	0	0	0	1	0	0	0	0	0	0	0	0	0	0	0	0	0
14_6	notSOM	0	0	1	2	2	2	1	0	0	0	0	0	0	0	0	1	0	0	1	0	0	0	0	0	1	1	0	1	1	1	1	1	0	1	2	0	0	0	0	0	0	0	0	0	0	0	0	0
14_5	notSOM	0	1	1	2	2	4	5	0	0	0	0	0	0	0	0	1	1	0	0	0	0	0	1	1	0	1	1	1	0	0	1	2	3	3	1	0	0	0	0	0	0	0	0	0	0	0	0	0
14_19	notSOM	0	1	8	1	1	2	1	0	0	0	0	0	0	0	0	0	0	0	1	0	0	1	3	1	0	0	1	1	0	0	0	0	0	0	0	0	0	0	0	0	0	0	0	0	0	0	0	0
14_2	notSOM	0	0	2	4	2	5	9	0	0	0	0	0	0	0	1	0	0	1	0	0	0	0	1	2	1	1	2	0	0	0	0	1	3	3	2	0	0	0	0	0	0	0	0	0	0	0	0	0
14_3	notSOM	0	0	1	2	3	2	3	0	0	0	0	0	0	0	1	0	0	1	0	0	0	0	0	1	1	0	1	1	0	1	1	1	2	2	2	0	0	0	0	0	0	0	0	0	0	0	0	0
14_1	notSOM	0	1	1	3	6	6	2	0	0	0	0	0	0	0	0	1	0	0	1	0	0	0	1	2	2	2	0	0	0	0	0	0	1	3	3	0	0	0	0	0	0	0	0	0	0	0	0	0
14_20	notSOM	0	1	1	0	1	1	1	0	0	0	0	0	0	0	0	0	0	1	0	0	1	0	0	0	0	0	1	1	1	1	1	1	0	0	0	0	0	0	0	0	0	0	0	0	0	0	0	0
14_21	notSOM	0	1	1	1	0	0	1	0	0	0	0	0	0	0	0	0	0	0	1	0	0	0	0	0	0	0	0	1	1	1	1	1	0	0	0	0	0	0	0	0	0	0	0	0	0	0	0	0
14_24	notSOM	0	3	1	5	1	1	2	0	0	0	0	0	0	0	0	0	0	0	0	1	0	1	1	2	1	0	0	1	0	0	0	0	0	0	0	0	0	0	0	0	0	0	0	0	0	0	0	0
14_25	notSOM	0	3	1	5	1	1	2	0	0	0	0	0	0	0	0	0	0	0	0	1	0	1	1	2	1	0	0	1	0	0	0	0	0	0	0	0	0	0	0	0	0	0	0	0	0	0	0	0
14_22	notSOM	0	1	1	4	2	1	1	0	0	0	0	0	0	0	0	0	0	0	1	1	0	0	0	1	1	0	0	1	1	2	2	1	0	0	1	0	0	0	0	0	0	0	0	0	0	0	0	0
14_23	notSOM	0	1	1	4	2	1	1	0	0	0	0	0	0	0	0	0	0	0	1	1	0	0	0	1	1	0	0	1	1	2	2	1	0	0	1	0	0	0	0	0	0	0	0	0	0	0	0	0
14_27	notSOM	0	1	2	1	3	1	1	0	0	0	0	0	0	0	0	0	0	0	0	1	1	0	0	0	1	1	0	0	1	2	2	1	0	0	0	0	0	0	0	0	0	0	0	0	0	0	0	0
14_26	notSOM	0	1	2	1	3	1	1	0	0	0	0	0	0	0	0	0	0	0	0	1	1	0	0	0	1	1	0	0	1	2	2	1	0	0	0	0	0	0	0	0	0	0	0	0	0	0	0	0
14_28	notSOM	0	1	2	2	0	2	1	0	0	0	0	0	0	0	0	0	0	0	0	0	1	0	0	0	0	1	1	0	1	2	2	1	0	0	0	0	0	0	0	0	0	0	0	0	0	0	0	0
14_11	notSOM	0	0	0	2	4	2	5	0	0	0	0	0	0	0	0	1	0	0	1	0	0	0	0	1	2	1	1	2	0	0	0	0	1	3	3	0	0	0	0	0	0	0	0	0	0	0	0	0
14_12	notSOM	0	2	2	7	2	1	3	0	0	0	0	0	0	0	0	0	0	1	0	0	1	1	2	2	0	1	1	0	0	0	0	0	0	0	1	0	0	0	0	0	0	0	0	0	0	0	0	0
14_13	notSOM	0	2	1	3	3	2	3	0	0	0	0	0	0	0	0	0	1	1	0	0	0	1	1	0	0	1	1	1	0	1	2	2	2	1	1	0	0	0	0	0	0	0	0	0	0	0	0	0
14_14	notSOM	0	0	2	1	0	1	1	0	0	0	0	0	0	0	0	0	0	1	0	0	1	0	0	0	0	0	1	1	0	2	2	0	0	0	0	0	0	0	0	0	0	0	0	0	0	0	0	0
14_10	notSOM	0	0	0	1	2	3	2	0	0	0	0	0	0	0	0	1	0	0	1	0	0	0	0	0	1	1	0	1	0	0	1	1	1	2	2	0	0	0	0	0	0	0	0	0	0	0	0	0
15_32	SOM	0	3	0	6	2	2	0	0	0	0	0	0	0	0	0	0	0	0	0	0	0	1	1	2	0	0	0	0	0	0	1	2	2	1	0	0	0	0	0	0	0	0	0	0	0	0	0	0
15_33	SOM	0	3	0	6	2	2	0	0	0	0	0	0	0	0	0	0	0	0	0	0	0	1	1	2	0	0	0	0	0	0	1	2	2	1	0	0	0	0	0	0	0	0	0	0	0	0	0	0
15_31	SOM	0	3	0	6	2	2	0	0	0	0	0	0	0	0	0	0	0	0	0	0	0	1	1	2	0	0	0	0	0	0	1	2	2	1	0	0	0	0	0	0	0	0	0	0	0	0	0	0
15_4	notSOM	0	0	0	1	3	4	8	0	0	0	0	0	0	0	0	0	0	0	0	0	0	0	0	0	1	1	1	0	1	2	1	3	4	3	4	0	0	0	0	0	0	0	0	0	0	0	0	0
15_14	notSOM	0	0	0	1	2	2	0	0	0	0	0	0	0	0	0	0	0	0	0	0	0	0	0	0	0	0	0	1	0	0	1	3	3	3	2	0	0	0	0	0	0	0	0	0	0	0	0	0
15_3	notSOM	0	1	0	0	2	2	4	0	0	0	0	0	0	0	0	0	0	0	0	0	0	0	0	0	0	0	1	2	0	1	2	4	4	3	4	0	0	0	0	0	0	0	0	0	0	0	0	0
15_15	notSOM	0	0	1	2	1	0	1	0	0	0	0	0	0	0	0	0	0	0	0	0	0	0	0	0	0	0	0	1	0	2	2	1	2	1	0	0	0	0	0	0	0	0	0	0	0	0	0	0
15_30	notSOM	0	1	1	1	1	3	1	0	0	0	0	0	0	0	0	0	0	0	0	0	0	0	0	0	0	1	0	1	1	2	2	2	2	0	1	0	0	0	0	0	0	0	0	0	0	0	0	0
15_12	notSOM	0	0	1	2	4	1	2	0	0	0	0	0	0	0	0	0	0	0	0	0	0	0	0	0	1	0	1	1	1	2	3	3	0	1	2	0	0	0	0	0	0	0	0	0	0	0	0	0
15_6	notSOM	0	0	0	0	3	5	3	0	0	0	0	0	0	0	0	0	0	0	0	0	0	0	0	0	1	1	0	0	0	2	2	1	3	3	3	0	0	0	0	0	0	0	0	0	0	0	0	0
15_5	notSOM	0	0	0	1	1	2	6	0	0	0	0	0	0	0	0	0	0	0	0	0	0	0	0	0	0	0	1	1	0	2	2	1	4	5	4	0	0	0	0	0	0	0	0	0	0	0	0	0
15_13	notSOM	0	0	0	1	2	2	0	0	0	0	0	0	0	0	0	0	0	0	0	0	0	0	0	0	0	0	0	1	0	0	1	3	3	3	2	0	0	0	0	0	0	0	0	0	0	0	0	0
15_36	notSOM	0	2	3	0	0	0	0	0	0	0	0	0	0	0	0	0	0	0	0	0	0	1	1	0	0	0	0	0	0	0	0	1	1	2	2	0	0	0	0	0	0	0	0	0	0	0	0	0
15_10	notSOM	0	0	1	2	1	1	2	0	0	0	0	0	0	0	0	0	0	0	0	0	0	0	0	0	0	0	1	1	1	1	2	3	1	0	2	0	0	0	0	0	0	0	0	0	0	0	0	0
15_8	notSOM	0	0	0	2	3	3	4	0	0	0	0	0	0	0	0	0	0	0	0	0	0	0	0	1	1	0	0	1	1	1	2	2	2	5	4	0	0	0	0	0	0	0	0	0	0	0	0	0
15_37	notSOM	0	3	0	0	1	2	1	0	0	0	0	0	0	0	0	0	0	0	0	0	0	1	0	0	0	0	0	0	0	0	1	2	2	2	2	0	0	0	0	0	0	0	0	0	0	0	0	0
15_11	notSOM	0	0	2	3	0	0	9	0	0	0	0	0	0	0	0	0	0	0	0	0	0	0	0	0	0	1	3	0	1	2	2	2	1	2	2	0	0	0	0	0	0	0	0	0	0	0	0	0
15_7	notSOM	0	0	0	1	3	3	2	0	0	0	0	0	0	0	0	0	0	0	0	0	0	0	0	0	0	1	1	0	1	1	2	3	1	2	4	0	0	0	0	0	0	0	0	0	0	0	0	0
15_34	notSOM	0	1	1	1	4	0	0	0	0	0	0	0	0	0	0	0	0	0	0	0	0	0	0	0	1	0	0	0	1	2	2	1	1	2	0	0	0	0	0	0	0	0	0	0	0	0	0	0
15_35	notSOM	0	2	2	1	0	0	1	0	0	0	0	0	0	0	0	0	0	0	0	0	0	1	1	0	0	0	0	0	0	0	1	1	2	2	2	0	0	0	0	0	0	0	0	0	0	0	0	0
15_9	notSOM	0	0	0	1	3	6	2	0	0	0	0	0	0	0	0	0	0	0	0	0	0	0	0	0	0	2	1	0	0	2	4	2	2	2	2	0	0	0	0	0	0	0	0	0	0	0	0	0
15_2	notSOM	0	0	1	0	0	6	8	0	0	0	0	0	0	0	0	0	0	0	0	0	0	0	0	0	0	1	1	1	1	1	2	3	4	6	3	0	0	0	0	0	0	0	0	0	0	0	0	0
15_1	notSOM	0	0	1	2	2	0	0	0	0	0	0	0	0	0	0	0	0	0	0	0	0	0	0	0	0	0	1	4	0	1	3	3	3	2	2	0	0	0	0	0	0	0	0	0	0	0	0	0
15_29	notSOM	0	1	2	2	0	0	0	0	0	0	0	0	0	0	0	0	0	0	0	0	0	0	1	1	0	0	0	0	0	0	0	0	1	1	2	0	0	0	0	0	0	0	0	0	0	0	0	0
15_28	notSOM	0	1	1	1	1	0	0	0	0	0	0	0	0	0	0	0	0	0	0	0	0	0	0	0	0	0	0	0	1	1	2	1	0	2	1	0	0	0	0	0	0	0	0	0	0	0	0	0
15_27	notSOM	0	1	2	1	0	0	0	0	0	0	0	0	0	0	0	0	0	0	0	0	0	0	0	0	0	0	0	0	1	1	2	1	0	2	1	0	0	0	0	0	0	0	0	0	0	0	0	0
15_23	notSOM	0	1	1	1	10	1	0	0	0	0	0	0	0	0	0	0	0	0	0	0	0	0	0	1	3	0	0	0	1	2	2	1	0	1	1	0	0	0	0	0	0	0	0	0	0	0	0	0
15_24	notSOM	0	0	2	2	1	1	2	0	0	0	0	0	0	0	0	0	0	0	0	0	0	0	1	1	0	0	0	0	0	1	1	2	2	2	5	0	0	0	0	0	0	0	0	0	0	0	0	0
15_25	notSOM	0	0	3	1	2	1	0	0	0	0	0	0	0	0	0	0	0	0	0	0	0	0	1	0	0	0	0	0	0	1	2	2	2	2	0	0	0	0	0	0	0	0	0	0	0	0	0	0
15_26	notSOM	0	1	2	1	0	0	0	0	0	0	0	0	0	0	0	0	0	0	0	0	0	0	0	0	0	0	0	0	1	2	0	1	1	0	2	0	0	0	0	0	0	0	0	0	0	0	0	0
15_20	notSOM	0	1	1	1	2	9	0	0	0	0	0	0	0	0	0	0	0	0	0	0	0	0	0	0	1	3	0	0	1	2	2	1	1	1	2	0	0	0	0	0	0	0	0	0	0	0	0	0
15_21	notSOM	0	1	1	1	2	9	0	0	0	0	0	0	0	0	0	0	0	0	0	0	0	0	0	0	1	3	0	0	1	2	2	1	1	1	2	0	0	0	0	0	0	0	0	0	0	0	0	0
15_22	notSOM	0	1	1	1	10	1	0	0	0	0	0	0	0	0	0	0	0	0	0	0	0	0	0	1	3	0	0	0	1	2	2	1	0	1	1	0	0	0	0	0	0	0	0	0	0	0	0	0
15_68	notSOM	1	0	0	2	2	0	0	0	0	0	0	0	0	0	0	0	0	0	0	0	0	0	0	1	1	0	0	0	0	0	0	0	0	1	1	0	0	0	0	0	0	0	0	0	0	0	0	0
15_39	notSOM	0	1	2	1	0	3	0	0	0	0	0	0	0	0	0	0	0	0	0	0	0	0	0	0	0	1	0	0	1	2	2	1	0	1	2	0	0	0	0	0	0	0	0	0	0	0	0	0
15_38	notSOM	0	1	2	1	0	0	3	0	0	0	0	0	0	0	0	0	0	0	0	0	0	0	0	0	0	0	1	0	1	2	2	1	1	2	0	0	0	0	0	0	0	0	0	0	0	0	0	0
15_17	notSOM	0	0	9	2	2	0	0	0	0	0	0	0	0	0	0	0	0	0	0	0	0	1	3	0	0	0	0	0	0	1	2	2	1	0	0	0	0	0	0	0	0	0	0	0	0	0	0	0
15_16	notSOM	0	1	1	1	1	0	1	0	0	0	0	0	0	0	0	0	0	0	0	0	0	0	0	0	0	0	0	1	0	2	2	1	2	1	0	0	0	0	0	0	0	0	0	0	0	0	0	0
15_19	notSOM	0	0	1	5	1	0	1	0	0	0	0	0	0	0	0	0	0	0	0	0	0	0	0	1	0	0	0	1	1	2	2	2	2	0	1	0	0	0	0	0	0	0	0	0	0	0	0	0
15_18	notSOM	0	0	2	11	0	0	1	0	0	0	0	0	0	0	0	0	0	0	0	0	0	0	1	3	0	0	0	0	1	2	2	1	0	0	1	0	0	0	0	0	0	0	0	0	0	0	0	0
17_26	SOM	0	3	0	2	2	0	0	0	0	0	0	0	0	0	0	0	0	0	0	0	0	1	0	0	0	0	0	0	0	1	2	2	1	1	1	0	0	0	0	0	0	0	0	0	0	0	0	0
17_9	notSOM	0	0	2	2	1	2	4	0	0	0	0	0	0	0	0	0	0	0	0	0	0	0	0	0	0	1	0	0	1	2	3	4	2	2	1	0	0	0	0	0	0	0	0	0	0	0	0	0
17_15	notSOM	0	1	1	1	3	0	1	0	0	0	0	0	0	0	0	0	0	0	0	0	0	0	0	0	0	0	0	1	1	2	2	1	1	3	2	0	0	0	0	0	0	0	0	0	0	0	0	0
17_14	notSOM	0	1	1	1	3	0	1	0	0	0	0	0	0	0	0	0	0	0	0	0	0	0	0	0	0	0	0	1	1	2	2	1	1	3	2	0	0	0	0	0	0	0	0	0	0	0	0	0
17_17	notSOM	0	1	1	1	1	3	2	0	0	0	0	0	0	0	0	0	0	0	0	0	0	0	0	0	0	0	1	0	1	2	2	2	3	2	2	0	0	0	0	0	0	0	0	0	0	0	0	0
17_16	notSOM	0	1	1	1	1	3	2	0	0	0	0	0	0	0	0	0	0	0	0	0	0	0	0	0	0	0	1	0	1	2	2	2	3	2	2	0	0	0	0	0	0	0	0	0	0	0	0	0
17_11	notSOM	0	0	0	2	2	2	0	0	0	0	0	0	0	0	0	0	0	0	0	0	0	0	0	0	0	0	0	0	0	0	1	2	2	1	0	0	0	0	0	0	0	0	0	0	0	0	0	0
17_10	notSOM	0	0	2	3	0	5	2	0	0	0	0	0	0	0	0	0	0	0	0	0	0	0	0	0	0	2	0	0	1	3	3	3	2	2	1	0	0	0	0	0	0	0	0	0	0	0	0	0
17_13	notSOM	0	2	0	0	2	2	0	0	0	0	0	0	0	0	0	0	0	0	0	0	0	0	0	0	0	0	0	0	0	0	1	2	2	1	0	0	0	0	0	0	0	0	0	0	0	0	0	0
17_12	notSOM	0	0	0	2	2	2	0	0	0	0	0	0	0	0	0	0	0	0	0	0	0	0	0	0	0	0	0	0	0	0	1	2	2	1	0	0	0	0	0	0	0	0	0	0	0	0	0	0
17_18	notSOM	0	0	0	0	1	0	0	0	0	0	0	0	0	0	0	0	0	0	0	0	0	0	1	0	0	0	0	0	0	0	1	1	1	2	4	0	0	0	0	0	0	0	0	0	0	0	0	0
17_19	notSOM	0	0	0	0	1	0	0	0	0	0	0	0	0	0	0	0	0	0	0	0	0	0	1	0	0	0	0	0	0	0	1	1	1	2	4	0	0	0	0	0	0	0	0	0	0	0	0	0
17_25	notSOM	0	0	5	2	0	0	1	0	0	0	0	0	0	0	0	0	0	0	0	0	0	0	1	0	0	0	0	0	1	2	2	1	1	1	2	0	0	0	0	0	0	0	0	0	0	0	0	0
17_24	notSOM	0	1	1	4	1	1	0	0	0	0	0	0	0	0	0	0	0	0	0	0	0	0	0	1	0	0	0	1	1	2	2	2	1	2	2	0	0	0	0	0	0	0	0	0	0	0	0	0
17_23	notSOM	0	1	1	4	1	1	0	0	0	0	0	0	0	0	0	0	0	0	0	0	0	0	0	1	0	0	0	1	1	2	2	2	1	2	2	0	0	0	0	0	0	0	0	0	0	0	0	0
17_22	notSOM	0	1	1	1	5	0	2	0	0	0	0	0	0	0	0	0	0	0	0	0	0	0	0	0	1	0	1	0	1	2	3	2	2	2	2	0	0	0	0	0	0	0	0	0	0	0	0	0
17_21	notSOM	0	1	1	1	5	0	2	0	0	0	0	0	0	0	0	0	0	0	0	0	0	0	0	0	1	0	1	0	1	2	3	2	2	2	2	0	0	0	0	0	0	0	0	0	0	0	0	0
17_4	notSOM	0	0	1	2	4	2	3	0	0	0	0	0	0	0	0	0	0	0	0	0	0	0	0	0	1	0	1	0	1	2	4	4	3	1	0	0	0	0	0	0	0	0	0	0	0	0	0	0
17_20	notSOM	0	0	0	0	1	0	0	0	0	0	0	0	0	0	0	0	0	0	0	0	0	0	1	0	0	0	0	0	0	0	1	1	1	2	4	0	0	0	0	0	0	0	0	0	0	0	0	0
17_3	notSOM	0	0	1	0	0	4	4	0	0	0	0	0	0	0	0	0	0	0	0	0	0	0	1	0	0	0	0	0	1	1	1	2	4	4	2	0	0	0	0	0	0	0	0	0	0	0	0	0
17_2	notSOM	0	0	0	3	4	2	0	0	0	0	0	0	0	0	0	0	0	0	0	0	0	0	0	0	1	0	0	1	0	2	5	4	3	1	0	0	0	0	0	0	0	0	0	0	0	0	0	0
17_1	notSOM	0	0	0	1	2	4	2	0	0	0	0	0	0	0	0	0	0	0	0	0	0	0	0	1	0	0	0	0	0	1	3	3	4	3	1	0	0	0	0	0	0	0	0	0	0	0	0	0
17_8	notSOM	0	0	2	4	0	0	0	0	0	0	0	0	0	0	0	0	0	0	0	0	0	0	0	0	0	0	0	0	1	2	2	1	0	1	3	0	0	0	0	0	0	0	0	0	0	0	0	0
17_7	notSOM	0	0	0	1	0	0	4	0	0	0	0	0	0	0	0	0	0	0	0	0	0	1	0	0	0	0	0	0	0	1	1	1	2	4	4	0	0	0	0	0	0	0	0	0	0	0	0	0
17_6	notSOM	0	0	2	2	2	0	0	0	0	0	0	0	0	0	0	0	0	0	0	0	0	0	0	0	0	0	0	0	0	1	2	2	1	0	1	0	0	0	0	0	0	0	0	0	0	0	0	0
17_5	notSOM	0	1	0	0	2	4	2	0	0	0	0	0	0	0	0	0	0	0	0	0	0	0	0	1	0	0	0	1	1	2	1	3	4	3	1	0	0	0	0	0	0	0	0	0	0	0	0	0
16_30	SOM	0	3	0	0	1	2	3	0	0	0	0	0	0	0	0	0	0	0	0	0	0	1	0	0	0	0	1	1	0	0	1	2	2	1	0	0	0	0	0	0	0	0	0	0	0	0	0	0
16_57	notSOM	1	0	0	1	4	2	2	0	0	0	0	0	0	0	0	0	0	0	0	0	0	0	0	1	2	0	1	1	0	0	0	0	0	1	2	0	0	0	0	0	0	0	0	0	0	0	0	0
16_1	notSOM	0	0	0	4	5	2	3	0	0	0	0	0	0	0	0	0	0	0	0	0	0	0	0	0	1	1	1	0	1	3	4	3	1	0	0	0	0	0	0	0	0	0	0	0	0	0	0	0
16_7	notSOM	0	1	0	2	3	2	2	0	0	0	0	0	0	0	0	0	0	0	0	0	0	0	0	0	0	0	1	1	0	2	4	4	2	0	0	0	0	0	0	0	0	0	0	0	0	0	0	0
16_16	notSOM	0	1	5	2	2	3	1	0	0	0	0	0	0	0	0	0	0	0	0	0	0	1	2	0	1	1	0	0	0	0	0	1	2	3	4	0	0	0	0	0	0	0	0	0	0	0	0	0
16_6	notSOM	0	1	1	1	2	2	3	0	0	0	0	0	0	0	0	0	0	0	0	0	0	0	0	0	0	0	1	1	1	2	3	3	2	1	0	0	0	0	0	0	0	0	0	0	0	0	0	0
16_15	notSOM	0	1	2	1	1	0	1	0	0	0	0	0	0	0	0	0	0	0	0	0	0	0	0	0	0	0	0	0	1	2	2	1	2	2	2	0	0	0	0	0	0	0	0	0	0	0	0	0
16_9	notSOM	0	1	1	1	2	3	5	0	0	0	0	0	0	0	0	0	0	0	0	0	0	0	0	0	1	1	1	0	1	2	2	2	2	2	1	0	0	0	0	0	0	0	0	0	0	0	0	0
16_14	notSOM	0	2	1	3	3	3	5	0	0	0	0	0	0	0	0	0	0	0	0	0	0	1	1	1	0	1	1	0	0	0	1	2	3	3	2	0	0	0	0	0	0	0	0	0	0	0	0	0
16_13	notSOM	0	1	2	0	1	2	3	0	0	0	0	0	0	0	0	0	0	0	0	0	0	0	0	0	0	1	1	1	1	2	2	1	2	2	2	0	0	0	0	0	0	0	0	0	0	0	0	0
16_8	notSOM	0	1	1	2	0	2	4	0	0	0	0	0	0	0	0	0	0	0	0	0	0	0	0	0	0	0	1	1	1	2	2	3	2	2	0	0	0	0	0	0	0	0	0	0	0	0	0	0
16_12	notSOM	0	1	2	1	0	1	2	0	0	0	0	0	0	0	0	0	0	0	0	0	0	0	0	0	0	0	0	1	1	2	2	2	2	2	1	0	0	0	0	0	0	0	0	0	0	0	0	0
16_3	notSOM	0	0	2	1	3	4	1	0	0	0	0	0	0	0	0	0	0	0	0	0	0	0	0	0	0	1	1	1	1	2	4	3	2	0	0	0	0	0	0	0	0	0	0	0	0	0	0	0
16_11	notSOM	0	1	1	2	1	1	2	0	0	0	0	0	0	0	0	0	0	0	0	0	0	0	0	0	0	0	0	1	1	2	2	3	2	2	0	0	0	0	0	0	0	0	0	0	0	0	0	0
16_2	notSOM	0	0	1	3	3	3	1	0	0	0	0	0	0	0	0	0	0	0	0	0	0	0	0	0	0	1	1	1	1	3	4	3	1	0	0	0	0	0	0	0	0	0	0	0	0	0	0	0
16_10	notSOM	0	0	2	2	4	5	4	0	0	0	0	0	0	0	0	0	0	0	0	0	0	0	1	1	1	0	1	1	0	1	2	3	3	2	1	0	0	0	0	0	0	0	0	0	0	0	0	0
16_5	notSOM	0	0	2	2	2	2	2	0	0	0	0	0	0	0	0	0	0	0	0	0	0	0	0	0	0	0	1	1	1	2	4	3	2	0	0	0	0	0	0	0	0	0	0	0	0	0	0	0
16_4	notSOM	0	0	1	3	4	5	3	0	0	0	0	0	0	0	0	0	0	0	0	0	0	0	0	1	1	1	0	1	1	2	3	3	2	1	0	0	0	0	0	0	0	0	0	0	0	0	0	0
16_29	notSOM	0	1	2	1	0	3	2	0	0	0	0	0	0	0	0	0	0	0	0	0	0	0	0	0	0	1	1	1	1	2	2	1	0	0	0	0	0	0	0	0	0	0	0	0	0	0	0	0
16_28	notSOM	0	1	2	1	0	2	5	0	0	0	0	0	0	0	0	0	0	0	0	0	0	0	0	0	0	1	2	0	1	2	2	1	0	0	0	0	0	0	0	0	0	0	0	0	0	0	0	0
16_20	notSOM	0	2	4	2	1	4	2	0	0	0	0	0	0	0	0	0	0	0	0	0	0	1	1	1	1	1	0	1	0	0	0	1	2	2	2	0	0	0	0	0	0	0	0	0	0	0	0	0
16_21	notSOM	0	2	2	2	3	3	7	0	0	0	0	0	0	0	0	0	0	0	0	0	0	1	1	0	1	1	2	0	0	0	1	2	2	1	0	0	0	0	0	0	0	0	0	0	0	0	0	0
16_22	notSOM	0	0	2	3	4	6	1	0	0	0	0	0	0	0	0	0	0	0	0	0	0	0	1	1	0	2	1	1	0	1	2	2	1	0	0	0	0	0	0	0	0	0	0	0	0	0	0	0
16_23	notSOM	0	0	1	4	6	2	2	0	0	0	0	0	0	0	0	0	0	0	0	0	0	0	0	1	2	0	1	1	1	2	2	1	0	0	0	0	0	0	0	0	0	0	0	0	0	0	0	0
16_24	notSOM	0	0	1	5	3	2	2	0	0	0	0	0	0	0	0	0	0	0	0	0	0	0	0	1	1	1	0	1	1	2	2	1	0	0	0	0	0	0	0	0	0	0	0	0	0	0	0	0
16_25	notSOM	0	1	1	1	3	5	2	0	0	0	0	0	0	0	0	0	0	0	0	0	0	0	0	0	1	2	0	1	1	2	2	1	0	0	0	0	0	0	0	0	0	0	0	0	0	0	0	0
16_26	notSOM	0	1	1	1	4	2	2	0	0	0	0	0	0	0	0	0	0	0	0	0	0	0	0	0	1	1	1	0	1	2	2	1	0	0	0	0	0	0	0	0	0	0	0	0	0	0	0	0
16_27	notSOM	0	0	3	1	2	3	2	0	0	0	0	0	0	0	0	0	0	0	0	0	0	0	1	0	0	1	1	0	0	1	2	2	1	0	0	0	0	0	0	0	0	0	0	0	0	0	0	0
16_18	notSOM	0	1	1	4	2	2	3	0	0	0	0	0	0	0	0	0	0	0	0	0	0	0	1	2	0	1	1	0	0	0	0	0	1	2	3	0	0	0	0	0	0	0	0	0	0	0	0	0
16_17	notSOM	0	2	3	5	2	0	1	0	0	0	0	0	0	0	0	0	0	0	0	0	0	1	1	2	1	0	0	0	0	0	0	0	1	3	5	0	0	0	0	0	0	0	0	0	0	0	0	0
16_19	notSOM	0	2	4	3	3	0	1	0	0	0	0	0	0	0	0	0	0	0	0	0	0	0	2	2	1	0	0	0	0	0	0	0	1	3	4	0	0	0	0	0	0	0	0	0	0	0	0	0
19_8	SOM	0	2	2	5	4	3	3	0	0	0	0	0	0	0	0	1	1	0	0	0	0	1	0	2	2	0	1	0	0	0	0	1	2	2	3	0	0	0	0	0	0	0	0	0	0	0	0	0
19_26	notSOM	0	1	2	1	2	1	2	0	0	0	0	0	0	0	0	0	0	1	1	0	0	0	0	0	0	0	1	0	1	2	2	1	0	0	0	0	0	0	0	0	0	0	0	0	0	0	0	0
19_25	notSOM	0	1	1	3	2	2	1	0	0	0	0	0	0	0	0	0	1	1	0	0	0	0	0	0	0	1	0	2	1	2	2	1	0	0	0	0	0	0	0	0	0	0	0	0	0	0	0	0
19_24	notSOM	0	1	1	3	2	2	1	0	0	0	0	0	0	0	0	0	1	1	0	0	0	0	0	0	0	1	0	2	1	2	2	1	0	0	0	0	0	0	0	0	0	0	0	0	0	0	0	0
19_23	notSOM	0	0	3	3	3	1	4	0	0	0	0	0	0	0	0	1	1	0	0	0	0	0	0	0	1	0	2	2	1	2	2	1	0	0	0	0	0	0	0	0	0	0	0	0	0	0	0	0
19_28	notSOM	0	1	2	2	0	1	1	0	0	0	0	0	0	0	0	0	0	0	1	1	0	0	0	0	0	0	0	1	1	2	2	1	0	0	0	0	0	0	0	0	0	0	0	0	0	0	0	0
19_27	notSOM	0	1	2	1	2	1	2	0	0	0	0	0	0	0	0	0	0	1	1	0	0	0	0	0	0	0	1	0	1	2	2	1	0	0	0	0	0	0	0	0	0	0	0	0	0	0	0	0
19_3	notSOM	0	2	3	4	4	5	5	0	0	0	0	0	0	0	0	0	0	0	1	1	0	1	1	2	2	0	0	0	0	0	0	2	4	4	3	0	0	0	0	0	0	0	0	0	0	0	0	0
19_4	notSOM	0	2	3	4	4	5	5	0	0	0	0	0	0	0	0	0	0	0	1	1	0	1	1	2	2	0	0	0	0	0	0	2	4	4	3	0	0	0	0	0	0	0	0	0	0	0	0	0
19_5	notSOM	0	1	1	8	8	3	2	0	0	0	0	0	0	0	0	0	0	0	0	0	1	1	0	2	2	0	1	0	0	2	4	4	2	0	0	0	0	0	0	0	0	0	0	0	0	0	0	0
19_6	notSOM	0	2	3	5	4	1	4	0	0	0	0	0	0	0	0	0	0	1	1	0	0	1	1	2	2	0	0	0	0	0	0	0	2	5	6	0	0	0	0	0	0	0	0	0	0	0	0	0
19_22	notSOM	0	1	2	2	0	1	1	0	0	0	0	0	0	0	0	0	0	0	0	0	0	0	0	0	0	1	0	2	1	2	2	1	0	1	2	0	0	0	0	0	0	0	0	0	0	0	0	0
19_21	notSOM	0	1	2	2	0	1	1	0	0	0	0	0	0	0	0	0	0	0	0	0	0	0	0	0	0	1	0	2	1	2	2	1	0	1	2	0	0	0	0	0	0	0	0	0	0	0	0	0
19_1	notSOM	0	1	5	4	5	6	3	0	0	0	0	0	0	0	0	0	0	0	0	1	1	0	3	2	0	1	0	0	0	0	2	4	4	2	0	0	0	0	0	0	0	0	0	0	0	0	0	0
19_20	notSOM	0	1	1	4	3	5	4	0	0	0	0	0	0	0	1	1	0	0	0	0	0	0	0	1	0	2	2	0	0	1	2	2	1	0	0	0	0	0	0	0	0	0	0	0	0	0	0	0
19_2	notSOM	0	1	6	5	2	1	2	0	0	0	0	0	0	0	0	0	1	1	0	0	0	0	3	2	0	1	0	0	0	0	0	0	1	4	6	0	0	0	0	0	0	0	0	0	0	0	0	0
19_13	notSOM	0	1	1	3	2	6	6	0	0	0	0	0	0	0	0	0	0	0	0	0	0	0	0	1	0	2	2	0	1	2	2	2	2	2	1	0	0	0	0	0	0	0	0	0	0	0	0	0
19_12	notSOM	0	1	1	3	2	6	6	0	0	0	0	0	0	0	0	0	0	0	0	0	0	0	0	1	0	2	2	0	1	2	2	2	2	2	1	0	0	0	0	0	0	0	0	0	0	0	0	0
19_15	notSOM	0	1	1	3	2	6	6	0	0	0	0	0	0	0	0	0	0	0	0	0	0	0	0	1	0	2	2	0	1	2	2	2	2	2	1	0	0	0	0	0	0	0	0	0	0	0	0	0
19_14	notSOM	0	1	1	3	2	6	6	0	0	0	0	0	0	0	0	0	0	0	0	0	0	0	0	1	0	2	2	0	1	2	2	2	2	2	1	0	0	0	0	0	0	0	0	0	0	0	0	0
19_17	notSOM	0	1	2	1	2	1	6	0	0	0	0	0	0	0	0	0	0	0	0	0	0	0	0	0	1	0	2	2	1	2	2	1	1	2	2	0	0	0	0	0	0	0	0	0	0	0	0	0
19_16	notSOM	0	1	2	1	2	1	6	0	0	0	0	0	0	0	0	0	0	0	0	0	0	0	0	0	1	0	2	2	1	2	2	1	1	2	2	0	0	0	0	0	0	0	0	0	0	0	0	0
19_19	notSOM	0	1	2	1	2	1	6	0	0	0	0	0	0	0	0	0	0	0	0	0	0	0	0	0	1	0	2	2	1	2	2	1	1	2	2	0	0	0	0	0	0	0	0	0	0	0	0	0
19_18	notSOM	0	1	2	1	2	1	6	0	0	0	0	0	0	0	0	0	0	0	0	0	0	0	0	0	1	0	2	2	1	2	2	1	1	2	2	0	0	0	0	0	0	0	0	0	0	0	0	0
19_11	notSOM	0	1	3	1	6	6	2	0	0	0	0	0	0	0	1	1	0	0	0	0	0	0	1	0	2	2	0	1	0	0	1	2	2	1	0	0	0	0	0	0	0	0	0	0	0	0	0	0
19_10	notSOM	0	0	3	3	7	6	2	0	0	0	0	0	0	0	0	0	0	0	0	0	0	0	1	0	2	2	0	1	1	2	3	3	2	1	0	0	0	0	0	0	0	0	0	0	0	0	0	0
19_9	notSOM	0	0	3	3	7	6	2	0	0	0	0	0	0	0	0	0	0	0	0	0	0	0	1	0	2	2	0	1	1	2	3	3	2	1	0	0	0	0	0	0	0	0	0	0	0	0	0	0
19_7	notSOM	0	2	3	5	4	1	4	0	0	0	0	0	0	0	0	0	0	1	1	0	0	1	1	2	2	0	0	0	0	0	0	0	2	5	6	0	0	0	0	0	0	0	0	0	0	0	0	0
18_4	SOM	0	1	1	1	2	0	1	0	0	0	0	0	0	0	0	0	0	0	1	0	0	0	0	0	0	0	0	1	1	2	2	1	0	0	0	0	0	0	0	0	0	0	0	0	0	0	0	0
18_3	SOM	0	1	1	1	2	0	1	0	0	0	0	0	0	0	0	0	0	0	1	0	0	0	0	0	0	0	0	1	1	2	2	1	0	0	0	0	0	0	0	0	0	0	0	0	0	0	0	0
18_8	notSOM	0	1	1	1	1	1	0	0	0	0	0	0	0	0	0	0	0	0	0	1	0	0	0	0	0	0	0	0	1	2	2	1	0	0	0	0	0	0	0	0	0	0	0	0	0	0	0	0
18_9	notSOM	0	1	1	1	1	1	0	0	0	0	0	0	0	0	0	0	0	0	0	1	0	0	0	0	0	0	0	0	1	2	2	1	0	0	0	0	0	0	0	0	0	0	0	0	0	0	0	0
18_7	notSOM	0	0	0	1	2	3	2	0	0	0	0	0	0	0	0	0	0	1	0	0	0	0	0	0	0	0	1	1	0	0	1	2	2	1	0	0	0	0	0	0	0	0	0	0	0	0	0	0
18_6	notSOM	0	0	0	1	2	3	2	0	0	0	0	0	0	0	0	0	0	1	0	0	0	0	0	0	0	0	1	1	0	0	1	2	2	1	0	0	0	0	0	0	0	0	0	0	0	0	0	0
18_5	notSOM	0	1	0	1	4	4	3	0	0	0	0	0	0	0	0	1	0	0	0	0	0	0	0	0	1	1	1	0	0	0	1	2	2	1	0	0	0	0	0	0	0	0	0	0	0	0	0	0
18_2	notSOM	0	0	1	2	3	2	2	0	0	0	0	0	0	0	0	0	1	0	0	0	0	0	0	0	0	1	1	1	0	1	2	2	1	0	0	0	0	0	0	0	0	0	0	0	0	0	0	0
18_10	notSOM	0	0	2	2	2	5	2	0	0	0	0	0	0	0	1	0	0	0	0	0	0	0	0	1	1	1	0	0	0	0	0	1	2	2	1	0	0	0	0	0	0	0	0	0	0	0	0	0
18_1	notSOM	0	0	2	3	0	1	2	0	0	0	0	0	0	0	0	0	0	1	0	0	0	0	0	0	0	0	1	1	1	2	2	1	0	0	0	0	0	0	0	0	0	0	0	0	0	0	0	0
18_13	notSOM	0	0	0	2	2	2	5	0	0	0	0	0	0	0	0	1	0	0	0	0	0	0	0	0	1	1	1	0	0	0	0	0	1	2	2	0	0	0	0	0	0	0	0	0	0	0	0	0
18_14	notSOM	0	0	0	2	2	0	0	0	0	0	0	0	0	0	0	0	0	0	0	0	0	0	0	0	0	0	0	0	0	1	2	2	1	0	0	0	0	0	0	0	0	0	0	0	0	0	0	0
18_11	notSOM	0	0	2	2	0	0	1	0	0	0	0	0	0	0	0	0	0	0	0	0	1	0	0	0	0	0	0	0	1	2	2	1	0	0	0	0	0	0	0	0	0	0	0	0	0	0	0	0
18_12	notSOM	0	1	2	3	3	0	2	0	0	0	0	0	0	0	0	1	0	0	0	0	0	0	1	1	1	0	0	0	0	0	0	0	1	2	2	0	0	0	0	0	0	0	0	0	0	0	0	0
18_17	notSOM	0	3	2	2	1	0	1	0	0	0	0	0	0	0	0	0	0	0	1	0	0	1	1	1	0	0	0	0	0	0	0	0	0	0	0	0	0	0	0	0	0	0	0	0	0	0	0	0
18_15	notSOM	0	2	3	3	1	0	0	0	0	0	0	0	0	0	0	0	1	0	0	0	0	1	1	1	0	0	0	0	0	0	0	0	0	1	2	0	0	0	0	0	0	0	0	0	0	0	0	0
18_16	notSOM	0	2	5	1	0	1	0	0	0	0	0	0	0	0	0	0	0	1	0	0	0	1	2	0	0	0	0	0	0	0	0	0	0	0	1	0	0	0	0	0	0	0	0	0	0	0	0	0
21_21	SOM	0	3	1	4	4	0	0	0	0	0	0	0	0	0	0	0	0	0	0	1	0	1	0	2	2	0	0	0	0	0	0	0	0	0	1	0	0	0	0	0	0	0	0	0	0	0	0	0
21_8	notSOM	0	2	2	3	5	1	4	0	0	0	0	0	0	0	0	0	1	0	0	0	0	1	1	1	2	0	0	0	0	0	0	1	3	4	3	0	0	0	0	0	0	0	0	0	0	0	0	0
21_20	notSOM	0	0	2	1	0	1	0	0	0	0	0	0	0	0	0	0	0	0	1	0	0	0	0	0	0	0	0	2	1	2	2	1	0	2	2	0	0	0	0	0	0	0	0	0	0	0	0	0
21_9	notSOM	0	0	1	2	1	6	6	0	0	0	0	0	0	0	0	0	1	0	0	0	0	0	0	0	0	2	2	0	1	2	2	3	2	2	0	0	0	0	0	0	0	0	0	0	0	0	0	0
21_10	notSOM	0	1	0	2	4	1	4	0	0	0	0	0	0	0	0	0	0	1	0	0	0	0	0	0	0	0	2	2	0	2	4	4	2	0	0	0	0	0	0	0	0	0	0	0	0	0	0	0
21_4	notSOM	0	0	0	1	7	7	2	0	0	0	0	0	0	0	0	1	0	0	0	0	0	0	0	0	2	2	0	1	0	1	3	4	3	1	0	0	0	0	0	0	0	0	0	0	0	0	0	0
21_5	notSOM	0	0	2	2	2	6	4	0	0	0	0	0	0	0	0	0	1	0	0	0	0	0	0	0	0	2	2	0	1	2	3	3	2	1	0	0	0	0	0	0	0	0	0	0	0	0	0	0
21_6	notSOM	0	1	1	1	2	4	6	0	0	0	0	0	0	0	0	0	1	0	0	0	0	0	0	0	0	2	2	0	1	2	2	1	2	2	2	0	0	0	0	0	0	0	0	0	0	0	0	0
21_7	notSOM	0	2	2	3	5	1	4	0	0	0	0	0	0	0	0	0	1	0	0	0	0	1	1	1	2	0	0	0	0	0	0	1	3	4	3	0	0	0	0	0	0	0	0	0	0	0	0	0
21_1	notSOM	0	0	0	5	8	3	4	0	0	0	0	0	0	0	1	0	0	0	0	0	0	0	0	2	2	0	1	0	0	1	3	4	3	1	0	0	0	0	0	0	0	0	0	0	0	0	0	0
21_2	notSOM	0	0	1	3	5	6	2	0	0	0	0	0	0	0	0	1	0	0	0	0	0	0	0	0	2	2	0	1	1	2	2	3	2	2	0	0	0	0	0	0	0	0	0	0	0	0	0	0
21_3	notSOM	0	0	4	4	2	7	2	0	0	0	0	0	0	0	0	1	0	0	0	0	0	0	2	2	0	1	0	0	0	0	1	3	4	3	1	0	0	0	0	0	0	0	0	0	0	0	0	0
21_19	notSOM	0	1	1	1	1	1	2	0	0	0	0	0	0	0	0	0	0	0	1	0	0	0	0	0	0	0	0	2	1	2	2	2	2	2	1	0	0	0	0	0	0	0	0	0	0	0	0	0
21_13	notSOM	0	2	3	5	2	0	1	0	0	0	0	0	0	0	0	0	0	1	0	0	0	1	1	2	1	0	0	0	0	0	0	0	1	3	4	0	0	0	0	0	0	0	0	0	0	0	0	0
21_14	notSOM	0	2	3	5	2	0	1	0	0	0	0	0	0	0	0	0	0	1	0	0	0	1	1	2	1	0	0	0	0	0	0	0	1	3	4	0	0	0	0	0	0	0	0	0	0	0	0	0
21_11	notSOM	0	1	1	2	1	1	6	0	0	0	0	0	0	0	0	0	0	1	0	0	0	0	0	0	0	0	2	2	1	2	2	2	2	2	1	0	0	0	0	0	0	0	0	0	0	0	0	0
21_12	notSOM	0	1	2	1	0	1	4	0	0	0	0	0	0	0	0	0	0	1	0	0	0	0	0	0	0	0	2	2	1	2	2	1	0	2	2	0	0	0	0	0	0	0	0	0	0	0	0	0
21_22	notSOM	0	1	1	1	1	0	1	0	0	0	0	0	0	0	0	0	0	0	0	1	0	0	0	0	0	0	0	0	1	2	2	1	1	2	2	0	0	0	0	0	0	0	0	0	0	0	0	0
21_17	notSOM	0	1	2	1	1	0	1	0	0	0	0	0	0	0	0	0	0	0	1	0	0	0	0	0	0	0	0	2	1	2	2	1	1	2	2	0	0	0	0	0	0	0	0	0	0	0	0	0
21_23	notSOM	0	0	0	2	1	0	1	0	0	0	0	0	0	0	0	0	0	0	0	1	0	0	0	0	0	0	0	0	0	1	2	2	1	0	2	0	0	0	0	0	0	0	0	0	0	0	0	0
21_18	notSOM	0	1	7	4	0	0	0	0	0	0	0	0	0	0	0	0	0	0	1	0	0	0	3	2	0	0	0	0	0	0	0	0	0	1	3	0	0	0	0	0	0	0	0	0	0	0	0	0
21_15	notSOM	0	0	2	2	1	2	5	0	0	0	0	0	0	0	0	0	0	1	0	0	0	0	0	0	0	0	2	2	1	2	3	3	2	1	0	0	0	0	0	0	0	0	0	0	0	0	0	0
21_16	notSOM	0	1	0	1	2	0	6	0	0	0	0	0	0	0	0	0	0	1	0	0	0	0	0	0	0	0	2	2	1	2	2	1	2	2	2	0	0	0	0	0	0	0	0	0	0	0	0	0
20_21	SOM	0	3	1	5	2	2	0	0	0	0	0	0	0	0	0	0	0	0	0	0	0	1	0	2	1	1	0	0	0	0	0	0	0	0	2	0	0	0	0	0	0	0	0	0	0	0	0	0
20_22	SOM	0	3	1	5	2	2	0	0	0	0	0	0	0	0	0	0	0	0	0	0	0	1	0	2	1	1	0	0	0	0	0	0	0	0	2	0	0	0	0	0	0	0	0	0	0	0	0	0
20_14	notSOM	0	1	1	3	3	2	4	0	0	0	0	0	0	0	0	0	0	0	0	0	0	0	0	1	1	1	1	1	1	2	2	1	2	2	2	0	0	0	0	0	0	0	0	0	0	0	0	0
20_1	notSOM	0	0	2	4	9	3	6	0	0	0	0	0	0	0	0	0	0	0	0	0	0	0	1	1	3	0	2	0	0	2	4	4	2	0	0	0	0	0	0	0	0	0	0	0	0	0	0	0
20_15	notSOM	0	1	2	1	0	4	5	0	0	0	0	0	0	0	0	0	0	0	0	0	0	0	0	0	0	2	2	1	1	2	2	1	1	2	2	0	0	0	0	0	0	0	0	0	0	0	0	0
20_2	notSOM	0	0	1	5	6	4	2	0	0	0	0	0	0	0	0	0	0	0	0	0	0	0	0	2	2	1	0	2	1	2	3	3	2	1	0	0	0	0	0	0	0	0	0	0	0	0	0	0
20_16	notSOM	0	2	3	8	0	0	2	0	0	0	0	0	0	0	0	0	0	0	0	0	0	1	1	3	0	0	0	2	0	0	0	0	2	4	4	0	0	0	0	0	0	0	0	0	0	0	0	0
20_3	notSOM	0	0	1	6	6	3	2	0	0	0	0	0	0	0	0	0	0	0	0	0	0	0	0	2	2	1	0	2	1	2	3	3	2	1	0	0	0	0	0	0	0	0	0	0	0	0	0	0
20_17	notSOM	0	1	1	1	2	2	2	0	0	0	0	0	0	0	0	0	0	0	0	0	0	0	0	0	1	1	1	1	1	2	2	1	0	2	2	0	0	0	0	0	0	0	0	0	0	0	0	0
20_4	notSOM	0	2	2	2	3	13	2	0	0	0	0	0	0	0	0	0	0	0	0	0	0	1	1	1	0	4	0	0	0	0	2	4	4	2	0	0	0	0	0	0	0	0	0	0	0	0	0	0
20_5	notSOM	0	0	3	4	2	4	4	0	0	0	0	0	0	0	0	0	0	0	0	0	0	0	1	1	1	1	1	0	1	2	2	3	2	2	0	0	0	0	0	0	0	0	0	0	0	0	0	0
20_10	notSOM	0	2	2	1	3	4	3	0	0	0	0	0	0	0	0	0	0	0	0	0	0	1	1	0	0	1	1	1	0	1	3	4	3	1	0	0	0	0	0	0	0	0	0	0	0	0	0	0
20_6	notSOM	0	1	0	1	5	5	4	0	0	0	0	0	0	0	0	0	0	0	0	0	0	0	0	0	2	2	1	0	1	2	2	2	2	2	1	0	0	0	0	0	0	0	0	0	0	0	0	0
20_11	notSOM	0	1	1	2	3	2	4	0	0	0	0	0	0	0	0	0	0	0	0	0	0	0	0	1	1	1	1	1	1	2	2	1	2	2	2	0	0	0	0	0	0	0	0	0	0	0	0	0
20_7	notSOM	0	0	3	4	3	4	3	0	0	0	0	0	0	0	0	0	0	0	0	0	0	0	1	1	1	1	1	0	1	2	2	3	2	2	0	0	0	0	0	0	0	0	0	0	0	0	0	0
20_12	notSOM	0	0	2	1	0	4	5	0	0	0	0	0	0	0	0	0	0	0	0	0	0	0	0	0	0	2	2	1	1	2	2	1	1	2	2	0	0	0	0	0	0	0	0	0	0	0	0	0
20_8	notSOM	0	1	1	1	5	5	3	0	0	0	0	0	0	0	0	0	0	0	0	0	0	0	0	0	2	2	1	0	1	2	2	2	2	2	1	0	0	0	0	0	0	0	0	0	0	0	0	0
20_13	notSOM	0	2	2	1	3	5	2	0	0	0	0	0	0	0	0	0	0	0	0	0	0	1	1	0	0	1	1	1	0	1	3	4	3	1	0	0	0	0	0	0	0	0	0	0	0	0	0	0
20_9	notSOM	0	2	4	1	6	2	7	0	0	0	0	0	0	0	0	0	0	0	0	0	0	1	2	0	2	0	2	0	0	0	0	2	4	4	2	0	0	0	0	0	0	0	0	0	0	0	0	0
20_18	notSOM	0	0	0	2	1	0	4	0	0	0	0	0	0	0	0	0	0	0	0	0	0	0	0	0	0	0	2	2	0	1	2	2	1	1	2	0	0	0	0	0	0	0	0	0	0	0	0	0
20_19	notSOM	0	1	2	1	2	2	2	0	0	0	0	0	0	0	0	0	0	0	0	0	0	0	0	0	1	1	1	1	1	2	2	1	0	2	2	0	0	0	0	0	0	0	0	0	0	0	0	0
20_20	notSOM	0	1	8	2	2	0	0	0	0	0	0	0	0	0	0	0	0	0	0	0	0	0	3	1	1	0	0	0	0	0	0	0	0	2	4	0	0	0	0	0	0	0	0	0	0	0	0	0
23_23	SOM	0	2	3	2	3	3	1	0	0	0	0	0	0	0	0	1	1	0	0	1	1	1	1	1	2	2	1	2	0	0	0	0	0	0	0	0	0	0	0	0	0	0	0	0	0	0	0	0
23_6	notSOM	0	1	4	5	10	7	3	0	0	0	0	1	1	0	0	0	1	2	1	0	0	1	3	4	5	2	1	0	0	0	0	0	0	0	0	0	0	0	0	0	0	0	0	0	0	0	0	0
23_7	notSOM	0	2	3	1	8	7	4	0	0	0	1	1	0	0	0	0	0	0	1	2	1	1	2	3	4	3	1	1	0	0	0	0	0	0	0	0	0	0	0	0	0	0	0	0	0	0	0	0
23_8	notSOM	0	2	2	2	6	6	5	0	0	1	1	0	0	0	0	0	0	0	1	1	1	1	2	2	3	3	2	1	0	0	0	0	0	0	0	0	0	0	0	0	0	0	0	0	0	0	0	0
23_9	notSOM	0	0	1	3	7	4	5	1	1	0	0	0	0	0	0	0	0	0	1	1	0	0	1	2	4	2	2	2	0	0	0	0	0	0	0	0	0	0	0	0	0	0	0	0	0	0	0	0
23_2	notSOM	0	1	3	9	7	5	3	0	0	0	1	1	0	0	0	0	0	1	2	1	0	1	3	6	3	1	1	1	0	0	0	0	0	0	0	0	0	0	0	0	0	0	0	0	0	0	0	0
23_3	notSOM	0	0	3	8	4	5	3	0	1	1	0	0	0	0	0	0	0	1	1	0	1	1	2	4	2	2	2	1	0	0	0	0	0	0	0	0	0	0	0	0	0	0	0	0	0	0	0	0
23_4	notSOM	0	2	0	6	10	5	5	0	0	0	1	1	0	0	0	1	1	0	1	1	0	1	1	4	5	2	2	1	0	0	0	0	0	0	0	0	0	0	0	0	0	0	0	0	0	0	0	0
23_5	notSOM	0	2	3	3	6	6	3	0	0	0	1	1	0	0	0	0	0	1	1	0	1	1	2	3	3	2	2	1	0	0	0	0	0	0	0	0	0	0	0	0	0	0	0	0	0	0	0	0
23_20	notSOM	0	2	3	3	4	7	2	0	0	0	0	0	0	0	0	0	1	2	1	0	0	1	2	2	2	3	2	3	0	0	0	0	0	0	0	0	0	0	0	0	0	0	0	0	0	0	0	0
23_11	notSOM	0	0	5	2	7	13	3	0	0	0	0	1	1	0	1	1	0	1	1	0	0	0	2	3	5	5	1	0	0	0	0	0	0	0	0	0	0	0	0	0	0	0	0	0	0	0	0	0
23_21	notSOM	0	1	2	5	5	1	5	0	0	0	0	0	0	0	1	1	0	0	1	1	0	0	1	3	3	1	2	2	0	0	0	0	0	0	0	0	0	0	0	0	0	0	0	0	0	0	0	0
23_12	notSOM	0	3	2	0	3	6	6	0	0	0	0	1	1	0	0	0	0	0	1	1	0	1	1	1	3	3	2	2	0	0	0	0	0	0	0	0	0	0	0	0	0	0	0	0	0	0	0	0
23_22	notSOM	0	2	4	2	1	3	7	0	0	0	0	0	0	0	0	0	1	1	1	1	0	1	2	1	1	2	3	2	0	0	0	0	0	0	0	0	0	0	0	0	0	0	0	0	0	0	0	0
23_1	notSOM	0	0	5	9	6	3	2	0	0	1	1	0	0	0	0	0	1	1	0	1	1	1	4	4	2	2	1	1	0	0	0	0	0	0	0	0	0	0	0	0	0	0	0	0	0	0	0	0
23_10	notSOM	0	1	0	2	8	4	5	0	0	1	1	0	0	0	0	0	0	0	1	1	0	0	1	2	4	2	2	2	0	0	0	0	0	0	0	0	0	0	0	0	0	0	0	0	0	0	0	0
23_14	notSOM	0	2	3	2	4	12	6	0	0	0	0	0	1	1	0	0	1	2	1	0	0	1	2	2	3	6	2	0	0	0	0	0	0	0	0	0	0	0	0	0	0	0	0	0	0	0	0	0
23_13	notSOM	0	1	2	9	7	6	4	0	0	0	0	0	1	1	0	1	2	1	0	0	0	1	2	4	4	4	1	0	0	0	0	0	0	0	0	0	0	0	0	0	0	0	0	0	0	0	0	0
23_16	notSOM	0	2	0	3	2	7	13	0	0	0	0	0	1	1	1	1	0	0	1	1	0	0	0	2	3	5	5	1	0	0	0	0	0	0	0	0	0	0	0	0	0	0	0	0	0	0	0	0
23_15	notSOM	0	1	0	0	3	7	4	1	1	0	0	0	0	0	0	0	0	0	0	1	1	0	0	1	2	4	2	2	0	0	0	0	0	0	0	0	0	0	0	0	0	0	0	0	0	0	0	0
23_18	notSOM	0	2	2	3	6	4	8	0	0	0	0	0	0	1	0	1	1	0	1	1	0	1	1	2	4	3	4	1	0	0	0	0	0	0	0	0	0	0	0	0	0	0	0	0	0	0	0	0
23_53	notSOM	1	0	0	0	2	8	4	0	0	0	1	1	0	0	0	0	0	0	0	1	1	0	0	1	2	4	2	2	0	0	0	0	0	0	0	0	0	0	0	0	0	0	0	0	0	0	0	0
23_17	notSOM	0	1	3	6	9	2	4	0	0	0	0	0	0	1	0	1	2	1	0	0	0	1	2	3	4	2	3	1	0	0	0	0	0	0	0	0	0	0	0	0	0	0	0	0	0	0	0	0
23_19	notSOM	0	0	4	7	3	5	2	0	0	0	0	0	0	0	1	1	0	1	1	0	0	0	2	4	2	2	2	3	0	0	0	0	0	0	0	0	0	0	0	0	0	0	0	0	0	0	0	0
22_13	SOM	0	2	2	2	2	2	2	0	0	0	0	0	0	0	0	0	0	1	0	0	0	1	1	1	1	0	0	0	0	1	1	2	1	2	1	0	0	0	0	0	0	0	0	0	0	0	0	0
22_1	notSOM	0	0	2	1	3	4	4	0	0	0	0	0	0	0	0	0	0	0	1	0	0	0	0	0	1	2	1	0	1	3	2	3	0	0	0	0	0	0	0	0	0	0	0	0	0	0	0	0
22_2	notSOM	0	1	0	2	1	2	4	0	0	0	0	0	0	0	0	0	0	0	0	1	0	0	0	0	0	1	2	1	1	1	3	2	2	0	0	0	0	0	0	0	0	0	0	0	0	0	0	0
22_3	notSOM	0	0	2	1	1	0	2	0	0	0	0	0	0	0	0	0	0	0	0	0	1	0	0	0	0	0	1	2	0	2	2	2	1	2	0	0	0	0	0	0	0	0	0	0	0	0	0	0
22_4	notSOM	0	1	1	2	0	0	0	0	0	0	0	0	0	0	0	0	0	0	0	0	0	0	0	0	0	0	0	1	1	1	2	1	1	1	2	0	0	0	0	0	0	0	0	0	0	0	0	0
22_5	notSOM	0	1	2	0	1	0	2	0	0	0	0	0	0	0	0	0	0	0	0	0	1	0	0	0	0	0	1	2	1	2	1	2	1	2	0	0	0	0	0	0	0	0	0	0	0	0	0	0
22_10	notSOM	0	0	0	4	4	4	1	0	0	0	0	0	0	0	0	1	0	0	0	0	0	0	0	1	2	1	0	0	1	2	1	1	2	1	1	0	0	0	0	0	0	0	0	0	0	0	0	0
22_6	notSOM	0	1	1	2	0	2	4	0	0	0	0	0	0	0	0	0	0	0	0	1	0	0	0	0	0	1	2	1	1	2	3	1	2	0	0	0	0	0	0	0	0	0	0	0	0	0	0	0
22_11	notSOM	0	0	0	0	8	5	1	0	0	0	0	0	0	0	0	0	1	0	0	0	0	0	0	0	2	2	0	0	1	2	2	2	1	1	0	0	0	0	0	0	0	0	0	0	0	0	0	0
22_7	notSOM	0	0	0	4	5	5	0	0	0	0	0	0	0	0	0	0	0	1	0	0	0	0	0	1	2	1	0	0	1	2	4	1	1	0	0	0	0	0	0	0	0	0	0	0	0	0	0	0
22_8	notSOM	0	0	2	4	4	3	1	0	0	0	0	0	0	0	0	0	0	1	0	0	0	0	1	2	1	0	0	0	0	2	3	2	1	1	0	0	0	0	0	0	0	0	0	0	0	0	0	0
22_9	notSOM	0	0	2	4	4	2	1	0	0	0	0	0	0	0	0	0	1	0	0	0	0	0	1	2	1	0	0	0	1	1	2	1	2	1	1	0	0	0	0	0	0	0	0	0	0	0	0	0
22_18	notSOM	0	0	0	2	0	2	4	0	0	0	0	0	0	0	0	1	0	0	0	0	0	0	0	0	0	1	2	1	0	0	1	2	1	1	2	0	0	0	0	0	0	0	0	0	0	0	0	0
22_19	notSOM	0	2	0	0	0	2	4	0	0	0	0	0	0	0	0	1	0	0	0	0	0	0	0	0	0	1	2	1	0	0	1	2	1	1	2	0	0	0	0	0	0	0	0	0	0	0	0	0
22_16	notSOM	0	2	4	2	0	0	2	0	0	0	0	0	0	0	0	0	0	0	0	1	0	1	2	1	0	0	0	0	0	0	0	2	3	2	1	0	0	0	0	0	0	0	0	0	0	0	0	0
22_17	notSOM	0	0	2	0	2	4	4	0	0	0	0	0	0	0	1	0	0	0	0	0	0	0	0	0	1	2	1	0	0	1	2	1	1	2	1	0	0	0	0	0	0	0	0	0	0	0	0	0
22_14	notSOM	0	2	2	2	2	2	3	0	0	0	0	0	0	0	0	0	0	0	1	0	0	1	1	1	1	0	0	0	0	0	2	3	2	1	1	0	0	0	0	0	0	0	0	0	0	0	0	0
22_15	notSOM	0	2	4	2	0	0	2	0	0	0	0	0	0	0	0	0	0	0	1	0	0	1	2	1	0	0	0	0	0	0	1	1	2	1	2	0	0	0	0	0	0	0	0	0	0	0	0	0
22_12	notSOM	0	0	0	0	0	8	5	0	0	0	0	0	0	0	0	0	0	1	0	0	0	0	0	0	0	2	2	0	0	1	2	2	2	1	1	0	0	0	0	0	0	0	0	0	0	0	0	0
25_17	SOM	0	3	1	3	5	2	5	0	0	0	0	0	0	0	0	0	0	0	0	0	0	1	0	2	3	2	2	1	0	0	0	0	1	2	2	0	0	0	0	0	0	0	0	0	0	0	0	0
25_19	notSOM	0	2	3	3	7	6	1	0	0	0	0	0	0	0	0	0	0	0	0	0	0	1	2	3	3	2	0	0	0	0	0	1	2	2	1	0	0	0	0	0	0	0	0	0	0	0	0	0
25_37	notSOM	0	2	4	3	1	5	6	0	0	0	0	0	0	0	0	0	0	0	0	0	0	1	2	2	2	2	2	0	0	0	0	0	1	2	2	0	0	0	0	0	0	0	0	0	0	0	0	0
25_18	notSOM	0	3	0	0	2	1	0	0	0	0	0	0	0	0	0	0	0	0	0	0	0	1	0	0	0	0	1	4	0	0	1	2	2	1	0	0	0	0	0	0	0	0	0	0	0	0	0	0
25_15	notSOM	0	1	1	1	5	1	6	0	0	0	0	0	0	0	0	0	0	0	0	0	0	0	0	0	2	2	3	4	1	2	2	1	0	0	0	0	0	0	0	0	0	0	0	0	0	0	0	0
25_16	notSOM	0	0	3	2	1	0	7	0	0	0	0	0	0	0	0	0	0	0	0	0	0	0	1	0	0	1	4	4	0	1	2	2	1	0	0	0	0	0	0	0	0	0	0	0	0	0	0	0
25_1	notSOM	0	0	5	8	6	4	3	0	0	0	0	0	0	0	0	0	0	0	0	0	0	1	3	4	2	1	1	0	0	1	2	2	1	0	0	0	0	0	0	0	0	0	0	0	0	0	0	0
25_3	notSOM	0	1	3	9	8	1	1	0	0	0	0	0	0	0	0	0	0	0	0	0	0	1	3	4	3	0	0	1	0	0	1	2	2	1	0	0	0	0	0	0	0	0	0	0	0	0	0	0
25_2	notSOM	0	0	1	8	8	6	3	0	0	0	0	0	0	0	0	0	0	0	0	0	0	0	1	4	4	2	1	0	1	2	2	1	0	0	0	0	0	0	0	0	0	0	0	0	0	0	0	0
25_12	notSOM	0	1	1	2	2	9	9	0	0	0	0	0	0	0	0	0	0	0	0	0	0	0	0	1	2	4	4	1	1	2	2	1	0	0	0	0	0	0	0	0	0	0	0	0	0	0	0	0
25_42	notSOM	0	2	4	2	3	4	4	0	0	0	0	0	0	0	0	0	0	0	0	0	0	1	2	2	2	2	1	1	0	0	0	1	2	2	1	0	0	0	0	0	0	0	0	0	0	0	0	0
25_8	notSOM	0	1	4	7	7	4	0	0	0	0	0	0	0	0	0	0	0	0	0	0	0	1	2	4	3	1	0	0	0	0	1	2	2	1	0	0	0	0	0	0	0	0	0	0	0	0	0	0
25_11	notSOM	0	2	1	3	9	6	2	0	0	0	0	0	0	0	0	0	0	0	0	0	0	1	1	1	4	3	1	1	0	1	2	2	1	0	0	0	0	0	0	0	0	0	0	0	0	0	0	0
25_14	notSOM	0	1	6	5	2	5	4	0	0	0	0	0	0	0	0	0	0	0	0	0	0	0	3	3	2	2	1	0	0	0	0	1	2	2	1	0	0	0	0	0	0	0	0	0	0	0	0	0
25_13	notSOM	0	0	2	4	0	7	7	0	0	0	0	0	0	0	0	0	0	0	0	0	0	0	0	1	1	4	4	1	1	2	2	1	0	0	0	0	0	0	0	0	0	0	0	0	0	0	0	0
25_5	notSOM	0	2	2	5	6	4	4	0	0	0	0	0	0	0	0	0	0	0	0	0	0	1	2	3	3	1	1	1	0	0	1	2	2	1	0	0	0	0	0	0	0	0	0	0	0	0	0	0
25_4	notSOM	0	2	2	4	9	5	1	0	0	0	0	0	0	0	0	0	0	0	0	0	0	1	2	2	4	2	0	1	0	0	1	2	2	1	0	0	0	0	0	0	0	0	0	0	0	0	0	0
25_7	notSOM	0	1	0	1	11	7	3	0	0	0	0	0	0	0	0	0	0	0	0	0	0	0	0	1	5	4	1	1	1	2	2	1	0	0	0	0	0	0	0	0	0	0	0	0	0	0	0	0
25_10	notSOM	0	2	3	4	5	5	3	0	0	0	0	0	0	0	0	0	0	0	0	0	0	1	1	3	3	2	1	0	0	0	0	1	2	2	1	0	0	0	0	0	0	0	0	0	0	0	0	0
25_6	notSOM	0	0	3	3	6	9	5	0	0	0	0	0	0	0	0	0	0	0	0	0	0	0	1	2	3	4	2	0	1	2	2	1	0	0	0	0	0	0	0	0	0	0	0	0	0	0	0	0
24_29	SOM	0	3	0	2	2	2	0	0	0	0	0	0	0	0	0	0	0	0	0	0	1	1	0	1	1	1	0	1	0	0	0	0	0	0	0	0	0	0	0	0	0	0	0	0	0	0	0	0
24_28	notSOM	0	3	2	2	2	2	0	0	0	0	0	0	0	0	0	0	0	0	0	0	1	1	1	1	1	1	0	1	0	0	0	0	0	0	0	0	0	0	0	0	0	0	0	0	0	0	0	0
24_27	notSOM	0	0	0	1	1	1	1	0	0	0	0	0	0	0	0	0	0	0	1	0	0	0	0	0	0	0	0	1	0	1	2	2	1	0	0	0	0	0	0	0	0	0	0	0	0	0	0	0
24_26	notSOM	0	0	1	2	0	0	1	0	0	0	0	0	0	0	0	0	0	0	1	0	0	0	0	0	0	0	0	1	1	2	2	1	0	0	0	0	0	0	0	0	0	0	0	0	0	0	0	0
24_25	notSOM	0	0	5	2	2	0	2	0	0	0	0	0	0	0	0	0	0	0	0	1	0	0	2	1	1	0	1	2	0	0	0	0	0	0	0	0	0	0	0	0	0	0	0	0	0	0	0	0
24_30	notSOM	0	0	0	1	2	0	0	0	0	0	0	0	0	0	0	0	0	0	0	1	0	0	0	0	0	0	0	0	0	1	2	2	1	0	0	0	0	0	0	0	0	0	0	0	0	0	0	0
24_12	notSOM	0	0	0	1	3	3	2	0	0	0	0	0	0	0	0	1	0	0	1	0	1	0	0	0	1	1	1	2	0	0	1	2	2	1	0	0	0	0	0	0	0	0	0	0	0	0	0	0
24_6	notSOM	0	0	0	1	7	6	4	0	0	0	0	0	0	0	0	1	0	0	1	1	0	0	0	1	3	3	2	1	0	0	0	0	0	1	2	0	0	0	0	0	0	0	0	0	0	0	0	0
24_13	notSOM	0	0	2	2	1	1	0	0	0	0	0	0	0	0	1	0	0	0	1	1	0	0	1	1	1	0	0	2	0	0	0	0	0	0	1	0	0	0	0	0	0	0	0	0	0	0	0	0
24_5	notSOM	0	0	4	5	7	4	6	0	0	0	0	0	0	0	0	1	0	0	1	1	0	0	2	3	3	2	2	0	0	0	0	0	0	1	2	0	0	0	0	0	0	0	0	0	0	0	0	0
24_10	notSOM	0	2	2	4	3	8	4	0	0	0	0	0	0	0	0	0	1	0	0	1	1	1	1	2	2	3	2	1	0	0	0	0	0	0	1	0	0	0	0	0	0	0	0	0	0	0	0	0
24_8	notSOM	0	2	2	1	1	0	4	0	0	0	0	0	0	0	0	1	0	1	1	0	0	1	1	1	0	0	2	2	0	0	0	0	0	1	2	0	0	0	0	0	0	0	0	0	0	0	0	0
24_11	notSOM	0	0	2	2	1	2	2	0	0	0	0	0	0	0	0	1	0	0	1	0	1	0	0	0	1	1	1	2	1	2	2	1	0	0	0	0	0	0	0	0	0	0	0	0	0	0	0	0
24_7	notSOM	0	0	1	3	3	2	4	0	0	0	0	0	0	0	1	0	0	1	0	1	0	0	0	1	1	1	2	2	0	1	2	2	1	0	0	0	0	0	0	0	0	0	0	0	0	0	0	0
24_9	notSOM	0	2	2	4	5	8	2	0	0	0	0	0	0	0	0	0	1	0	0	1	1	1	1	2	3	3	1	1	0	0	0	0	0	0	1	0	0	0	0	0	0	0	0	0	0	0	0	0
24_2	notSOM	0	0	1	7	6	4	4	0	0	0	0	0	0	0	1	0	0	1	1	0	0	0	1	3	3	2	1	2	0	0	0	0	1	2	2	0	0	0	0	0	0	0	0	0	0	0	0	0
24_1	notSOM	0	1	3	2	4	6	5	0	0	0	0	0	0	0	0	1	1	1	0	0	0	1	1	1	2	2	2	1	0	0	0	1	2	2	1	0	0	0	0	0	0	0	0	0	0	0	0	0
24_4	notSOM	0	2	3	1	0	4	6	0	0	0	0	0	0	0	0	0	2	1	0	0	0	1	2	0	0	2	2	2	0	0	0	0	1	2	2	0	0	0	0	0	0	0	0	0	0	0	0	0
24_3	notSOM	0	1	1	2	4	5	4	0	0	0	0	0	0	0	0	1	1	0	1	0	0	0	1	1	1	2	2	2	0	0	1	2	2	1	0	0	0	0	0	0	0	0	0	0	0	0	0	0
24_15	notSOM	0	2	4	0	5	3	5	0	0	0	0	0	0	0	0	0	0	1	0	0	1	1	2	0	2	2	2	2	0	0	0	0	0	0	0	0	0	0	0	0	0	0	0	0	0	0	0	0
24_14	notSOM	0	2	4	2	5	3	5	0	0	0	0	0	0	0	0	0	0	1	0	0	1	1	2	1	2	2	2	1	0	0	0	0	0	0	0	0	0	0	0	0	0	0	0	0	0	0	0	0
24_17	notSOM	0	1	1	1	1	1	2	0	0	0	0	0	0	0	0	0	1	0	0	1	0	0	0	0	0	1	1	1	1	2	2	1	0	0	0	0	0	0	0	0	0	0	0	0	0	0	0	0
24_16	notSOM	0	1	0	1	2	1	2	0	0	0	0	0	0	0	0	0	1	0	0	1	0	0	0	0	0	1	1	1	1	2	2	1	0	0	0	0	0	0	0	0	0	0	0	0	0	0	0	0
24_19	notSOM	0	0	0	2	2	1	1	0	0	0	0	0	0	0	0	1	0	0	0	1	1	0	0	1	1	1	0	0	0	0	0	0	0	0	0	0	0	0	0	0	0	0	0	0	0	0	0	0
24_18	notSOM	0	0	0	2	2	1	1	0	0	0	0	0	0	0	0	1	0	0	0	1	1	0	0	1	1	1	0	0	0	0	0	0	0	0	0	0	0	0	0	0	0	0	0	0	0	0	0	0
24_20	notSOM	0	2	4	5	0	2	3	0	0	0	0	0	0	0	0	0	0	0	1	0	0	1	2	2	0	1	2	2	0	0	0	0	0	0	0	0	0	0	0	0	0	0	0	0	0	0	0	0
24_21	notSOM	0	2	2	5	0	2	3	0	0	0	0	0	0	0	0	0	0	0	1	0	0	1	1	2	0	1	2	2	0	0	0	0	0	0	0	0	0	0	0	0	0	0	0	0	0	0	0	0
24_22	notSOM	0	0	1	1	1	1	1	0	0	0	0	0	0	0	0	0	0	1	0	0	1	0	0	0	0	0	1	1	1	2	2	1	0	0	0	0	0	0	0	0	0	0	0	0	0	0	0	0
24_23	notSOM	0	1	1	0	1	1	1	0	0	0	0	0	0	0	0	0	0	1	0	0	1	0	0	0	0	0	1	1	1	2	2	1	0	0	0	0	0	0	0	0	0	0	0	0	0	0	0	0
24_24	notSOM	0	2	5	2	2	0	2	0	0	0	0	0	0	0	0	0	0	0	0	1	0	1	2	1	1	0	1	2	0	0	0	0	0	0	0	0	0	0	0	0	0	0	0	0	0	0	0	0
27_13	SOM	0	1	2	0	0	1	0	0	0	0	0	0	0	0	0	0	0	0	0	0	0	0	0	0	0	0	0	0	1	2	2	1	0	1	2	0	0	0	0	0	0	0	0	0	0	0	0	0
27_15	notSOM	0	1	1	1	1	0	1	0	0	0	0	0	0	0	0	0	0	0	0	0	0	0	0	0	0	0	0	1	1	2	2	1	1	2	2	0	0	0	0	0	0	0	0	0	0	0	0	0
27_16	notSOM	0	1	1	1	1	0	1	0	0	0	0	0	0	0	0	0	0	0	0	0	0	0	0	0	0	0	0	1	1	2	2	1	1	2	2	0	0	0	0	0	0	0	0	0	0	0	0	0
27_14	notSOM	0	1	1	2	3	0	2	0	0	0	0	0	0	0	0	0	0	0	1	0	0	0	0	0	1	0	0	0	1	2	2	2	2	2	1	0	0	0	0	0	0	0	0	0	0	0	0	0
27_11	notSOM	0	0	0	1	2	1	1	0	0	0	0	0	0	0	0	0	0	0	0	0	0	0	0	0	0	0	0	1	0	1	2	2	2	2	2	0	0	0	0	0	0	0	0	0	0	0	0	0
27_12	notSOM	0	0	0	2	0	1	3	0	0	0	0	0	0	0	0	1	0	0	0	0	0	0	0	1	0	0	0	0	0	0	0	1	2	2	2	0	0	0	0	0	0	0	0	0	0	0	0	0
27_10	notSOM	0	0	0	1	2	1	1	0	0	0	0	0	0	0	0	0	0	0	0	0	0	0	0	0	0	0	0	1	0	1	2	2	2	2	2	0	0	0	0	0	0	0	0	0	0	0	0	0
27_9	notSOM	0	0	0	2	0	1	3	0	0	0	0	0	0	0	0	1	0	0	0	0	0	0	0	1	0	0	0	0	0	0	0	1	2	2	2	0	0	0	0	0	0	0	0	0	0	0	0	0
27_8	notSOM	0	2	0	1	3	1	0	0	0	0	0	0	0	0	0	1	0	0	0	0	0	1	0	0	0	0	0	0	0	1	2	2	2	2	2	0	0	0	0	0	0	0	0	0	0	0	0	0
27_7	notSOM	0	0	1	2	1	1	4	0	0	0	0	0	0	0	0	0	0	0	0	0	1	0	0	0	0	0	1	0	1	2	2	2	2	2	1	0	0	0	0	0	0	0	0	0	0	0	0	0
27_6	notSOM	0	0	1	2	1	1	4	0	0	0	0	0	0	0	0	0	0	0	0	0	1	0	0	0	0	0	1	0	1	2	2	2	2	2	1	0	0	0	0	0	0	0	0	0	0	0	0	0
27_5	notSOM	0	0	2	0	1	3	1	0	0	0	0	0	0	0	1	0	0	0	0	0	0	0	1	0	0	0	0	0	0	0	1	2	2	2	2	0	0	0	0	0	0	0	0	0	0	0	0	0
27_4	notSOM	0	0	3	3	1	0	2	0	0	0	0	0	0	0	0	0	1	0	0	0	0	0	1	0	0	0	0	0	1	2	2	2	2	2	1	0	0	0	0	0	0	0	0	0	0	0	0	0
27_3	notSOM	0	0	2	4	1	2	1	0	0	0	0	0	0	0	0	0	0	1	0	0	0	0	0	1	0	0	0	0	1	2	3	3	2	1	0	0	0	0	0	0	0	0	0	0	0	0	0	0
27_2	notSOM	0	0	1	2	2	4	1	0	0	0	0	0	0	0	0	0	0	0	0	1	0	0	0	0	0	1	0	0	1	2	3	3	2	1	0	0	0	0	0	0	0	0	0	0	0	0	0	0
27_1	notSOM	0	1	0	1	6	2	0	0	0	0	0	0	0	0	0	0	0	0	1	0	0	0	0	0	1	0	0	0	0	2	4	4	2	0	0	0	0	0	0	0	0	0	0	0	0	0	0	0
27_18	notSOM	0	1	2	1	1	2	0	0	0	0	0	0	0	0	0	0	0	0	0	1	0	0	0	0	0	1	0	0	1	2	2	1	1	2	2	0	0	0	0	0	0	0	0	0	0	0	0	0
27_17	notSOM	0	1	1	3	2	0	0	0	0	0	0	0	0	0	0	0	0	1	0	0	0	0	0	1	0	0	0	0	1	2	2	1	1	2	2	0	0	0	0	0	0	0	0	0	0	0	0	0
27_19	notSOM	0	1	2	1	2	1	0	0	0	0	0	0	0	0	0	0	0	0	1	0	0	0	0	0	1	0	0	0	1	2	2	1	0	1	2	0	0	0	0	0	0	0	0	0	0	0	0	0
26_21	SOM	0	1	2	1	1	1	1	0	0	0	0	0	0	0	0	0	0	0	0	0	0	0	0	0	0	0	0	0	1	2	2	2	2	2	2	0	0	0	0	0	0	0	0	0	0	0	0	0
26_18	SOM	0	1	1	2	2	1	1	0	0	0	0	0	0	0	0	0	0	0	0	0	0	0	0	0	0	0	0	0	1	2	3	3	2	2	2	0	0	0	0	0	0	0	0	0	0	0	0	0
26_19	SOM	0	1	2	1	1	1	1	0	0	0	0	0	0	0	0	0	0	0	0	0	0	0	0	0	0	0	0	0	1	2	2	2	2	2	2	0	0	0	0	0	0	0	0	0	0	0	0	0
26_15	SOM	0	1	1	2	2	1	1	0	0	0	0	0	0	0	0	0	0	0	0	0	0	0	0	0	0	0	0	0	1	2	3	3	2	2	2	0	0	0	0	0	0	0	0	0	0	0	0	0
26_22	notSOM	0	1	2	1	0	2	2	0	0	0	0	0	0	0	0	0	0	0	0	0	0	0	0	0	0	0	0	0	1	2	2	2	3	3	2	0	0	0	0	0	0	0	0	0	0	0	0	0
26_20	notSOM	0	1	2	1	0	2	2	0	0	0	0	0	0	0	0	0	0	0	0	0	0	0	0	0	0	0	0	0	1	2	2	2	3	3	2	0	0	0	0	0	0	0	0	0	0	0	0	0
26_2	notSOM	0	0	1	3	4	2	1	0	0	0	0	0	0	0	0	0	0	0	0	0	0	0	0	0	0	0	0	0	1	3	5	5	3	2	2	0	0	0	0	0	0	0	0	0	0	0	0	0
26_1	notSOM	0	0	2	2	1	4	4	0	0	0	0	0	0	0	0	0	0	0	0	0	0	0	0	0	0	0	0	0	1	3	4	4	5	4	1	0	0	0	0	0	0	0	0	0	0	0	0	0
26_6	notSOM	0	0	1	4	3	1	1	0	0	0	0	0	0	0	0	0	0	0	0	0	0	0	0	0	0	0	0	0	1	3	5	4	2	2	2	0	0	0	0	0	0	0	0	0	0	0	0	0
26_10	notSOM	0	0	2	3	2	1	1	0	0	0	0	0	0	0	0	0	0	0	0	0	0	0	0	0	0	0	0	0	1	3	4	3	2	2	2	0	0	0	0	0	0	0	0	0	0	0	0	0
26_5	notSOM	0	1	0	1	4	4	3	0	0	0	0	0	0	0	0	0	0	0	0	0	0	0	0	0	0	0	0	0	1	2	4	6	5	3	1	0	0	0	0	0	0	0	0	0	0	0	0	0
26_11	notSOM	0	0	1	4	3	1	1	0	0	0	0	0	0	0	0	0	0	0	0	0	0	0	0	0	0	0	0	0	1	3	5	4	2	2	2	0	0	0	0	0	0	0	0	0	0	0	0	0
26_16	notSOM	0	1	1	1	3	2	1	0	0	0	0	0	0	0	0	0	0	0	0	0	0	0	0	0	0	0	0	0	1	2	3	4	3	2	2	0	0	0	0	0	0	0	0	0	0	0	0	0
26_4	notSOM	0	1	1	1	2	2	3	0	0	0	0	0	0	0	0	0	0	0	0	0	0	0	0	0	0	0	0	0	1	2	3	4	4	4	3	0	0	0	0	0	0	0	0	0	0	0	0	0
26_17	notSOM	0	1	1	1	3	2	1	0	0	0	0	0	0	0	0	0	0	0	0	0	0	0	0	0	0	0	0	0	1	2	3	4	3	2	2	0	0	0	0	0	0	0	0	0	0	0	0	0
26_3	notSOM	0	1	0	1	4	4	3	0	0	0	0	0	0	0	0	0	0	0	0	0	0	0	0	0	0	0	0	0	1	2	4	6	5	3	1	0	0	0	0	0	0	0	0	0	0	0	0	0
26_14	notSOM	0	1	1	1	3	2	0	0	0	0	0	0	0	0	0	0	0	0	0	0	0	0	0	0	0	0	0	0	1	2	3	4	3	2	3	0	0	0	0	0	0	0	0	0	0	0	0	0
26_9	notSOM	0	0	2	2	1	4	4	0	0	0	0	0	0	0	0	0	0	0	0	0	0	0	0	0	0	0	0	0	1	3	4	4	5	4	1	0	0	0	0	0	0	0	0	0	0	0	0	0
26_8	notSOM	0	1	1	1	3	2	0	0	0	0	0	0	0	0	0	0	0	0	0	0	0	0	0	0	0	0	0	0	1	2	3	4	3	2	3	0	0	0	0	0	0	0	0	0	0	0	0	0
26_12	notSOM	0	1	1	1	2	2	3	0	0	0	0	0	0	0	0	0	0	0	0	0	0	0	0	0	0	0	0	0	1	2	3	4	4	4	3	0	0	0	0	0	0	0	0	0	0	0	0	0
26_7	notSOM	0	0	1	3	4	2	1	0	0	0	0	0	0	0	0	0	0	0	0	0	0	0	0	0	0	0	0	0	1	3	5	5	3	2	2	0	0	0	0	0	0	0	0	0	0	0	0	0
26_13	notSOM	0	0	2	3	2	1	1	0	0	0	0	0	0	0	0	0	0	0	0	0	0	0	0	0	0	0	0	0	1	3	4	3	2	2	2	0	0	0	0	0	0	0	0	0	0	0	0	0
29_35	SOM	0	3	0	0	1	1	3	0	0	0	0	0	0	0	0	0	0	0	0	0	0	1	0	0	0	0	1	1	0	0	1	2	2	2	0	0	0	0	0	0	0	0	0	0	0	0	0	0
29_20	notSOM	0	2	2	3	5	6	1	0	0	0	0	0	0	0	0	0	0	0	0	0	0	1	1	1	2	2	0	0	0	0	1	2	2	2	1	0	0	0	0	0	0	0	0	0	0	0	0	0
29_21	notSOM	0	0	4	5	5	3	2	0	0	0	0	0	0	0	0	0	0	0	0	0	0	0	2	2	1	1	1	0	0	1	2	2	1	0	1	0	0	0	0	0	0	0	0	0	0	0	0	0
29_26	notSOM	0	0	1	4	1	4	4	0	0	0	0	0	0	0	0	0	0	0	0	0	0	0	0	1	0	2	2	0	1	2	2	1	0	0	0	0	0	0	0	0	0	0	0	0	0	0	0	0
29_27	notSOM	0	1	1	1	3	0	4	0	0	0	0	0	0	0	0	0	0	0	0	0	0	0	0	0	1	0	2	2	1	2	2	1	0	0	0	0	0	0	0	0	0	0	0	0	0	0	0	0
29_28	notSOM	0	1	2	0	0	7	4	0	0	0	0	0	0	0	0	0	0	0	0	0	0	0	0	0	0	3	2	0	1	2	2	1	0	0	0	0	0	0	0	0	0	0	0	0	0	0	0	0
29_29	notSOM	0	1	1	1	7	4	1	0	0	0	0	0	0	0	0	0	0	0	0	0	0	0	0	0	3	2	0	1	1	2	2	1	0	0	0	0	0	0	0	0	0	0	0	0	0	0	0	0
29_22	notSOM	0	2	2	3	5	6	1	0	0	0	0	0	0	0	0	0	0	0	0	0	0	1	1	1	2	2	0	0	0	0	1	2	2	2	1	0	0	0	0	0	0	0	0	0	0	0	0	0
29_23	notSOM	0	2	3	4	4	1	4	0	0	0	0	0	0	0	0	0	0	0	0	0	0	1	1	2	2	0	1	0	0	0	0	1	3	3	3	0	0	0	0	0	0	0	0	0	0	0	0	0
29_24	notSOM	0	0	1	8	5	1	2	0	0	0	0	0	0	0	0	0	0	0	0	0	0	0	0	3	2	0	1	1	1	2	2	1	0	0	0	0	0	0	0	0	0	0	0	0	0	0	0	0
29_25	notSOM	0	0	3	2	5	4	1	0	0	0	0	0	0	0	0	0	0	0	0	0	0	0	1	0	2	2	0	1	1	2	2	1	0	0	0	0	0	0	0	0	0	0	0	0	0	0	0	0
29_9	notSOM	0	0	0	4	4	3	5	0	0	0	0	0	0	0	0	0	0	0	0	0	0	0	0	2	1	0	2	4	0	1	2	3	3	1	0	0	0	0	0	0	0	0	0	0	0	0	0	0
29_8	notSOM	0	0	2	3	4	4	9	0	0	0	0	0	0	0	0	0	0	0	0	0	0	0	1	1	1	2	3	1	1	1	2	2	2	1	1	0	0	0	0	0	0	0	0	0	0	0	0	0
29_19	notSOM	0	2	3	4	4	1	4	0	0	0	0	0	0	0	0	0	0	0	0	0	0	1	1	2	2	0	1	0	0	0	0	1	3	3	3	0	0	0	0	0	0	0	0	0	0	0	0	0
29_10	notSOM	0	2	0	2	2	3	2	0	0	0	0	0	0	0	0	0	0	0	0	0	0	1	0	0	0	1	1	1	0	1	2	4	2	1	0	0	0	0	0	0	0	0	0	0	0	0	0	0
29_31	notSOM	0	3	0	0	2	5	4	0	0	0	0	0	0	0	0	0	0	0	0	0	0	1	0	0	0	2	2	0	0	1	2	2	1	0	0	0	0	0	0	0	0	0	0	0	0	0	0	0
29_32	notSOM	0	0	3	1	1	3	2	0	0	0	0	0	0	0	0	0	0	0	0	0	0	0	1	0	0	1	1	2	0	1	2	2	2	0	0	0	0	0	0	0	0	0	0	0	0	0	0	0
29_30	notSOM	0	0	0	1	4	1	4	0	0	0	0	0	0	0	0	0	0	0	0	0	0	0	0	0	1	0	2	2	0	1	2	2	1	0	0	0	0	0	0	0	0	0	0	0	0	0	0	0
29_6	notSOM	0	0	1	3	4	4	9	0	0	0	0	0	0	0	0	0	0	0	0	0	0	0	0	1	2	1	3	2	1	3	2	1	1	1	1	0	0	0	0	0	0	0	0	0	0	0	0	0
29_17	notSOM	0	2	3	4	4	1	3	0	0	0	0	0	0	0	0	0	0	0	0	0	0	1	1	2	2	0	1	0	0	0	1	1	2	3	4	0	0	0	0	0	0	0	0	0	0	0	0	0
29_7	notSOM	0	0	2	1	5	3	4	0	0	0	0	0	0	0	0	0	0	0	0	0	0	0	1	0	1	1	1	3	0	1	4	3	2	0	0	0	0	0	0	0	0	0	0	0	0	0	0	0
29_18	notSOM	0	1	6	6	0	0	2	0	0	0	0	0	0	0	0	0	0	0	0	0	0	0	3	3	0	0	0	2	0	0	0	1	2	4	4	0	0	0	0	0	0	0	0	0	0	0	0	0
29_33	notSOM	0	0	3	1	1	3	2	0	0	0	0	0	0	0	0	0	0	0	0	0	0	0	1	0	0	1	1	1	0	1	2	2	1	1	1	0	0	0	0	0	0	0	0	0	0	0	0	0
29_4	notSOM	0	0	1	4	3	2	4	0	0	0	0	0	0	0	0	0	0	0	0	0	0	0	0	1	1	1	2	0	1	2	2	2	0	0	1	0	0	0	0	0	0	0	0	0	0	0	0	0
29_15	notSOM	0	1	0	4	0	0	1	0	0	0	0	0	0	0	0	0	0	0	0	0	0	0	0	1	0	0	0	1	1	1	1	0	1	3	2	0	0	0	0	0	0	0	0	0	0	0	0	0
29_34	notSOM	0	3	0	0	1	1	3	0	0	0	0	0	0	0	0	0	0	0	0	0	0	1	0	0	0	0	1	1	0	0	1	2	2	1	1	0	0	0	0	0	0	0	0	0	0	0	0	0
29_5	notSOM	0	1	0	0	6	7	1	0	0	0	0	0	0	0	0	0	0	0	0	0	0	0	0	0	2	3	0	2	1	2	3	1	0	1	1	0	0	0	0	0	0	0	0	0	0	0	0	0
29_16	notSOM	0	2	2	1	5	7	0	0	0	0	0	0	0	0	0	0	0	0	0	0	0	1	1	0	2	3	0	1	0	1	1	2	2	2	2	0	0	0	0	0	0	0	0	0	0	0	0	0
29_13	notSOM	0	1	1	1	2	0	0	0	0	0	0	0	0	0	0	0	0	0	0	0	0	0	0	0	1	0	0	0	1	0	2	0	0	1	3	0	0	0	0	0	0	0	0	0	0	0	0	0
29_2	notSOM	0	1	0	0	6	5	4	0	0	0	0	0	0	0	0	0	0	0	0	0	0	0	0	0	2	2	1	0	1	2	2	2	1	1	1	0	0	0	0	0	0	0	0	0	0	0	0	0
29_3	notSOM	0	0	1	4	3	2	2	0	0	0	0	0	0	0	0	0	0	0	0	0	0	0	0	1	1	1	1	1	1	2	2	1	1	1	1	0	0	0	0	0	0	0	0	0	0	0	0	0
29_14	notSOM	0	0	2	1	2	0	0	0	0	0	0	0	0	0	0	0	0	0	0	0	0	0	0	0	1	0	0	0	0	2	1	0	0	1	3	0	0	0	0	0	0	0	0	0	0	0	0	0
29_11	notSOM	0	0	4	1	0	1	3	0	0	0	0	0	0	0	0	0	0	0	0	0	0	0	1	0	0	0	1	1	1	1	1	1	3	2	1	0	0	0	0	0	0	0	0	0	0	0	0	0
29_12	notSOM	0	1	1	3	0	0	1	0	0	0	0	0	0	0	0	0	0	0	0	0	0	0	0	1	0	0	0	1	0	2	1	0	1	3	2	0	0	0	0	0	0	0	0	0	0	0	0	0
29_1	notSOM	0	0	1	3	2	7	5	0	0	0	0	0	0	0	0	0	0	0	0	0	0	0	0	1	1	2	1	2	1	2	3	2	1	1	0	0	0	0	0	0	0	0	0	0	0	0	0	0
28_16	SOM	0	1	2	2	0	0	0	0	0	0	0	0	0	0	0	0	0	0	0	0	0	0	0	0	0	0	0	0	1	2	2	1	0	1	2	0	0	0	0	0	0	0	0	0	0	0	0	0
28_22	SOM	0	3	0	2	2	0	0	0	0	0	0	0	0	0	0	0	0	0	0	0	0	1	0	0	0	0	0	0	0	1	2	2	1	0	0	0	0	0	0	0	0	0	0	0	0	0	0	0
28_21	notSOM	0	0	5	2	0	0	0	0	0	0	0	0	0	0	0	0	0	0	0	0	0	0	1	0	0	0	0	1	1	2	2	1	0	0	1	0	0	0	0	0	0	0	0	0	0	0	0	0
28_3	notSOM	0	0	2	2	3	3	0	0	0	0	0	0	0	0	0	0	0	0	0	0	0	0	0	0	0	1	0	0	1	2	3	3	0	1	2	0	0	0	0	0	0	0	0	0	0	0	0	0
28_17	notSOM	0	1	1	1	4	3	1	0	0	0	0	0	0	0	0	0	0	0	0	0	0	0	0	0	1	1	0	0	1	2	2	1	1	1	2	0	0	0	0	0	0	0	0	0	0	0	0	0
28_4	notSOM	0	0	1	1	2	5	1	0	0	0	0	0	0	0	0	0	0	0	0	0	0	0	0	0	0	1	0	0	0	1	3	2	2	2	2	0	0	0	0	0	0	0	0	0	0	0	0	0
28_14	notSOM	0	0	0	0	5	3	1	0	0	0	0	0	0	0	0	0	0	0	0	0	0	0	0	0	1	0	0	1	0	0	1	3	3	3	2	0	0	0	0	0	0	0	0	0	0	0	0	0
28_1	notSOM	0	0	0	4	5	1	2	0	0	0	0	0	0	0	0	0	0	0	0	0	0	0	0	0	1	0	0	0	0	2	4	2	2	2	2	0	0	0	0	0	0	0	0	0	0	0	0	0
28_15	notSOM	0	0	0	0	5	3	1	0	0	0	0	0	0	0	0	0	0	0	0	0	0	0	0	0	1	0	0	1	0	0	1	3	3	3	2	0	0	0	0	0	0	0	0	0	0	0	0	0
28_2	notSOM	0	0	1	4	2	4	3	0	0	0	0	0	0	0	0	0	0	0	0	0	0	0	0	1	0	0	0	0	1	1	2	3	4	3	1	0	0	0	0	0	0	0	0	0	0	0	0	0
28_7	notSOM	0	1	1	2	1	2	3	0	0	0	0	0	0	0	0	0	0	0	0	0	0	0	0	0	0	0	1	0	1	2	2	2	2	0	1	0	0	0	0	0	0	0	0	0	0	0	0	0
28_12	notSOM	0	1	2	1	1	0	2	0	0	0	0	0	0	0	0	0	0	0	0	0	0	0	0	0	0	0	0	1	1	2	2	1	1	2	0	0	0	0	0	0	0	0	0	0	0	0	0	0
28_13	notSOM	0	0	2	2	3	4	1	0	0	0	0	0	0	0	0	0	0	0	0	0	0	0	0	0	1	1	0	0	1	2	2	2	1	2	2	0	0	0	0	0	0	0	0	0	0	0	0	0
28_8	notSOM	0	1	1	2	1	2	3	0	0	0	0	0	0	0	0	0	0	0	0	0	0	0	0	0	0	0	1	0	1	2	2	2	2	0	1	0	0	0	0	0	0	0	0	0	0	0	0	0
28_5	notSOM	0	0	3	1	3	4	2	0	0	0	0	0	0	0	0	0	0	0	0	0	0	0	1	0	0	0	0	1	0	1	2	4	4	3	1	0	0	0	0	0	0	0	0	0	0	0	0	0
28_10	notSOM	0	0	0	5	3	1	5	0	0	0	0	0	0	0	0	0	0	0	0	0	0	0	0	1	0	0	1	0	0	1	3	3	3	2	2	0	0	0	0	0	0	0	0	0	0	0	0	0
28_6	notSOM	0	1	1	0	3	2	4	0	0	0	0	0	0	0	0	0	0	0	0	0	0	0	0	0	1	0	0	0	1	2	0	1	3	4	3	0	0	0	0	0	0	0	0	0	0	0	0	0
28_37	notSOM	0	3	0	0	1	3	4	0	0	0	0	0	0	0	0	0	0	0	0	0	0	1	0	0	0	0	0	0	0	0	1	2	4	4	3	0	0	0	0	0	0	0	0	0	0	0	0	0
28_11	notSOM	0	1	2	1	1	0	2	0	0	0	0	0	0	0	0	0	0	0	0	0	0	0	0	0	0	0	0	1	1	2	2	1	1	2	0	0	0	0	0	0	0	0	0	0	0	0	0	0
28_20	notSOM	0	1	1	4	1	0	3	0	0	0	0	0	0	0	0	0	0	0	0	0	0	0	0	1	0	0	1	0	1	2	2	1	0	1	1	0	0	0	0	0	0	0	0	0	0	0	0	0
28_9	notSOM	0	1	1	0	0	5	2	0	0	0	0	0	0	0	0	0	0	0	0	0	0	0	0	0	0	1	0	0	1	1	1	1	2	3	3	0	0	0	0	0	0	0	0	0	0	0	0	0
28_19	notSOM	0	1	1	4	1	0	3	0	0	0	0	0	0	0	0	0	0	0	0	0	0	0	0	1	0	0	1	0	1	2	2	1	0	1	1	0	0	0	0	0	0	0	0	0	0	0	0	0
28_18	notSOM	0	1	1	1	4	3	1	0	0	0	0	0	0	0	0	0	0	0	0	0	0	0	0	0	1	1	0	0	1	2	2	1	1	1	2	0	0	0	0	0	0	0	0	0	0	0	0	0
31_17	SOM	0	3	1	3	6	0	1	0	0	0	0	0	0	0	0	0	0	0	0	0	0	1	0	2	3	0	0	0	0	0	0	0	1	2	2	0	0	0	0	0	0	0	0	0	0	0	0	0
31_20	notSOM	0	0	2	4	3	0	2	0	0	0	0	0	0	0	0	0	0	0	0	0	0	0	0	1	1	0	0	0	1	2	2	1	1	2	2	0	0	0	0	0	0	0	0	0	0	0	0	0
31_16	notSOM	0	2	3	6	2	0	1	0	0	0	0	0	0	0	0	0	0	0	0	0	0	1	1	3	1	0	0	0	0	0	0	0	1	2	2	0	0	0	0	0	0	0	0	0	0	0	0	0
31_14	notSOM	0	2	3	5	3	1	2	0	0	0	0	0	0	0	0	0	0	0	0	0	0	1	2	2	1	0	0	0	0	0	0	1	2	2	2	0	0	0	0	0	0	0	0	0	0	0	0	0
31_15	notSOM	0	2	2	0	4	3	1	0	0	0	0	0	0	0	0	0	0	0	0	0	0	1	1	0	0	0	0	1	0	0	2	4	4	3	1	0	0	0	0	0	0	0	0	0	0	0	0	0
31_12	notSOM	0	2	2	2	1	2	6	0	0	0	0	0	0	0	0	0	0	0	0	0	0	1	1	0	0	0	1	1	0	1	2	3	4	3	1	0	0	0	0	0	0	0	0	0	0	0	0	0
31_13	notSOM	0	1	6	6	0	1	2	0	0	0	0	0	0	0	0	0	0	0	0	0	0	0	3	3	0	0	0	0	0	0	0	1	2	2	2	0	0	0	0	0	0	0	0	0	0	0	0	0
31_10	notSOM	0	1	5	7	1	2	1	0	0	0	0	0	0	0	0	0	0	0	0	0	0	1	2	3	0	0	0	1	0	0	1	2	2	2	1	0	0	0	0	0	0	0	0	0	0	0	0	0
31_11	notSOM	0	1	1	3	3	1	2	0	0	0	0	0	0	0	0	0	0	0	0	0	0	0	0	1	1	0	1	1	1	2	2	1	2	1	2	0	0	0	0	0	0	0	0	0	0	0	0	0
31_18	notSOM	0	2	4	2	5	0	1	0	0	0	0	0	0	0	0	0	0	0	0	0	0	1	2	1	2	0	0	0	0	0	0	0	1	2	2	0	0	0	0	0	0	0	0	0	0	0	0	0
31_19	notSOM	0	0	2	4	2	3	1	0	0	0	0	0	0	0	0	0	0	0	0	0	0	0	1	1	0	0	0	0	0	1	2	3	3	2	2	0	0	0	0	0	0	0	0	0	0	0	0	0
31_8	notSOM	0	1	1	1	4	4	1	0	0	0	0	0	0	0	0	0	0	0	0	0	0	0	0	0	1	2	1	1	1	2	2	3	0	0	1	0	0	0	0	0	0	0	0	0	0	0	0	0
31_21	notSOM	0	0	0	2	4	2	3	0	0	0	0	0	0	0	0	0	0	0	0	0	0	0	0	1	1	0	0	0	0	0	1	2	3	3	2	0	0	0	0	0	0	0	0	0	0	0	0	0
31_7	notSOM	0	1	1	1	4	1	5	0	0	0	0	0	0	0	0	0	0	0	0	0	0	0	0	0	1	1	2	4	0	2	3	2	1	0	0	0	0	0	0	0	0	0	0	0	0	0	0	0
31_22	notSOM	0	0	0	2	4	2	3	0	0	0	0	0	0	0	0	0	0	0	0	0	0	0	0	1	1	0	0	0	0	0	1	2	3	3	2	0	0	0	0	0	0	0	0	0	0	0	0	0
31_6	notSOM	0	1	1	2	3	4	9	0	0	0	0	0	0	0	0	0	0	0	0	0	0	0	0	1	1	1	4	1	1	1	2	2	2	0	0	0	0	0	0	0	0	0	0	0	0	0	0	0
31_23	notSOM	0	1	1	2	3	2	0	0	0	0	0	0	0	0	0	0	0	0	0	0	0	0	0	0	1	1	0	0	1	2	2	1	0	1	2	0	0	0	0	0	0	0	0	0	0	0	0	0
31_5	notSOM	0	2	1	4	9	1	3	0	0	0	0	0	0	0	0	0	0	0	0	0	0	1	1	1	3	0	1	1	0	1	2	2	2	1	0	0	0	0	0	0	0	0	0	0	0	0	0	0
31_24	notSOM	0	1	1	2	3	2	0	0	0	0	0	0	0	0	0	0	0	0	0	0	0	0	0	0	1	1	0	0	1	2	2	1	0	1	2	0	0	0	0	0	0	0	0	0	0	0	0	0
31_4	notSOM	0	1	0	3	7	1	3	0	0	0	0	0	0	0	0	0	0	0	0	0	0	0	0	1	2	1	1	3	1	2	3	2	0	1	2	0	0	0	0	0	0	0	0	0	0	0	0	0
31_25	notSOM	0	1	2	1	1	2	2	0	0	0	0	0	0	0	0	0	0	0	0	0	0	0	0	0	0	1	1	0	1	2	2	1	0	0	1	0	0	0	0	0	0	0	0	0	0	0	0	0
31_26	notSOM	0	1	2	1	1	2	2	0	0	0	0	0	0	0	0	0	0	0	0	0	0	0	0	0	0	1	1	0	1	2	2	1	0	0	1	0	0	0	0	0	0	0	0	0	0	0	0	0
31_3	notSOM	0	0	2	3	2	3	5	0	0	0	0	0	0	0	0	0	0	0	0	0	0	0	0	0	1	2	2	3	1	2	4	1	0	0	0	0	0	0	0	0	0	0	0	0	0	0	0	0
31_2	notSOM	0	0	3	3	4	10	2	0	0	0	0	0	0	0	0	0	0	0	0	0	0	0	1	1	1	4	1	0	1	2	2	2	1	0	0	0	0	0	0	0	0	0	0	0	0	0	0	0
31_27	notSOM	0	1	2	2	0	0	2	0	0	0	0	0	0	0	0	0	0	0	0	0	0	0	0	0	0	0	1	1	1	2	2	1	0	0	0	0	0	0	0	0	0	0	0	0	0	0	0	0
31_1	notSOM	0	0	1	5	4	5	7	0	0	0	0	0	0	0	0	0	0	0	0	0	0	0	0	1	2	2	3	0	1	3	3	1	0	0	1	0	0	0	0	0	0	0	0	0	0	0	0	0
31_9	notSOM	0	0	4	3	0	4	3	0	0	0	0	0	0	0	0	0	0	0	0	0	0	0	1	1	0	1	1	1	1	2	2	2	2	2	2	0	0	0	0	0	0	0	0	0	0	0	0	0
30_1	SOM	0	1	3	3	2	3	4	0	0	0	0	0	0	0	1	1	1	2	1	0	1	0	1	1	0	1	2	1	0	0	0	0	0	0	0	0	0	0	0	0	0	0	0	0	0	0	0	0
30_12	SOM	0	1	3	3	2	3	3	0	0	0	0	0	0	0	1	1	1	2	1	1	1	0	1	1	0	1	1	1	0	0	0	0	0	0	0	0	0	0	0	0	0	0	0	0	0	0	0	0
30_2	SOM	0	1	3	3	2	3	3	0	0	0	0	0	0	0	1	1	1	2	1	1	1	0	1	1	0	1	1	1	0	0	0	0	0	0	0	0	0	0	0	0	0	0	0	0	0	0	0	0
30_14	SOM	0	1	3	3	2	3	5	0	0	0	0	0	0	0	1	1	1	2	1	0	1	0	1	1	0	1	2	0	0	0	0	0	0	0	0	0	0	0	0	0	0	0	0	0	0	0	0	0
30_8	SOM	0	1	3	3	2	3	3	0	0	0	0	0	0	0	1	1	1	2	1	1	2	0	1	1	0	1	1	0	0	0	0	0	0	0	0	0	0	0	0	0	0	0	0	0	0	0	0	0
30_6	SOM	0	1	3	3	2	3	3	0	0	0	0	0	0	0	1	1	1	2	1	1	2	0	1	1	0	1	1	0	0	0	0	0	0	0	0	0	0	0	0	0	0	0	0	0	0	0	0	0
30_18	notSOM	0	0	0	2	2	2	1	0	0	0	0	0	0	0	0	1	0	0	0	1	1	0	0	1	1	1	0	0	0	0	0	0	0	0	0	0	0	0	0	0	0	0	0	0	0	0	0	0
30_17	notSOM	0	0	0	2	2	2	1	0	0	0	0	0	0	0	0	1	0	0	0	1	1	0	0	1	1	1	0	0	0	0	0	0	0	0	0	0	0	0	0	0	0	0	0	0	0	0	0	0
30_19	notSOM	0	1	3	3	4	2	1	0	0	0	0	0	0	0	1	1	1	1	0	1	1	0	1	1	1	1	0	0	0	0	0	0	0	0	0	0	0	0	0	0	0	0	0	0	0	0	0	0
30_4	notSOM	0	2	2	2	4	2	2	0	0	0	0	0	0	0	0	2	2	0	2	2	0	1	0	0	2	0	0	2	0	0	0	0	0	0	0	0	0	0	0	0	0	0	0	0	0	0	0	0
30_10	notSOM	0	2	2	2	4	2	2	0	0	0	0	0	0	0	0	2	2	0	2	2	0	1	0	0	2	0	0	2	0	0	0	0	0	0	0	0	0	0	0	0	0	0	0	0	0	0	0	0
30_22	notSOM	0	3	2	1	1	2	1	0	0	0	0	0	0	0	0	0	1	1	0	1	1	1	1	0	0	1	0	0	0	0	0	0	0	0	0	0	0	0	0	0	0	0	0	0	0	0	0	0
30_5	notSOM	0	1	3	3	3	4	1	0	0	0	0	0	0	0	1	1	1	1	0	2	1	0	1	1	1	2	0	0	0	0	0	0	0	0	0	0	0	0	0	0	0	0	0	0	0	0	0	0
30_21	notSOM	0	2	4	1	2	1	1	0	0	0	0	0	0	0	0	1	1	0	1	1	0	1	1	0	1	0	0	1	0	0	0	0	0	0	0	0	0	0	0	0	0	0	0	0	0	0	0	0
30_20	notSOM	0	1	3	5	1	1	2	0	0	0	0	0	0	0	1	1	0	1	1	0	1	0	1	2	0	0	1	0	0	0	0	0	0	0	0	0	0	0	0	0	0	0	0	0	0	0	0	0
30_3	notSOM	0	2	2	2	4	3	3	0	0	0	0	0	0	0	0	2	2	0	1	1	1	1	0	0	2	1	1	1	0	0	0	0	0	0	0	0	0	0	0	0	0	0	0	0	0	0	0	0
30_11	notSOM	0	2	4	1	1	2	1	0	0	0	0	0	0	0	0	0	2	1	0	1	1	1	2	0	0	1	0	0	0	0	0	0	0	0	0	0	0	0	0	0	0	0	0	0	0	0	0	0
30_9	notSOM	0	2	3	3	2	1	1	0	0	0	0	0	0	0	0	1	1	1	1	1	0	1	1	1	1	0	0	1	0	0	0	0	0	0	0	0	0	0	0	0	0	0	0	0	0	0	0	0
30_13	notSOM	0	2	2	2	1	1	2	0	0	0	0	0	0	0	0	1	0	1	1	0	1	1	1	1	0	0	1	0	0	0	0	0	0	0	0	0	0	0	0	0	0	0	0	0	0	0	0	0
30_16	notSOM	0	2	2	2	4	4	1	0	0	0	0	0	0	0	0	2	2	0	1	1	0	1	0	0	2	1	0	1	0	0	0	0	0	0	0	0	0	0	0	0	0	0	0	0	0	0	0	0
30_7	notSOM	0	1	3	4	3	1	2	0	0	0	0	0	0	0	1	1	0	1	2	0	1	0	1	2	1	0	1	0	0	0	0	0	0	0	0	0	0	0	0	0	0	0	0	0	0	0	0	0
30_15	notSOM	0	0	2	2	2	1	1	0	0	0	0	0	0	0	1	0	0	0	1	1	0	0	1	1	1	0	0	1	0	0	0	0	0	0	0	0	0	0	0	0	0	0	0	0	0	0	0	0
34_20	SOM	0	3	0	0	2	2	0	0	0	0	0	0	0	0	0	0	0	0	0	0	0	1	0	0	0	0	0	0	0	0	1	2	2	1	1	0	0	0	0	0	0	0	0	0	0	0	0	0
34_11	notSOM	0	0	0	0	2	4	2	0	0	0	0	0	0	0	0	0	0	0	0	0	0	0	0	0	0	0	0	0	0	1	2	4	4	3	1	0	0	0	0	0	0	0	0	0	0	0	0	0
34_12	notSOM	0	1	0	2	1	0	1	0	0	0	0	0	0	0	0	0	0	0	0	0	0	0	0	0	0	0	0	0	0	1	2	2	1	2	1	0	0	0	0	0	0	0	0	0	0	0	0	0
34_10	notSOM	0	1	1	2	0	0	1	0	0	0	0	0	0	0	0	0	0	0	0	0	0	0	0	0	0	0	0	0	1	2	2	2	1	2	2	0	0	0	0	0	0	0	0	0	0	0	0	0
34_31	notSOM	1	0	0	0	2	1	0	0	0	0	0	0	0	0	0	0	0	0	0	0	0	0	0	0	0	0	0	0	0	0	1	2	2	1	2	0	0	0	0	0	0	0	0	0	0	0	0	0
34_7	notSOM	0	1	0	0	3	3	2	0	0	0	0	0	0	0	0	0	0	0	0	0	0	0	0	0	0	0	0	0	1	1	3	4	4	2	0	0	0	0	0	0	0	0	0	0	0	0	0	0
34_6	notSOM	0	1	1	0	2	1	2	0	0	0	0	0	0	0	0	0	0	0	0	0	0	0	0	0	0	0	0	0	1	2	3	2	2	2	2	0	0	0	0	0	0	0	0	0	0	0	0	0
34_9	notSOM	0	0	1	2	3	2	0	0	0	0	0	0	0	0	0	0	0	0	0	0	0	0	0	0	0	0	0	1	1	3	3	4	3	1	0	0	0	0	0	0	0	0	0	0	0	0	0	0
34_8	notSOM	0	0	3	1	0	1	0	0	0	0	0	0	0	0	0	0	0	0	0	0	0	0	0	0	0	0	0	0	1	2	2	1	2	1	1	0	0	0	0	0	0	0	0	0	0	0	0	0
34_14	notSOM	0	1	1	1	2	3	1	0	0	0	0	0	0	0	0	0	0	0	0	0	0	0	0	0	0	1	0	0	1	2	3	3	1	2	2	0	0	0	0	0	0	0	0	0	0	0	0	0
34_3	notSOM	0	0	1	1	1	4	2	0	0	0	0	0	0	0	0	0	0	0	0	0	0	0	0	0	0	0	0	0	0	2	3	4	3	2	1	0	0	0	0	0	0	0	0	0	0	0	0	0
34_2	notSOM	0	0	1	2	1	3	2	0	0	0	0	0	0	0	0	0	0	0	0	0	0	0	0	0	0	0	0	0	1	3	3	3	2	2	1	0	0	0	0	0	0	0	0	0	0	0	0	0
34_13	notSOM	0	0	2	3	0	1	5	0	0	0	0	0	0	0	0	0	0	0	0	0	0	0	0	0	0	0	1	0	1	3	4	2	2	2	1	0	0	0	0	0	0	0	0	0	0	0	0	0
34_16	notSOM	0	0	2	5	0	0	1	0	0	0	0	0	0	0	0	0	0	0	0	0	0	0	0	1	0	0	0	0	1	2	2	1	1	2	1	0	0	0	0	0	0	0	0	0	0	0	0	0
34_5	notSOM	0	0	0	2	4	2	1	0	0	0	0	0	0	0	0	0	0	0	0	0	0	0	0	0	0	0	0	0	1	2	4	4	3	1	0	0	0	0	0	0	0	0	0	0	0	0	0	0
34_15	notSOM	0	1	1	1	4	1	0	0	0	0	0	0	0	0	0	0	0	0	0	0	0	0	0	0	1	0	0	0	1	2	2	2	2	1	2	0	0	0	0	0	0	0	0	0	0	0	0	0
34_4	notSOM	0	1	0	2	2	0	0	0	0	0	0	0	0	0	0	0	0	0	0	0	0	0	0	0	0	0	0	0	1	2	2	3	1	1	2	0	0	0	0	0	0	0	0	0	0	0	0	0
34_18	notSOM	0	1	1	1	2	3	1	0	0	0	0	0	0	0	0	0	0	0	0	0	0	0	0	0	0	1	0	0	1	2	3	3	1	2	2	0	0	0	0	0	0	0	0	0	0	0	0	0
34_17	notSOM	0	1	1	1	4	1	0	0	0	0	0	0	0	0	0	0	0	0	0	0	0	0	0	0	1	0	0	0	1	2	2	2	2	1	2	0	0	0	0	0	0	0	0	0	0	0	0	0
34_1	notSOM	0	0	1	2	2	0	2	0	0	0	0	0	0	0	0	0	0	0	0	0	0	0	0	0	0	0	0	0	1	2	4	2	1	2	2	0	0	0	0	0	0	0	0	0	0	0	0	0
34_19	notSOM	0	0	3	2	2	0	0	0	0	0	0	0	0	0	0	0	0	0	0	0	0	0	1	0	0	0	0	0	0	1	2	2	1	1	2	0	0	0	0	0	0	0	0	0	0	0	0	0
35_14	SOM	0	1	1	3	0	0	0	0	0	0	0	0	0	0	0	0	0	0	0	0	0	0	0	0	0	1	0	0	1	2	2	1	0	0	0	0	0	0	0	0	0	0	0	0	0	0	0	0
35_1	notSOM	0	0	1	1	3	0	0	0	0	0	0	0	0	0	0	0	0	0	0	0	0	0	1	0	0	0	0	0	1	2	2	1	0	0	0	0	0	0	0	0	0	0	0	0	0	0	0	0
35_11	notSOM	0	0	0	0	1	1	3	0	0	0	0	0	0	0	0	0	0	0	0	0	0	0	1	0	0	0	0	0	0	0	1	2	2	1	0	0	0	0	0	0	0	0	0	0	0	0	0	0
35_2	notSOM	0	0	0	1	2	0	2	0	0	0	0	0	0	0	0	0	0	0	0	0	0	0	0	0	1	0	0	0	0	1	2	2	1	0	0	0	0	0	0	0	0	0	0	0	0	0	0	0
35_10	notSOM	0	0	4	1	0	0	0	0	0	0	0	0	0	0	0	0	0	0	0	0	0	0	0	0	1	0	0	0	1	2	2	1	0	0	0	0	0	0	0	0	0	0	0	0	0	0	0	0
35_3	notSOM	0	0	0	1	1	3	0	0	0	0	0	0	0	0	0	0	0	0	0	0	0	1	0	0	0	0	0	0	0	1	2	2	1	0	0	0	0	0	0	0	0	0	0	0	0	0	0	0
35_13	notSOM	0	0	0	0	1	1	3	0	0	0	0	0	0	0	0	0	0	0	0	0	0	0	1	0	0	0	0	0	0	0	1	2	2	1	0	0	0	0	0	0	0	0	0	0	0	0	0	0
35_4	notSOM	0	0	1	2	0	2	0	0	0	0	0	0	0	0	0	0	0	0	0	0	0	0	0	1	0	0	0	0	1	2	2	1	0	0	0	0	0	0	0	0	0	0	0	0	0	0	0	0
35_12	notSOM	0	0	0	0	1	1	3	0	0	0	0	0	0	0	0	0	0	0	0	0	0	0	1	0	0	0	0	0	0	0	1	2	2	1	0	0	0	0	0	0	0	0	0	0	0	0	0	0
35_5	notSOM	0	2	0	2	1	0	0	0	0	0	0	0	0	0	0	0	0	0	0	0	0	0	0	0	0	1	0	0	0	1	2	2	1	0	0	0	0	0	0	0	0	0	0	0	0	0	0	0
35_6	notSOM	0	1	0	3	1	0	0	0	0	0	0	0	0	0	0	0	0	0	0	0	0	0	0	1	0	0	0	0	1	2	2	1	0	0	0	0	0	0	0	0	0	0	0	0	0	0	0	0
35_7	notSOM	0	1	1	0	3	0	0	0	0	0	0	0	0	0	0	0	0	0	0	0	0	0	0	0	1	0	0	0	1	2	2	1	0	0	0	0	0	0	0	0	0	0	0	0	0	0	0	0
35_8	notSOM	0	0	0	0	1	2	0	0	0	0	0	0	0	0	0	0	0	0	0	0	0	0	0	0	0	1	0	0	0	0	1	2	2	1	0	0	0	0	0	0	0	0	0	0	0	0	0	0
35_9	notSOM	0	0	0	0	1	2	0	0	0	0	0	0	0	0	0	0	0	0	0	0	0	0	0	0	0	1	0	0	0	0	1	2	2	1	0	0	0	0	0	0	0	0	0	0	0	0	0	0
32_18	SOM	0	1	1	3	4	0	2	0	0	0	0	0	0	0	0	0	0	0	0	0	0	0	0	1	1	0	2	3	1	2	2	1	2	0	0	0	0	0	0	0	0	0	0	0	0	0	0	0
32_17	SOM	0	1	2	0	2	6	2	0	0	0	0	0	0	0	0	0	0	0	0	0	0	0	0	0	1	2	2	2	1	2	2	2	1	0	0	0	0	0	0	0	0	0	0	0	0	0	0	0
32_20	notSOM	0	3	2	0	2	3	2	0	0	0	0	0	0	0	0	0	0	0	1	0	0	1	1	1	1	1	1	0	0	0	0	1	1	2	2	0	0	0	0	0	0	0	0	0	0	0	0	0
32_21	notSOM	0	3	2	0	1	2	1	0	0	0	0	0	0	0	0	0	0	0	0	0	0	1	1	0	0	0	0	2	0	0	1	2	2	3	0	0	0	0	0	0	0	0	0	0	0	0	0	0
32_14	notSOM	0	2	2	0	4	5	1	0	0	0	0	0	0	0	0	0	0	0	1	0	0	1	1	1	2	1	0	1	0	0	1	2	2	2	1	0	0	0	0	0	0	0	0	0	0	0	0	0
32_2	notSOM	0	1	0	0	10	9	0	0	0	0	0	0	0	0	0	0	0	0	1	0	0	0	0	1	4	3	0	0	0	2	3	2	1	0	0	0	0	0	0	0	0	0	0	0	0	0	0	0
32_3	notSOM	0	0	2	4	5	6	3	0	0	0	0	0	0	0	0	0	0	0	1	0	0	0	1	2	2	2	1	0	1	2	2	2	1	0	0	0	0	0	0	0	0	0	0	0	0	0	0	0
32_13	notSOM	0	0	0	2	0	2	6	0	0	0	0	0	0	0	0	1	0	0	0	0	0	0	0	1	1	1	2	1	0	0	0	0	1	1	2	0	0	0	0	0	0	0	0	0	0	0	0	0
32_12	notSOM	0	2	2	0	2	5	6	0	0	0	0	0	0	0	0	0	0	0	0	1	0	1	1	0	1	2	2	1	0	1	2	2	2	1	0	0	0	0	0	0	0	0	0	0	0	0	0	0
32_1	notSOM	0	0	1	6	6	4	3	0	0	0	0	0	0	0	0	0	0	1	0	0	0	0	1	3	2	1	1	0	1	1	2	2	2	0	0	0	0	0	0	0	0	0	0	0	0	0	0	0
32_11	notSOM	0	0	0	2	0	2	6	0	0	0	0	0	0	0	0	1	0	0	0	0	0	0	0	1	1	1	2	1	0	0	0	0	1	1	2	0	0	0	0	0	0	0	0	0	0	0	0	0
32_6	notSOM	0	0	1	4	5	7	3	0	0	0	0	0	0	0	0	0	0	0	0	1	0	0	0	1	3	3	1	0	1	3	3	1	0	0	0	0	0	0	0	0	0	0	0	0	0	0	0	0
32_7	notSOM	0	2	0	2	6	2	1	0	0	0	0	0	0	0	0	1	0	0	0	0	0	1	1	1	2	1	0	1	0	0	1	1	2	2	2	0	0	0	0	0	0	0	0	0	0	0	0	0
32_16	notSOM	0	2	3	2	3	2	1	0	0	0	0	0	0	0	0	0	0	1	0	0	0	1	2	1	1	1	0	1	0	0	1	1	2	2	2	0	0	0	0	0	0	0	0	0	0	0	0	0
32_4	notSOM	0	0	4	6	2	1	4	0	0	0	0	0	0	0	0	0	1	0	0	0	0	1	2	2	1	0	1	1	0	1	1	2	2	2	0	0	0	0	0	0	0	0	0	0	0	0	0	0
32_15	notSOM	0	1	1	1	3	4	7	0	0	0	0	0	0	0	0	0	0	0	0	0	1	0	0	0	1	3	3	1	1	2	3	2	0	0	0	0	0	0	0	0	0	0	0	0	0	0	0	0
32_5	notSOM	0	0	1	4	6	6	3	0	0	0	0	0	0	0	0	0	0	0	0	1	0	0	0	1	3	3	1	0	1	2	4	1	0	0	0	0	0	0	0	0	0	0	0	0	0	0	0	0
32_8	notSOM	0	0	2	0	2	6	2	0	0	0	0	0	0	0	1	0	0	0	0	0	0	0	1	1	1	2	1	0	0	0	0	1	1	2	2	0	0	0	0	0	0	0	0	0	0	0	0	0
32_19	notSOM	0	2	3	1	2	1	2	0	0	0	0	0	0	0	0	0	0	0	0	0	0	1	1	0	0	0	2	3	0	1	2	2	3	0	0	0	0	0	0	0	0	0	0	0	0	0	0	0
32_9	notSOM	0	0	2	6	4	0	1	0	0	0	0	0	0	0	0	0	0	1	0	0	0	0	2	3	1	0	0	1	0	0	1	1	2	2	2	0	0	0	0	0	0	0	0	0	0	0	0	0
32_10	notSOM	0	0	3	5	1	2	6	0	0	0	0	0	0	0	0	0	0	0	0	0	1	0	1	1	0	2	3	1	1	2	2	3	0	0	0	0	0	0	0	0	0	0	0	0	0	0	0	0
33_17	SOM	0	1	2	0	2	6	2	0	0	0	0	0	0	0	0	0	0	0	0	0	0	0	0	0	1	2	2	2	1	2	2	2	1	0	0	0	0	0	0	0	0	0	0	0	0	0	0	0
33_18	SOM	0	1	1	3	4	0	2	0	0	0	0	0	0	0	0	0	0	0	0	0	0	0	0	1	1	0	2	3	1	2	2	1	2	0	0	0	0	0	0	0	0	0	0	0	0	0	0	0
33_9	notSOM	0	0	2	6	4	0	1	0	0	0	0	0	0	0	0	0	0	1	0	0	0	0	2	3	1	0	0	1	0	0	1	1	2	2	2	0	0	0	0	0	0	0	0	0	0	0	0	0
33_7	notSOM	0	2	0	2	6	2	1	0	0	0	0	0	0	0	0	1	0	0	0	0	0	1	1	1	2	1	0	1	0	0	1	1	2	2	2	0	0	0	0	0	0	0	0	0	0	0	0	0
33_8	notSOM	0	0	2	0	2	6	2	0	0	0	0	0	0	0	1	0	0	0	0	0	0	0	1	1	1	2	1	0	0	0	0	1	1	2	2	0	0	0	0	0	0	0	0	0	0	0	0	0
33_5	notSOM	0	0	1	4	6	6	3	0	0	0	0	0	0	0	0	0	0	0	0	1	0	0	0	1	3	3	1	0	1	2	4	1	0	0	0	0	0	0	0	0	0	0	0	0	0	0	0	0
33_10	notSOM	0	0	3	5	1	2	6	0	0	0	0	0	0	0	0	0	0	0	0	0	1	0	1	1	0	2	3	1	1	2	2	3	0	0	0	0	0	0	0	0	0	0	0	0	0	0	0	0
33_20	notSOM	0	3	2	0	2	3	2	0	0	0	0	0	0	0	0	0	0	0	1	0	0	1	1	1	1	1	1	0	0	0	0	1	1	2	2	0	0	0	0	0	0	0	0	0	0	0	0	0
33_6	notSOM	0	0	1	4	5	7	3	0	0	0	0	0	0	0	0	0	0	0	0	1	0	0	0	1	3	3	1	0	1	3	3	1	0	0	0	0	0	0	0	0	0	0	0	0	0	0	0	0
33_11	notSOM	0	0	0	2	0	2	6	0	0	0	0	0	0	0	0	1	0	0	0	0	0	0	0	1	1	1	2	1	0	0	0	0	1	1	2	0	0	0	0	0	0	0	0	0	0	0	0	0
33_21	notSOM	0	3	2	0	1	2	1	0	0	0	0	0	0	0	0	0	0	0	0	0	0	1	1	0	0	0	0	2	0	0	1	2	2	3	0	0	0	0	0	0	0	0	0	0	0	0	0	0
33_3	notSOM	0	0	2	4	5	6	3	0	0	0	0	0	0	0	0	0	0	0	1	0	0	0	1	2	2	2	1	0	1	2	2	2	1	0	0	0	0	0	0	0	0	0	0	0	0	0	0	0
33_4	notSOM	0	0	4	6	2	1	4	0	0	0	0	0	0	0	0	0	1	0	0	0	0	1	2	2	1	0	1	1	0	1	1	2	2	2	0	0	0	0	0	0	0	0	0	0	0	0	0	0
33_1	notSOM	0	0	1	6	6	4	3	0	0	0	0	0	0	0	0	0	0	1	0	0	0	0	1	3	2	1	1	0	1	1	2	2	2	0	0	0	0	0	0	0	0	0	0	0	0	0	0	0
33_2	notSOM	0	1	0	0	10	9	0	0	0	0	0	0	0	0	0	0	0	0	1	0	0	0	0	1	4	3	0	0	0	2	3	2	1	0	0	0	0	0	0	0	0	0	0	0	0	0	0	0
33_16	notSOM	0	2	3	2	3	2	1	0	0	0	0	0	0	0	0	0	0	1	0	0	0	1	2	1	1	1	0	1	0	0	1	1	2	2	2	0	0	0	0	0	0	0	0	0	0	0	0	0
33_19	notSOM	0	2	3	1	2	1	2	0	0	0	0	0	0	0	0	0	0	0	0	0	0	1	1	0	0	0	2	3	0	1	2	2	3	0	0	0	0	0	0	0	0	0	0	0	0	0	0	0
33_13	notSOM	0	0	0	2	0	2	6	0	0	0	0	0	0	0	0	1	0	0	0	0	0	0	0	1	1	1	2	1	0	0	0	0	1	1	2	0	0	0	0	0	0	0	0	0	0	0	0	0
33_12	notSOM	0	2	2	0	2	5	6	0	0	0	0	0	0	0	0	0	0	0	0	1	0	1	1	0	1	2	2	1	0	1	2	2	2	1	0	0	0	0	0	0	0	0	0	0	0	0	0	0
33_15	notSOM	0	1	1	1	3	4	7	0	0	0	0	0	0	0	0	0	0	0	0	0	1	0	0	0	1	3	3	1	1	2	3	2	0	0	0	0	0	0	0	0	0	0	0	0	0	0	0	0
33_14	notSOM	0	2	2	0	4	5	1	0	0	0	0	0	0	0	0	0	0	0	1	0	0	1	1	1	2	1	0	1	0	0	1	2	2	2	1	0	0	0	0	0	0	0	0	0	0	0	0	0
38_17	SOM	0	3	2	2	2	1	0	0	0	0	0	0	0	0	0	0	0	0	0	0	0	1	0	1	1	1	0	0	0	0	0	0	0	1	3	0	0	0	0	0	0	0	0	0	0	0	0	0
38_21	notSOM	0	0	0	0	2	2	0	0	0	0	0	0	0	0	0	0	0	0	0	0	0	0	1	0	0	0	0	0	0	0	1	2	2	1	0	0	0	0	0	0	0	0	0	0	0	0	0	0
38_16	notSOM	0	1	1	1	1	1	2	0	0	0	0	0	0	0	0	0	0	0	0	0	0	0	0	1	0	1	1	1	1	2	2	1	0	1	2	0	0	0	0	0	0	0	0	0	0	0	0	0
38_20	notSOM	0	0	0	0	2	2	0	0	0	0	0	0	0	0	0	0	0	0	0	0	0	0	1	0	0	0	0	0	0	0	1	2	2	1	0	0	0	0	0	0	0	0	0	0	0	0	0	0
38_15	notSOM	0	1	1	1	1	1	2	0	0	0	0	0	0	0	0	0	0	0	0	0	0	0	0	1	0	1	1	1	1	2	2	1	0	1	2	0	0	0	0	0	0	0	0	0	0	0	0	0
38_14	notSOM	0	1	2	2	0	1	2	0	0	0	0	0	0	0	0	0	0	0	0	0	0	0	0	0	0	1	1	1	1	2	2	1	0	0	1	0	0	0	0	0	0	0	0	0	0	0	0	0
38_22	notSOM	0	0	0	0	2	2	0	0	0	0	0	0	0	0	0	0	0	0	0	0	0	0	1	0	0	0	0	0	0	0	1	2	2	1	0	0	0	0	0	0	0	0	0	0	0	0	0	0
38_13	notSOM	0	2	5	2	1	0	2	0	0	0	0	0	0	0	0	0	0	0	0	0	0	0	2	1	1	0	0	0	0	0	0	0	1	3	4	0	0	0	0	0	0	0	0	0	0	0	0	0
38_12	notSOM	0	1	1	1	2	2	4	0	0	0	0	0	0	0	0	0	0	0	0	0	0	0	0	0	2	1	1	0	1	2	2	1	1	2	2	0	0	0	0	0	0	0	0	0	0	0	0	0
38_11	notSOM	0	1	1	1	2	2	4	0	0	0	0	0	0	0	0	0	0	0	0	0	0	0	0	0	2	1	1	0	1	2	2	1	1	2	2	0	0	0	0	0	0	0	0	0	0	0	0	0
38_10	notSOM	0	1	2	1	2	2	2	0	0	0	0	0	0	0	0	0	0	0	0	0	0	0	0	0	1	1	1	0	1	2	2	1	0	1	2	0	0	0	0	0	0	0	0	0	0	0	0	0
38_8	notSOM	0	2	4	4	0	2	4	0	0	0	0	0	0	0	0	0	0	0	0	0	0	1	1	2	0	0	0	0	0	0	0	1	3	4	3	0	0	0	0	0	0	0	0	0	0	0	0	0
38_9	notSOM	0	1	2	1	2	2	2	0	0	0	0	0	0	0	0	0	0	0	0	0	0	0	0	0	1	1	1	0	1	2	2	1	0	1	2	0	0	0	0	0	0	0	0	0	0	0	0	0
38_6	notSOM	0	1	1	3	3	2	4	0	0	0	0	0	0	0	0	0	0	0	0	0	0	0	0	1	1	1	0	1	1	2	2	1	1	2	2	0	0	0	0	0	0	0	0	0	0	0	0	0
38_7	notSOM	0	0	2	3	2	4	4	0	0	0	0	0	0	0	0	0	0	0	0	0	0	0	0	1	1	2	0	1	1	2	2	2	2	2	1	0	0	0	0	0	0	0	0	0	0	0	0	0
38_4	notSOM	0	2	3	2	5	4	3	0	0	0	0	0	0	0	0	0	0	0	0	0	0	1	2	0	1	0	0	0	0	0	1	3	4	3	1	0	0	0	0	0	0	0	0	0	0	0	0	0
38_5	notSOM	0	1	1	3	3	2	4	0	0	0	0	0	0	0	0	0	0	0	0	0	0	0	0	1	1	1	0	1	1	2	2	1	1	2	2	0	0	0	0	0	0	0	0	0	0	0	0	0
38_2	notSOM	0	0	3	4	3	4	5	0	0	0	0	0	0	0	0	0	0	0	0	0	0	0	1	1	1	0	1	0	1	2	2	2	2	2	1	0	0	0	0	0	0	0	0	0	0	0	0	0
38_3	notSOM	0	0	1	4	6	4	4	0	0	0	0	0	0	0	0	0	0	0	0	0	0	0	1	1	1	0	2	0	0	1	3	4	3	1	0	0	0	0	0	0	0	0	0	0	0	0	0	0
38_18	notSOM	0	0	2	2	0	0	1	0	0	0	0	0	0	0	0	0	0	0	0	0	0	0	1	0	0	0	1	1	1	2	2	1	0	0	1	0	0	0	0	0	0	0	0	0	0	0	0	0
38_1	notSOM	0	1	2	4	6	6	0	0	0	0	0	0	0	0	0	0	0	0	0	0	0	1	1	1	0	1	0	1	0	1	3	4	3	1	0	0	0	0	0	0	0	0	0	0	0	0	0	0
38_19	notSOM	0	0	0	2	2	0	0	0	0	0	0	0	0	0	0	0	0	0	0	0	0	1	0	0	0	0	0	1	0	1	2	2	1	0	0	0	0	0	0	0	0	0	0	0	0	0	0	0
39_13	SOM	0	1	2	2	0	0	1	0	0	0	0	0	0	0	0	0	0	0	0	0	0	0	0	0	0	0	0	0	1	2	2	1	1	2	2	0	0	0	0	0	0	0	0	0	0	0	0	0
39_17	notSOM	0	0	0	1	3	2	1	0	0	0	0	0	0	0	0	1	0	0	0	0	0	0	0	1	1	0	0	0	0	0	0	1	2	2	1	0	0	0	0	0	0	0	0	0	0	0	0	0
39_4	notSOM	0	1	1	0	4	5	1	0	0	0	0	0	0	0	0	0	0	0	1	0	0	0	0	0	1	1	0	0	1	2	3	3	2	1	0	0	0	0	0	0	0	0	0	0	0	0	0	0
39_16	notSOM	0	3	1	0	2	1	0	0	0	0	0	0	0	0	0	0	1	0	0	0	0	1	1	0	0	0	0	0	0	0	1	2	2	1	1	0	0	0	0	0	0	0	0	0	0	0	0	0
39_3	notSOM	0	0	1	1	4	5	1	0	0	0	0	0	0	0	0	0	0	0	1	0	0	0	0	0	1	1	0	0	1	2	3	3	2	1	0	0	0	0	0	0	0	0	0	0	0	0	0	0
39_15	notSOM	0	0	1	3	2	1	0	0	0	0	0	0	0	0	1	0	0	0	0	0	0	0	1	1	0	0	0	0	0	0	1	2	2	1	1	0	0	0	0	0	0	0	0	0	0	0	0	0
39_2	notSOM	0	0	2	3	3	0	1	0	0	0	0	0	0	0	0	0	0	0	0	0	1	0	0	0	0	0	1	1	1	3	4	3	1	0	0	0	0	0	0	0	0	0	0	0	0	0	0	0
39_1	notSOM	0	0	1	4	2	2	3	0	0	0	0	0	0	0	0	0	0	0	0	1	0	0	0	0	0	1	1	0	1	3	4	3	1	0	0	0	0	0	0	0	0	0	0	0	0	0	0	0
39_14	notSOM	0	1	3	2	1	0	0	0	0	0	0	0	0	0	0	1	0	0	0	0	0	1	1	0	0	0	0	0	0	1	2	2	1	1	2	0	0	0	0	0	0	0	0	0	0	0	0	0
39_8	notSOM	0	0	0	1	1	4	5	0	0	0	0	0	0	0	0	0	0	0	0	1	0	0	0	0	0	1	1	0	0	1	2	3	3	2	1	0	0	0	0	0	0	0	0	0	0	0	0	0
39_7	notSOM	0	1	0	2	4	2	2	0	0	0	0	0	0	0	0	0	0	1	0	0	0	0	0	1	1	0	0	0	1	2	2	2	2	2	1	0	0	0	0	0	0	0	0	0	0	0	0	0
39_12	notSOM	0	0	3	4	0	0	2	0	0	0	0	0	0	0	0	0	1	0	0	0	0	0	1	1	0	0	0	0	1	2	2	1	1	2	2	0	0	0	0	0	0	0	0	0	0	0	0	0
39_6	notSOM	0	1	1	2	2	2	0	0	0	0	0	0	0	0	0	0	0	0	0	0	0	0	0	0	0	0	0	1	1	2	3	3	2	1	0	0	0	0	0	0	0	0	0	0	0	0	0	0
39_11	notSOM	0	1	2	1	1	1	2	0	0	0	0	0	0	0	0	0	0	0	0	0	0	0	0	0	0	0	0	0	1	2	2	2	2	2	1	0	0	0	0	0	0	0	0	0	0	0	0	0
39_5	notSOM	0	1	1	2	2	2	0	0	0	0	0	0	0	0	0	0	0	0	0	0	0	0	0	0	0	0	0	1	1	2	3	3	2	1	0	0	0	0	0	0	0	0	0	0	0	0	0	0
39_10	notSOM	0	1	2	1	1	1	2	0	0	0	0	0	0	0	0	0	0	0	0	0	0	0	0	0	0	0	0	0	1	2	2	2	2	2	1	0	0	0	0	0	0	0	0	0	0	0	0	0
39_9	notSOM	0	1	1	2	3	2	2	0	0	0	0	0	0	0	0	0	0	1	0	0	0	0	0	1	1	0	0	0	1	2	2	2	2	2	1	0	0	0	0	0	0	0	0	0	0	0	0	0
39_18	notSOM	0	0	0	1	3	2	1	0	0	0	0	0	0	0	0	1	0	0	0	0	0	0	0	1	1	0	0	0	0	0	0	1	2	2	1	0	0	0	0	0	0	0	0	0	0	0	0	0
36_18	SOM	0	3	0	0	3	2	0	0	0	0	0	0	0	0	0	0	1	0	1	0	0	1	0	0	1	0	0	0	0	0	1	2	2	2	2	0	0	0	0	0	0	0	0	0	0	0	0	0
36_15	notSOM	0	0	1	2	4	1	4	0	0	0	0	0	0	0	0	1	0	0	1	0	0	0	0	0	1	0	1	0	1	2	3	3	2	1	0	0	0	0	0	0	0	0	0	0	0	0	0	0
36_16	notSOM	0	0	2	1	0	0	6	0	0	0	0	0	0	0	0	0	0	1	0	1	0	0	0	0	0	0	2	0	1	2	2	1	1	2	2	0	0	0	0	0	0	0	0	0	0	0	0	0
36_17	notSOM	0	1	1	1	0	3	2	0	0	0	0	0	0	0	0	0	0	0	2	0	0	0	0	0	0	1	1	0	1	2	2	1	0	1	2	0	0	0	0	0	0	0	0	0	0	0	0	0
36_19	notSOM	0	0	1	2	1	3	1	0	0	0	0	0	0	0	0	0	1	0	0	1	0	0	0	0	0	1	0	1	1	2	2	2	2	2	1	0	0	0	0	0	0	0	0	0	0	0	0	0
36_1	notSOM	0	0	0	1	2	1	3	0	0	0	0	0	0	0	0	0	0	1	0	0	1	0	0	0	0	0	1	0	0	1	2	2	2	2	2	0	0	0	0	0	0	0	0	0	0	0	0	0
36_13	notSOM	0	1	1	0	4	2	1	0	0	0	0	0	0	0	0	0	0	2	0	0	0	0	0	0	1	1	0	0	1	2	2	1	1	2	2	0	0	0	0	0	0	0	0	0	0	0	0	0
36_14	notSOM	0	0	2	3	1	2	1	0	0	0	0	0	0	0	1	0	0	1	0	0	0	0	1	1	0	0	0	0	0	0	1	2	3	3	2	0	0	0	0	0	0	0	0	0	0	0	0	0
36_3	notSOM	0	0	0	0	2	1	0	0	0	0	0	0	0	0	0	0	0	0	0	1	0	0	0	0	0	0	0	0	0	0	1	2	2	1	1	0	0	0	0	0	0	0	0	0	0	0	0	0
36_11	notSOM	0	1	0	1	1	6	2	0	0	0	0	0	0	0	0	0	1	0	1	0	0	0	0	0	0	2	0	0	1	2	2	2	2	2	1	0	0	0	0	0	0	0	0	0	0	0	0	0
36_2	notSOM	0	0	0	2	3	1	2	0	0	0	0	0	0	0	0	1	0	0	1	0	0	0	0	1	1	0	0	0	0	0	0	1	2	3	3	0	0	0	0	0	0	0	0	0	0	0	0	0
36_12	notSOM	0	2	0	0	3	3	3	0	0	0	0	0	0	0	0	1	1	0	0	0	0	1	0	0	1	0	0	0	0	0	0	3	4	4	1	0	0	0	0	0	0	0	0	0	0	0	0	0
36_10	notSOM	0	0	0	4	3	5	0	0	0	0	0	0	0	0	1	0	0	1	0	0	0	0	0	1	0	1	0	0	0	2	4	4	2	0	0	0	0	0	0	0	0	0	0	0	0	0	0	0
36_9	notSOM	0	0	1	5	2	1	2	0	0	0	0	0	0	0	0	0	2	0	0	0	0	0	0	1	1	0	0	0	1	2	2	2	2	2	1	0	0	0	0	0	0	0	0	0	0	0	0	0
36_8	notSOM	0	0	1	1	7	2	1	0	0	0	0	0	0	0	0	1	0	1	0	0	0	0	0	0	2	0	0	0	1	2	3	3	2	1	0	0	0	0	0	0	0	0	0	0	0	0	0	0
36_21	notSOM	0	1	1	1	1	0	3	0	0	0	0	0	0	0	0	0	0	1	0	0	1	0	0	0	0	0	1	0	1	2	2	1	1	2	2	0	0	0	0	0	0	0	0	0	0	0	0	0
36_20	notSOM	0	1	1	1	1	3	1	0	0	0	0	0	0	0	0	0	1	0	0	1	0	0	0	0	0	1	0	1	1	2	2	2	2	2	1	0	0	0	0	0	0	0	0	0	0	0	0	0
36_23	notSOM	0	1	2	1	0	0	0	0	0	0	0	0	0	0	0	0	0	0	1	0	0	0	0	0	0	0	0	1	1	2	2	1	0	1	2	0	0	0	0	0	0	0	0	0	0	0	0	0
36_5	notSOM	0	0	3	3	2	0	1	0	0	0	0	0	0	0	0	1	0	1	0	0	0	0	1	1	0	0	0	0	0	1	2	2	2	2	2	0	0	0	0	0	0	0	0	0	0	0	0	0
36_22	notSOM	0	1	2	1	0	0	3	0	0	0	0	0	0	0	0	0	0	1	0	0	1	0	0	0	0	0	1	0	1	2	2	1	1	2	2	0	0	0	0	0	0	0	0	0	0	0	0	0
36_4	notSOM	0	0	0	0	2	1	0	0	0	0	0	0	0	0	0	0	0	0	0	1	0	0	0	0	0	0	0	0	0	0	1	2	2	1	1	0	0	0	0	0	0	0	0	0	0	0	0	0
36_7	notSOM	0	0	0	2	1	0	0	0	0	0	0	0	0	0	0	0	0	0	1	0	1	0	0	0	0	0	0	2	0	1	2	2	1	1	2	0	0	0	0	0	0	0	0	0	0	0	0	0
36_6	notSOM	0	0	2	0	2	6	2	0	0	0	0	0	0	0	0	1	1	0	0	0	0	0	1	0	0	1	0	0	0	0	2	4	4	2	0	0	0	0	0	0	0	0	0	0	0	0	0	0
37_17	SOM	0	3	2	2	2	1	0	0	0	0	0	0	0	0	0	0	0	0	0	0	0	1	0	1	1	1	0	0	0	0	0	0	0	1	3	0	0	0	0	0	0	0	0	0	0	0	0	0
37_4	notSOM	0	2	3	2	5	4	3	0	0	0	0	0	0	0	0	0	0	0	0	0	0	1	2	0	1	0	0	0	0	0	1	3	4	3	1	0	0	0	0	0	0	0	0	0	0	0	0	0
37_3	notSOM	0	0	1	4	6	4	4	0	0	0	0	0	0	0	0	0	0	0	0	0	0	0	1	1	1	0	2	0	0	1	3	4	3	1	0	0	0	0	0	0	0	0	0	0	0	0	0	0
37_6	notSOM	0	1	1	3	3	2	4	0	0	0	0	0	0	0	0	0	0	0	0	0	0	0	0	1	1	1	0	1	1	2	2	1	1	2	2	0	0	0	0	0	0	0	0	0	0	0	0	0
37_5	notSOM	0	1	1	3	3	2	4	0	0	0	0	0	0	0	0	0	0	0	0	0	0	0	0	1	1	1	0	1	1	2	2	1	1	2	2	0	0	0	0	0	0	0	0	0	0	0	0	0
37_16	notSOM	0	1	1	1	1	1	2	0	0	0	0	0	0	0	0	0	0	0	0	0	0	0	0	1	0	1	1	1	1	2	2	1	0	1	2	0	0	0	0	0	0	0	0	0	0	0	0	0
37_8	notSOM	0	2	4	4	0	2	4	0	0	0	0	0	0	0	0	0	0	0	0	0	0	1	1	2	0	0	0	0	0	0	0	1	3	4	3	0	0	0	0	0	0	0	0	0	0	0	0	0
37_7	notSOM	0	0	2	3	2	4	4	0	0	0	0	0	0	0	0	0	0	0	0	0	0	0	0	1	1	2	0	1	1	2	2	2	2	2	1	0	0	0	0	0	0	0	0	0	0	0	0	0
37_18	notSOM	0	0	2	2	0	0	1	0	0	0	0	0	0	0	0	0	0	0	0	0	0	0	1	0	0	0	1	1	1	2	2	1	0	0	1	0	0	0	0	0	0	0	0	0	0	0	0	0
37_19	notSOM	0	0	0	2	2	0	0	0	0	0	0	0	0	0	0	0	0	0	0	0	0	1	0	0	0	0	0	1	0	1	2	2	1	0	0	0	0	0	0	0	0	0	0	0	0	0	0	0
37_9	notSOM	0	1	2	1	2	2	2	0	0	0	0	0	0	0	0	0	0	0	0	0	0	0	0	0	1	1	1	0	1	2	2	1	0	1	2	0	0	0	0	0	0	0	0	0	0	0	0	0
37_2	notSOM	0	0	3	4	3	4	5	0	0	0	0	0	0	0	0	0	0	0	0	0	0	0	1	1	1	0	1	0	1	2	2	2	2	2	1	0	0	0	0	0	0	0	0	0	0	0	0	0
37_1	notSOM	0	1	2	4	6	6	0	0	0	0	0	0	0	0	0	0	0	0	0	0	0	1	1	1	0	1	0	1	0	1	3	4	3	1	0	0	0	0	0	0	0	0	0	0	0	0	0	0
37_15	notSOM	0	1	1	1	1	1	2	0	0	0	0	0	0	0	0	0	0	0	0	0	0	0	0	1	0	1	1	1	1	2	2	1	0	1	2	0	0	0	0	0	0	0	0	0	0	0	0	0
37_14	notSOM	0	1	2	2	0	1	2	0	0	0	0	0	0	0	0	0	0	0	0	0	0	0	0	0	0	1	1	1	1	2	2	1	0	0	1	0	0	0	0	0	0	0	0	0	0	0	0	0
37_13	notSOM	0	2	5	2	1	0	2	0	0	0	0	0	0	0	0	0	0	0	0	0	0	0	2	1	1	0	0	0	0	0	0	0	1	3	4	0	0	0	0	0	0	0	0	0	0	0	0	0
37_12	notSOM	0	1	1	1	2	2	4	0	0	0	0	0	0	0	0	0	0	0	0	0	0	0	0	0	2	1	1	0	1	2	2	1	1	2	2	0	0	0	0	0	0	0	0	0	0	0	0	0
37_20	notSOM	0	0	0	0	2	2	0	0	0	0	0	0	0	0	0	0	0	0	0	0	0	0	1	0	0	0	0	0	0	0	1	2	2	1	0	0	0	0	0	0	0	0	0	0	0	0	0	0
37_11	notSOM	0	1	1	1	2	2	4	0	0	0	0	0	0	0	0	0	0	0	0	0	0	0	0	0	2	1	1	0	1	2	2	1	1	2	2	0	0	0	0	0	0	0	0	0	0	0	0	0
37_10	notSOM	0	1	2	1	2	2	2	0	0	0	0	0	0	0	0	0	0	0	0	0	0	0	0	0	1	1	1	0	1	2	2	1	0	1	2	0	0	0	0	0	0	0	0	0	0	0	0	0
37_22	notSOM	0	0	0	0	2	2	0	0	0	0	0	0	0	0	0	0	0	0	0	0	0	0	1	0	0	0	0	0	0	0	1	2	2	1	0	0	0	0	0	0	0	0	0	0	0	0	0	0
37_21	notSOM	0	0	0	0	2	2	0	0	0	0	0	0	0	0	0	0	0	0	0	0	0	0	1	0	0	0	0	0	0	0	1	2	2	1	0	0	0	0	0	0	0	0	0	0	0	0	0	0
42_20	SOM	0	1	2	2	0	0	0	0	0	0	0	0	0	0	0	0	0	0	0	0	0	0	0	0	0	0	0	0	1	2	2	1	1	1	2	0	0	0	0	0	0	0	0	0	0	0	0	0
42_16	notSOM	0	1	1	2	1	1	1	0	0	0	0	0	0	0	0	0	0	0	0	0	0	0	0	0	0	0	0	0	1	2	3	2	2	2	2	0	0	0	0	0	0	0	0	0	0	0	0	0
42_17	notSOM	0	1	1	2	1	1	1	0	0	0	0	0	0	0	0	0	0	0	0	0	0	0	0	0	0	0	0	0	1	2	3	2	2	2	2	0	0	0	0	0	0	0	0	0	0	0	0	0
42_14	notSOM	0	0	2	2	2	1	0	0	0	0	0	0	0	0	0	0	0	0	0	0	0	0	0	0	0	0	0	0	1	3	3	3	2	2	1	0	0	0	0	0	0	0	0	0	0	0	0	0
42_28	notSOM	1	0	0	0	1	0	2	0	0	0	0	0	0	0	0	0	0	0	0	0	0	0	0	0	0	0	0	0	0	0	1	2	3	2	1	0	0	0	0	0	0	0	0	0	0	0	0	0
42_15	notSOM	0	1	0	2	0	1	0	0	0	0	0	0	0	0	0	0	0	0	0	0	0	0	0	0	0	0	0	0	0	1	2	2	1	2	2	0	0	0	0	0	0	0	0	0	0	0	0	0
42_12	notSOM	0	0	3	0	1	0	0	0	0	0	0	0	0	0	0	0	0	0	0	0	0	0	0	0	0	0	0	0	1	2	2	1	2	2	2	0	0	0	0	0	0	0	0	0	0	0	0	0
42_13	notSOM	0	1	0	0	0	2	5	0	0	0	0	0	0	0	0	0	0	0	0	0	0	0	0	0	0	0	0	0	0	1	2	2	4	4	2	0	0	0	0	0	0	0	0	0	0	0	0	0
42_10	notSOM	0	1	0	1	0	2	1	0	0	0	0	0	0	0	0	0	0	0	0	0	0	0	0	0	0	0	0	0	0	1	2	3	2	1	1	0	0	0	0	0	0	0	0	0	0	0	0	0
42_11	notSOM	0	0	0	3	3	1	3	0	0	0	0	0	0	0	0	0	0	0	0	0	0	0	0	0	0	0	0	0	1	2	4	4	3	1	0	0	0	0	0	0	0	0	0	0	0	0	0	0
42_29	notSOM	1	0	0	0	0	0	2	0	0	0	0	0	0	0	0	0	0	0	0	0	0	0	0	0	0	0	0	0	0	0	1	2	2	4	4	0	0	0	0	0	0	0	0	0	0	0	0	0
42_18	notSOM	0	1	2	1	1	0	1	0	0	0	0	0	0	0	0	0	0	0	0	0	0	0	0	0	0	0	0	0	1	2	2	2	1	2	2	0	0	0	0	0	0	0	0	0	0	0	0	0
42_19	notSOM	0	1	2	1	1	0	1	0	0	0	0	0	0	0	0	0	0	0	0	0	0	0	0	0	0	0	0	0	1	2	2	2	1	2	2	0	0	0	0	0	0	0	0	0	0	0	0	0
42_3	notSOM	0	0	0	1	3	2	3	0	0	0	0	0	0	0	0	0	0	0	0	0	0	0	0	0	0	0	0	0	1	2	3	3	3	2	1	0	0	0	0	0	0	0	0	0	0	0	0	0
42_4	notSOM	0	0	2	0	2	1	0	0	0	0	0	0	0	0	0	0	0	0	0	0	0	0	0	0	0	0	0	0	1	2	3	2	1	1	2	0	0	0	0	0	0	0	0	0	0	0	0	0
42_1	notSOM	0	0	0	3	1	1	2	0	0	0	0	0	0	0	0	0	0	0	0	0	0	0	0	0	0	0	0	0	1	3	3	2	1	2	2	0	0	0	0	0	0	0	0	0	0	0	0	0
42_2	notSOM	0	0	1	0	3	3	2	0	0	0	0	0	0	0	0	0	0	0	0	0	0	0	0	0	0	0	0	0	1	2	4	3	2	2	1	0	0	0	0	0	0	0	0	0	0	0	0	0
42_7	notSOM	0	0	1	0	2	5	1	0	0	0	0	0	0	0	0	0	0	0	0	0	0	0	0	0	0	0	0	0	1	2	2	4	4	2	0	0	0	0	0	0	0	0	0	0	0	0	0	0
42_8	notSOM	0	0	0	0	1	3	2	0	0	0	0	0	0	0	0	0	0	0	0	0	0	0	0	0	0	0	0	0	0	1	2	3	3	3	2	0	0	0	0	0	0	0	0	0	0	0	0	0
42_5	notSOM	0	0	0	1	3	5	1	0	0	0	0	0	0	0	0	0	0	0	0	0	0	0	0	0	0	0	0	0	0	2	4	5	3	1	0	0	0	0	0	0	0	0	0	0	0	0	0	0
42_6	notSOM	0	1	0	2	0	1	3	0	0	0	0	0	0	0	0	0	0	0	0	0	0	0	0	0	0	0	0	0	1	2	2	3	2	2	2	0	0	0	0	0	0	0	0	0	0	0	0	0
42_9	notSOM	0	1	0	3	0	0	1	0	0	0	0	0	0	0	0	0	0	0	0	0	0	0	0	0	0	0	0	0	1	2	2	2	1	1	1	0	0	0	0	0	0	0	0	0	0	0	0	0
42_30	notSOM	1	0	0	0	2	0	1	0	0	0	0	0	0	0	0	0	0	0	0	0	0	0	0	0	0	0	0	0	0	0	1	2	2	1	2	0	0	0	0	0	0	0	0	0	0	0	0	0
43_25	SOM	0	1	2	2	0	1	0	0	0	0	0	0	0	0	0	0	0	0	0	1	1	0	0	0	0	0	0	0	1	2	2	1	0	0	0	0	0	0	0	0	0	0	0	0	0	0	0	0
43_21	notSOM	0	1	1	3	1	1	1	0	0	0	0	0	0	0	0	0	0	1	1	1	0	0	0	0	0	0	0	0	1	2	2	1	0	0	1	0	0	0	0	0	0	0	0	0	0	0	0	0
43_20	notSOM	0	0	3	2	2	1	0	0	0	0	0	0	0	0	0	0	1	1	1	0	0	0	0	0	0	0	0	0	1	2	2	1	0	1	2	0	0	0	0	0	0	0	0	0	0	0	0	0
43_10	notSOM	0	0	1	2	2	1	0	0	0	0	0	0	0	0	0	1	2	1	0	0	0	0	0	0	0	0	0	0	1	2	2	2	1	1	2	0	0	0	0	0	0	0	0	0	0	0	0	0
43_22	notSOM	0	1	1	3	1	1	1	0	0	0	0	0	0	0	0	0	0	1	1	1	0	0	0	0	0	0	0	0	1	2	2	1	0	0	1	0	0	0	0	0	0	0	0	0	0	0	0	0
43_7	notSOM	0	1	0	3	3	1	0	0	0	0	0	0	0	0	0	1	1	1	0	0	1	0	0	0	0	0	0	0	0	1	2	2	2	2	2	0	0	0	0	0	0	0	0	0	0	0	0	0
43_13	notSOM	0	1	0	2	0	1	1	0	0	0	0	0	0	0	0	0	0	0	2	1	1	0	0	0	0	0	0	0	1	2	2	3	0	0	0	0	0	0	0	0	0	0	0	0	0	0	0	0
43_23	notSOM	0	1	2	1	2	0	1	0	0	0	0	0	0	0	0	0	0	0	1	1	1	0	0	0	0	0	0	0	1	2	2	1	0	0	0	0	0	0	0	0	0	0	0	0	0	0	0	0
43_14	notSOM	0	1	1	0	2	2	2	0	0	0	0	0	0	0	1	1	1	1	0	0	0	0	0	0	0	0	0	0	0	1	2	2	3	3	2	0	0	0	0	0	0	0	0	0	0	0	0	0
43_6	notSOM	0	1	0	1	1	2	0	0	0	0	0	0	0	0	0	0	1	1	1	1	0	0	0	0	0	0	0	0	0	2	3	2	1	0	0	0	0	0	0	0	0	0	0	0	0	0	0	0
43_24	notSOM	0	1	2	1	2	0	1	0	0	0	0	0	0	0	0	0	0	0	1	1	1	0	0	0	0	0	0	0	1	2	2	1	0	0	0	0	0	0	0	0	0	0	0	0	0	0	0	0
43_5	notSOM	0	0	0	2	1	2	2	0	0	0	0	0	0	0	0	1	1	1	0	0	1	0	0	0	0	0	0	0	0	0	0	1	3	4	3	0	0	0	0	0	0	0	0	0	0	0	0	0
43_11	notSOM	0	0	1	1	2	1	1	0	0	0	0	0	0	0	0	1	1	1	1	0	0	0	0	0	0	0	0	0	1	1	2	2	2	0	1	0	0	0	0	0	0	0	0	0	0	0	0	0
43_4	notSOM	0	0	0	0	1	1	2	0	0	0	0	0	0	0	0	1	0	0	1	1	1	0	0	0	0	0	0	0	0	0	1	1	2	2	2	0	0	0	0	0	0	0	0	0	0	0	0	0
43_12	notSOM	0	0	1	0	3	1	0	0	0	0	0	0	0	0	0	0	0	1	2	1	0	0	0	0	0	0	0	0	1	2	3	2	0	0	0	0	0	0	0	0	0	0	0	0	0	0	0	0
43_17	notSOM	0	0	0	1	1	2	1	0	0	0	0	0	0	0	1	0	0	1	1	1	0	0	0	0	0	0	0	0	0	1	1	2	2	2	0	0	0	0	0	0	0	0	0	0	0	0	0	0
43_3	notSOM	0	0	0	0	1	1	2	0	0	0	0	0	0	0	0	1	0	0	1	1	1	0	0	0	0	0	0	0	0	0	1	1	2	2	2	0	0	0	0	0	0	0	0	0	0	0	0	0
43_18	notSOM	0	1	1	1	0	3	4	0	0	0	0	0	0	0	1	2	0	0	1	0	0	0	0	0	0	0	0	0	0	0	1	3	4	4	2	0	0	0	0	0	0	0	0	0	0	0	0	0
43_2	notSOM	0	0	0	2	0	1	0	0	0	0	0	0	0	0	0	0	0	0	0	0	2	0	0	0	0	0	0	0	0	1	2	2	1	2	0	0	0	0	0	0	0	0	0	0	0	0	0	0
43_15	notSOM	0	1	0	1	0	2	1	0	0	0	0	0	0	0	0	0	0	0	1	2	1	0	0	0	0	0	0	0	1	2	2	2	1	0	0	0	0	0	0	0	0	0	0	0	0	0	0	0
43_1	notSOM	0	0	0	1	0	3	1	0	0	0	0	0	0	0	0	0	0	0	1	2	1	0	0	0	0	0	0	0	0	1	2	3	2	0	0	0	0	0	0	0	0	0	0	0	0	0	0	0
43_16	notSOM	0	0	2	0	1	0	1	0	0	0	0	0	0	0	0	0	0	0	0	2	1	0	0	0	0	0	0	0	1	2	2	1	2	0	0	0	0	0	0	0	0	0	0	0	0	0	0	0
43_19	notSOM	0	0	2	1	2	2	2	0	0	0	0	0	0	0	1	1	1	0	0	1	0	0	0	0	0	0	0	0	0	0	1	3	4	3	2	0	0	0	0	0	0	0	0	0	0	0	0	0
43_9	notSOM	0	0	2	0	2	1	0	0	0	0	0	0	0	0	0	0	0	2	1	1	0	0	0	0	0	0	0	0	1	2	4	1	0	0	0	0	0	0	0	0	0	0	0	0	0	0	0	0
43_8	notSOM	0	0	0	4	1	0	1	0	0	0	0	0	0	0	0	0	1	2	1	0	0	0	0	0	0	0	0	0	1	3	3	1	0	0	1	0	0	0	0	0	0	0	0	0	0	0	0	0
40_13	SOM	0	1	2	2	0	0	1	0	0	0	0	0	0	0	0	0	0	0	0	0	0	0	0	0	0	0	0	0	1	2	2	1	1	2	2	0	0	0	0	0	0	0	0	0	0	0	0	0
40_18	notSOM	0	0	0	1	3	2	1	0	0	0	0	0	0	0	0	1	0	0	0	0	0	0	0	1	1	0	0	0	0	0	0	1	2	2	1	0	0	0	0	0	0	0	0	0	0	0	0	0
40_16	notSOM	0	3	1	0	2	1	0	0	0	0	0	0	0	0	0	0	1	0	0	0	0	1	1	0	0	0	0	0	0	0	1	2	2	1	1	0	0	0	0	0	0	0	0	0	0	0	0	0
40_1	notSOM	0	0	1	4	2	2	3	0	0	0	0	0	0	0	0	0	0	0	0	1	0	0	0	0	0	1	1	0	1	3	4	3	1	0	0	0	0	0	0	0	0	0	0	0	0	0	0	0
40_17	notSOM	0	0	0	1	3	2	1	0	0	0	0	0	0	0	0	1	0	0	0	0	0	0	0	1	1	0	0	0	0	0	0	1	2	2	1	0	0	0	0	0	0	0	0	0	0	0	0	0
40_2	notSOM	0	0	2	3	3	0	1	0	0	0	0	0	0	0	0	0	0	0	0	0	1	0	0	0	0	0	1	1	1	3	4	3	1	0	0	0	0	0	0	0	0	0	0	0	0	0	0	0
40_14	notSOM	0	1	3	2	1	0	0	0	0	0	0	0	0	0	0	1	0	0	0	0	0	1	1	0	0	0	0	0	0	1	2	2	1	1	2	0	0	0	0	0	0	0	0	0	0	0	0	0
40_15	notSOM	0	0	1	3	2	1	0	0	0	0	0	0	0	0	1	0	0	0	0	0	0	0	1	1	0	0	0	0	0	0	1	2	2	1	1	0	0	0	0	0	0	0	0	0	0	0	0	0
40_12	notSOM	0	0	3	4	0	0	2	0	0	0	0	0	0	0	0	0	1	0	0	0	0	0	1	1	0	0	0	0	1	2	2	1	1	2	2	0	0	0	0	0	0	0	0	0	0	0	0	0
40_10	notSOM	0	1	2	1	1	1	2	0	0	0	0	0	0	0	0	0	0	0	0	0	0	0	0	0	0	0	0	0	1	2	2	2	2	2	1	0	0	0	0	0	0	0	0	0	0	0	0	0
40_11	notSOM	0	1	2	1	1	1	2	0	0	0	0	0	0	0	0	0	0	0	0	0	0	0	0	0	0	0	0	0	1	2	2	2	2	2	1	0	0	0	0	0	0	0	0	0	0	0	0	0
40_4	notSOM	0	1	1	0	4	5	1	0	0	0	0	0	0	0	0	0	0	0	1	0	0	0	0	0	1	1	0	0	1	2	3	3	2	1	0	0	0	0	0	0	0	0	0	0	0	0	0	0
40_3	notSOM	0	0	1	1	4	5	1	0	0	0	0	0	0	0	0	0	0	0	1	0	0	0	0	0	1	1	0	0	1	2	3	3	2	1	0	0	0	0	0	0	0	0	0	0	0	0	0	0
40_6	notSOM	0	1	1	2	2	2	0	0	0	0	0	0	0	0	0	0	0	0	0	0	0	0	0	0	0	0	0	1	1	2	3	3	2	1	0	0	0	0	0	0	0	0	0	0	0	0	0	0
40_5	notSOM	0	1	1	2	2	2	0	0	0	0	0	0	0	0	0	0	0	0	0	0	0	0	0	0	0	0	0	1	1	2	3	3	2	1	0	0	0	0	0	0	0	0	0	0	0	0	0	0
40_8	notSOM	0	0	0	1	1	4	5	0	0	0	0	0	0	0	0	0	0	0	0	1	0	0	0	0	0	1	1	0	0	1	2	3	3	2	1	0	0	0	0	0	0	0	0	0	0	0	0	0
40_7	notSOM	0	1	0	2	4	2	2	0	0	0	0	0	0	0	0	0	0	1	0	0	0	0	0	1	1	0	0	0	1	2	2	2	2	2	1	0	0	0	0	0	0	0	0	0	0	0	0	0
40_9	notSOM	0	1	1	2	3	2	2	0	0	0	0	0	0	0	0	0	0	1	0	0	0	0	0	1	1	0	0	0	1	2	2	2	2	2	1	0	0	0	0	0	0	0	0	0	0	0	0	0
41_17	SOM	0	1	2	1	0	1	7	0	0	0	0	0	0	0	0	0	0	0	0	1	1	0	0	0	0	1	2	0	1	2	2	1	2	1	2	0	0	0	0	0	0	0	0	0	0	0	0	0
41_13	SOM	0	1	6	0	2	3	4	0	0	0	0	0	0	0	0	0	0	1	1	0	0	1	2	0	0	0	1	1	0	0	2	3	3	3	2	0	0	0	0	0	0	0	0	0	0	0	0	0
41_12	SOM	0	1	2	1	0	0	4	0	0	0	0	0	0	0	0	0	0	0	0	1	1	0	0	0	0	0	1	2	1	2	2	2	2	2	2	0	0	0	0	0	0	0	0	0	0	0	0	0
41_30	notSOM	0	0	0	2	1	3	1	0	0	0	0	0	0	0	0	1	0	0	0	0	1	0	0	1	1	1	1	0	0	0	0	0	0	0	0	0	0	0	0	0	0	0	0	0	0	0	0	0
41_8	notSOM	0	1	1	1	4	11	7	0	0	0	0	0	0	0	1	1	0	0	0	0	1	0	0	1	2	3	1	0	0	1	1	3	4	4	1	0	0	0	0	0	0	0	0	0	0	0	0	0
41_9	notSOM	0	1	1	1	1	2	4	0	0	0	0	0	0	0	0	0	0	0	1	1	0	0	0	0	0	0	1	3	1	2	3	3	2	2	1	0	0	0	0	0	0	0	0	0	0	0	0	0
41_6	notSOM	0	1	1	1	1	4	9	0	0	0	0	0	0	0	0	0	0	0	1	1	0	0	0	0	0	1	2	1	1	2	3	3	2	2	1	0	0	0	0	0	0	0	0	0	0	0	0	0
41_7	notSOM	0	0	1	8	3	4	5	0	0	0	0	0	0	0	0	0	1	1	0	0	0	0	1	2	0	1	1	1	0	2	3	3	3	2	1	0	0	0	0	0	0	0	0	0	0	0	0	0
41_4	notSOM	0	0	2	2	2	4	8	0	0	0	0	0	0	0	0	0	0	1	1	0	0	0	0	0	0	1	3	1	1	3	4	3	2	1	0	0	0	0	0	0	0	0	0	0	0	0	0	0
41_5	notSOM	0	0	1	3	8	3	3	0	0	0	0	0	0	0	0	0	0	1	1	0	0	0	0	1	2	0	1	1	1	2	4	2	2	2	1	0	0	0	0	0	0	0	0	0	0	0	0	0
41_2	notSOM	0	0	1	2	5	9	1	0	0	0	0	0	0	0	0	0	0	1	1	0	0	0	0	0	1	2	1	1	1	3	4	3	2	1	0	0	0	0	0	0	0	0	0	0	0	0	0	0
41_3	notSOM	0	0	1	2	11	7	1	0	0	0	0	0	0	0	0	1	1	0	0	0	0	0	0	1	3	1	1	1	1	1	3	4	4	1	0	0	0	0	0	0	0	0	0	0	0	0	0	0
41_1	notSOM	0	0	0	4	6	8	3	0	0	0	0	0	0	0	0	0	1	1	0	0	0	0	0	0	1	3	1	1	1	3	4	4	2	0	0	0	0	0	0	0	0	0	0	0	0	0	0	0
41_28	notSOM	0	0	2	1	3	1	2	0	0	0	0	0	0	0	1	0	0	0	0	1	1	0	1	1	1	1	0	0	0	0	0	0	0	0	0	0	0	0	0	0	0	0	0	0	0	0	0	0
41_29	notSOM	0	0	0	2	1	3	1	0	0	0	0	0	0	0	0	1	0	0	0	0	1	0	0	1	1	1	1	0	0	0	0	0	0	0	0	0	0	0	0	0	0	0	0	0	0	0	0	0
41_22	notSOM	0	2	2	5	1	0	0	0	0	0	0	0	0	0	0	0	1	2	0	0	0	1	2	1	0	0	0	1	0	0	0	0	1	1	3	0	0	0	0	0	0	0	0	0	0	0	0	0
41_23	notSOM	0	1	1	3	2	3	0	0	0	0	0	0	0	0	0	0	1	1	0	1	0	0	1	1	1	1	0	1	0	0	0	0	1	1	3	0	0	0	0	0	0	0	0	0	0	0	0	0
41_20	notSOM	0	1	4	2	3	0	1	0	0	0	0	0	0	0	0	1	1	0	1	0	0	1	1	1	1	0	1	2	0	0	0	1	1	3	4	0	0	0	0	0	0	0	0	0	0	0	0	0
41_21	notSOM	0	0	2	2	0	0	0	0	0	0	0	0	0	0	0	0	0	0	0	0	1	0	0	0	0	0	0	0	1	2	2	1	1	2	2	0	0	0	0	0	0	0	0	0	0	0	0	0
41_26	notSOM	0	2	1	3	1	2	1	0	0	0	0	0	0	0	0	1	0	0	1	1	0	1	1	1	1	0	0	0	0	0	0	0	0	0	1	0	0	0	0	0	0	0	0	0	0	0	0	0
41_27	notSOM	0	1	1	4	1	2	1	0	0	0	0	0	0	0	0	0	0	1	1	1	0	0	1	2	1	0	0	0	0	0	0	0	0	0	1	0	0	0	0	0	0	0	0	0	0	0	0	0
41_24	notSOM	0	0	0	2	2	0	0	0	0	0	0	0	0	0	0	0	0	0	0	0	0	0	0	0	0	0	0	0	0	1	2	2	1	1	2	0	0	0	0	0	0	0	0	0	0	0	0	0
41_25	notSOM	0	1	5	1	2	1	0	0	0	0	0	0	0	0	0	0	1	1	1	0	0	1	2	1	0	0	0	0	0	0	0	0	0	1	1	0	0	0	0	0	0	0	0	0	0	0	0	0
41_54	notSOM	1	0	0	1	3	2	3	0	0	0	0	0	0	0	0	0	0	1	1	0	1	0	0	1	1	1	1	0	0	0	0	0	0	1	1	0	0	0	0	0	0	0	0	0	0	0	0	0
41_18	notSOM	0	3	1	3	0	2	3	0	0	0	0	0	0	0	0	0	0	0	1	1	0	1	1	1	0	0	0	1	0	0	0	2	3	3	3	0	0	0	0	0	0	0	0	0	0	0	0	0
41_19	notSOM	0	3	1	3	0	2	3	0	0	0	0	0	0	0	0	0	0	0	1	1	0	1	1	1	0	0	0	1	0	0	0	2	3	3	3	0	0	0	0	0	0	0	0	0	0	0	0	0
41_55	notSOM	1	0	0	1	4	1	2	0	0	0	0	0	0	0	0	0	0	0	1	1	1	0	0	1	2	1	0	0	0	0	0	0	0	0	0	0	0	0	0	0	0	0	0	0	0	0	0	0
41_14	notSOM	0	1	2	3	1	4	10	0	0	0	0	0	0	0	1	1	0	0	0	1	0	0	1	1	1	2	2	0	0	0	1	1	3	4	4	0	0	0	0	0	0	0	0	0	0	0	0	0
41_15	notSOM	0	1	1	1	1	0	2	0	0	0	0	0	0	0	0	0	0	0	0	1	1	0	0	0	0	0	0	1	1	2	2	2	2	2	2	0	0	0	0	0	0	0	0	0	0	0	0	0
41_16	notSOM	0	1	1	1	1	0	2	0	0	0	0	0	0	0	0	0	0	0	0	1	1	0	0	0	0	0	0	1	1	2	2	2	2	2	2	0	0	0	0	0	0	0	0	0	0	0	0	0
41_10	notSOM	0	1	1	1	1	2	4	0	0	0	0	0	0	0	0	0	0	0	1	1	0	0	0	0	0	0	1	3	1	2	3	3	2	2	1	0	0	0	0	0	0	0	0	0	0	0	0	0
41_11	notSOM	0	1	1	1	2	7	3	0	0	0	0	0	0	0	0	0	0	0	1	1	0	0	0	0	1	2	0	1	1	2	2	3	1	2	2	0	0	0	0	0	0	0	0	0	0	0	0	0
46_15	SOM	0	2	3	6	4	0	3	0	0	0	0	0	0	0	0	0	0	1	0	0	0	1	1	3	2	1	0	0	0	0	0	0	1	3	4	0	0	0	0	0	0	0	0	0	0	0	0	0
46_2	notSOM	0	0	5	6	3	2	2	0	0	0	0	0	0	0	0	0	0	0	0	0	0	1	2	2	0	1	1	1	0	1	2	2	1	0	0	0	0	0	0	0	0	0	0	0	0	0	0	0
46_18	notSOM	0	0	2	4	4	1	4	0	0	0	0	0	0	0	1	0	0	0	0	0	0	0	1	1	1	0	2	2	0	1	2	2	1	0	0	0	0	0	0	0	0	0	0	0	0	0	0	0
46_1	notSOM	0	0	2	7	4	1	2	0	0	0	0	0	0	0	0	0	0	0	0	0	0	0	1	2	2	0	1	1	1	2	2	1	0	0	0	0	0	0	0	0	0	0	0	0	0	0	0	0
46_19	notSOM	0	0	2	4	2	2	1	0	0	0	0	0	0	0	0	1	0	0	0	0	0	0	0	1	1	1	0	2	1	2	2	1	0	0	0	0	0	0	0	0	0	0	0	0	0	0	0	0
46_4	notSOM	0	1	1	1	6	4	1	0	0	0	0	0	0	0	0	0	0	0	0	0	0	0	0	1	2	2	0	1	1	2	2	1	0	0	0	0	0	0	0	0	0	0	0	0	0	0	0	0
46_3	notSOM	0	1	1	1	6	4	1	0	0	0	0	0	0	0	0	0	0	0	0	0	0	0	0	1	2	2	0	1	1	2	2	1	0	0	0	0	0	0	0	0	0	0	0	0	0	0	0	0
46_14	notSOM	0	0	0	2	2	0	0	0	0	0	0	0	0	0	0	0	0	0	0	0	0	0	0	0	0	0	1	2	0	1	2	2	1	0	0	0	0	0	0	0	0	0	0	0	0	0	0	0
46_16	notSOM	0	2	4	1	4	6	2	0	0	0	0	0	0	0	0	0	1	0	0	0	0	1	2	0	2	2	1	0	0	0	0	1	2	2	2	0	0	0	0	0	0	0	0	0	0	0	0	0
46_17	notSOM	0	2	2	2	3	6	4	0	0	0	0	0	0	0	0	1	0	0	0	0	0	1	1	1	0	2	2	1	0	0	1	2	2	1	0	0	0	0	0	0	0	0	0	0	0	0	0	0
46_9	notSOM	0	1	1	1	1	5	4	0	0	0	0	0	0	0	0	0	0	0	0	0	0	0	0	0	1	2	2	0	1	2	2	1	0	0	0	0	0	0	0	0	0	0	0	0	0	0	0	0
46_6	notSOM	0	2	2	4	6	4	2	0	0	0	0	0	0	0	0	0	0	0	0	0	1	1	2	1	2	1	1	0	0	0	1	2	2	1	0	0	0	0	0	0	0	0	0	0	0	0	0	0
46_5	notSOM	0	2	2	4	6	4	2	0	0	0	0	0	0	0	0	0	0	0	0	0	1	1	2	1	2	1	1	0	0	0	1	2	2	1	0	0	0	0	0	0	0	0	0	0	0	0	0	0
46_8	notSOM	0	1	1	1	1	5	4	0	0	0	0	0	0	0	0	0	0	0	0	0	0	0	0	0	1	2	2	0	1	2	2	1	0	0	0	0	0	0	0	0	0	0	0	0	0	0	0	0
46_7	notSOM	0	1	0	4	6	3	2	0	0	0	0	0	0	0	0	0	0	0	0	0	0	0	1	2	2	0	1	1	0	0	1	2	2	1	0	0	0	0	0	0	0	0	0	0	0	0	0	0
46_22	notSOM	0	1	1	1	3	2	2	0	0	0	0	0	0	0	0	0	1	0	0	0	0	0	0	0	1	1	1	0	1	2	2	1	0	0	0	0	0	0	0	0	0	0	0	0	0	0	0	0
46_21	notSOM	0	1	1	1	3	2	2	0	0	0	0	0	0	0	0	0	1	0	0	0	0	0	0	0	1	1	1	0	1	2	2	1	0	0	0	0	0	0	0	0	0	0	0	0	0	0	0	0
46_24	notSOM	0	1	1	1	1	2	2	0	0	0	0	0	0	0	0	0	0	1	0	0	0	0	0	0	0	1	1	1	1	2	2	1	0	0	0	0	0	0	0	0	0	0	0	0	0	0	0	0
46_23	notSOM	0	1	1	1	1	2	2	0	0	0	0	0	0	0	0	0	0	1	0	0	0	0	0	0	0	1	1	1	1	2	2	1	0	0	0	0	0	0	0	0	0	0	0	0	0	0	0	0
46_20	notSOM	0	0	0	2	4	4	1	0	0	0	0	0	0	0	0	1	0	0	0	0	0	0	0	1	1	1	0	2	0	0	1	2	2	1	0	0	0	0	0	0	0	0	0	0	0	0	0	0
46_10	notSOM	0	2	3	4	5	4	2	0	0	0	0	0	0	0	0	0	0	0	0	1	0	1	1	3	2	1	0	0	0	0	0	1	2	2	2	0	0	0	0	0	0	0	0	0	0	0	0	0
46_11	notSOM	0	2	3	4	5	4	2	0	0	0	0	0	0	0	0	0	0	0	0	1	0	1	1	3	2	1	0	0	0	0	0	1	2	2	2	0	0	0	0	0	0	0	0	0	0	0	0	0
46_12	notSOM	0	0	2	2	0	0	5	0	0	0	0	0	0	0	0	0	0	0	0	0	0	0	0	0	0	1	2	2	1	2	2	1	0	0	0	0	0	0	0	0	0	0	0	0	0	0	0	0
46_25	notSOM	0	0	2	2	0	0	2	0	0	0	0	0	0	0	0	0	0	0	1	0	0	0	0	0	0	0	1	1	1	2	2	1	0	0	0	0	0	0	0	0	0	0	0	0	0	0	0	0
46_13	notSOM	0	1	6	6	2	1	2	0	0	0	0	0	0	0	0	0	0	0	1	0	0	0	3	3	2	0	0	0	0	0	0	0	1	3	4	0	0	0	0	0	0	0	0	0	0	0	0	0
46_26	notSOM	0	0	0	2	2	0	0	0	0	0	0	0	0	0	0	0	0	0	0	1	0	0	0	0	0	0	0	1	0	1	2	2	1	0	0	0	0	0	0	0	0	0	0	0	0	0	0	0
46_50	notSOM	1	0	0	0	4	6	3	0	0	0	0	0	0	0	0	0	0	0	0	0	0	0	0	1	2	2	0	1	0	0	0	1	2	2	1	0	0	0	0	0	0	0	0	0	0	0	0	0
47_16	SOM	0	3	0	0	2	1	1	0	0	0	0	0	0	0	0	0	0	0	0	0	0	1	0	0	0	0	0	0	0	0	1	2	2	1	2	0	0	0	0	0	0	0	0	0	0	0	0	0
47_15	notSOM	0	0	3	2	1	1	0	0	0	0	0	0	0	0	0	0	0	0	0	0	0	0	1	0	0	0	0	0	0	1	2	2	1	2	2	0	0	0	0	0	0	0	0	0	0	0	0	0
47_1	notSOM	0	0	1	3	5	0	0	0	0	0	0	0	0	0	0	0	0	0	0	0	0	0	0	0	1	0	0	1	1	3	4	2	1	0	0	0	0	0	0	0	0	0	0	0	0	0	0	0
47_2	notSOM	0	0	1	4	1	3	3	0	0	0	0	0	0	0	0	0	0	0	0	0	0	0	0	0	0	1	1	0	1	3	4	3	0	0	0	0	0	0	0	0	0	0	0	0	0	0	0	0
47_3	notSOM	0	0	1	4	3	1	0	0	0	0	0	0	0	0	0	0	0	0	0	0	0	0	0	1	0	0	0	1	1	2	3	3	2	0	0	0	0	0	0	0	0	0	0	0	0	0	0	0
47_4	notSOM	0	1	1	0	2	5	0	0	0	0	0	0	0	0	0	0	0	0	0	0	0	0	0	0	0	1	0	0	1	2	2	3	2	1	0	0	0	0	0	0	0	0	0	0	0	0	0	0
47_5	notSOM	0	0	2	1	2	7	0	0	0	0	0	0	0	0	0	0	0	0	0	0	0	0	0	0	0	2	0	0	1	2	4	3	1	0	0	0	0	0	0	0	0	0	0	0	0	0	0	0
47_6	notSOM	0	1	1	0	3	4	3	0	0	0	0	0	0	0	0	0	0	0	0	0	0	0	0	0	0	1	1	0	1	2	3	3	2	0	0	0	0	0	0	0	0	0	0	0	0	0	0	0
47_7	notSOM	0	1	0	1	5	2	3	0	0	0	0	0	0	0	0	0	0	0	0	0	0	0	0	0	1	0	1	0	0	2	4	3	2	0	0	0	0	0	0	0	0	0	0	0	0	0	0	0
47_8	notSOM	0	0	3	2	1	2	1	0	0	0	0	0	0	0	0	0	0	0	0	0	0	0	1	0	0	0	0	0	1	1	2	3	2	2	0	0	0	0	0	0	0	0	0	0	0	0	0	0
47_9	notSOM	0	1	1	0	3	2	2	0	0	0	0	0	0	0	0	0	0	0	0	0	0	0	0	0	1	0	0	0	1	1	2	2	2	2	1	0	0	0	0	0	0	0	0	0	0	0	0	0
47_10	notSOM	0	1	0	2	4	1	4	0	0	0	0	0	0	0	0	0	0	0	0	0	0	0	0	0	1	0	1	0	1	2	2	3	2	1	0	0	0	0	0	0	0	0	0	0	0	0	0	0
47_11	notSOM	0	1	1	1	3	2	1	0	0	0	0	0	0	0	0	0	0	0	0	0	0	0	0	0	1	0	0	1	1	2	2	2	2	2	0	0	0	0	0	0	0	0	0	0	0	0	0	0
47_12	notSOM	0	0	1	4	1	0	2	0	0	0	0	0	0	0	0	0	0	0	0	0	0	0	0	1	0	0	0	0	0	2	2	1	2	2	2	0	0	0	0	0	0	0	0	0	0	0	0	0
47_13	notSOM	0	3	0	0	2	1	2	0	0	0	0	0	0	0	0	0	0	0	0	0	0	1	0	0	0	0	0	0	0	1	1	2	3	2	2	0	0	0	0	0	0	0	0	0	0	0	0	0
47_14	notSOM	0	0	2	4	1	0	1	0	0	0	0	0	0	0	0	0	0	0	0	0	0	0	0	1	0	0	0	1	1	2	2	1	2	2	1	0	0	0	0	0	0	0	0	0	0	0	0	0
44_18	SOM	0	1	1	1	1	0	0	0	0	0	0	0	0	0	0	0	0	0	0	0	0	0	0	0	0	0	0	1	1	2	2	1	1	0	0	0	0	0	0	0	0	0	0	0	0	0	0	0
44_7	SOM	0	0	2	1	1	3	2	0	0	0	0	0	0	0	0	0	0	0	0	0	0	0	1	0	0	0	0	1	0	1	1	3	4	3	0	0	0	0	0	0	0	0	0	0	0	0	0	0
44_20	SOM	0	2	1	4	2	1	2	0	0	0	0	0	0	0	0	0	0	0	0	0	0	1	1	2	0	0	1	0	0	0	1	2	2	0	0	0	0	0	0	0	0	0	0	0	0	0	0	0
44_9	notSOM	0	2	0	1	2	1	4	0	0	0	0	0	0	0	0	0	0	0	0	0	0	1	0	0	0	0	1	1	0	1	2	2	3	2	2	0	0	0	0	0	0	0	0	0	0	0	0	0
44_8	notSOM	0	1	0	1	2	0	2	0	0	0	0	0	0	0	0	0	0	0	0	0	0	0	0	0	0	0	1	0	1	2	2	2	0	0	1	0	0	0	0	0	0	0	0	0	0	0	0	0
44_21	notSOM	0	0	0	2	1	0	1	0	0	0	0	0	0	0	0	0	0	0	0	0	0	0	0	0	0	0	0	0	0	1	2	2	1	1	0	0	0	0	0	0	0	0	0	0	0	0	0	0
44_1	notSOM	0	1	0	1	4	0	1	0	0	0	0	0	0	0	0	0	0	0	0	0	0	0	0	0	1	0	0	0	0	2	2	2	2	1	2	0	0	0	0	0	0	0	0	0	0	0	0	0
44_31	notSOM	0	1	6	0	0	2	1	0	0	0	0	0	0	0	0	0	0	0	0	0	0	1	3	0	0	0	0	1	0	0	0	1	2	2	0	0	0	0	0	0	0	0	0	0	0	0	0	0
44_2	notSOM	0	0	2	2	0	2	0	0	0	0	0	0	0	0	0	0	0	0	0	0	0	0	0	0	0	1	0	0	1	2	3	1	0	1	1	0	0	0	0	0	0	0	0	0	0	0	0	0
44_5	notSOM	0	1	1	1	1	0	2	0	0	0	0	0	0	0	0	0	0	0	0	0	0	0	0	0	0	0	1	0	1	2	2	2	0	0	1	0	0	0	0	0	0	0	0	0	0	0	0	0
44_6	notSOM	0	0	0	2	3	1	1	0	0	0	0	0	0	0	0	0	0	0	0	0	0	0	0	0	1	0	0	0	0	2	2	2	2	1	2	0	0	0	0	0	0	0	0	0	0	0	0	0
44_3	notSOM	0	0	1	2	2	2	1	0	0	0	0	0	0	0	0	0	0	0	0	0	0	0	0	1	0	0	0	0	1	0	2	3	3	2	1	0	0	0	0	0	0	0	0	0	0	0	0	0
44_10	notSOM	0	0	0	2	1	1	3	0	0	0	0	0	0	0	0	0	0	0	0	0	0	0	0	1	0	0	0	0	0	0	1	1	3	4	3	0	0	0	0	0	0	0	0	0	0	0	0	0
44_4	notSOM	0	0	1	2	1	2	0	0	0	0	0	0	0	0	0	0	0	0	0	0	0	0	0	0	0	1	0	0	1	2	3	1	0	1	1	0	0	0	0	0	0	0	0	0	0	0	0	0
44_11	notSOM	0	1	0	3	3	1	5	0	0	0	0	0	0	0	0	0	0	0	0	0	0	0	0	1	1	1	2	0	1	2	1	1	1	0	2	0	0	0	0	0	0	0	0	0	0	0	0	0
44_19	notSOM	0	0	2	1	0	1	0	0	0	0	0	0	0	0	0	0	0	0	0	0	0	0	0	0	0	0	0	1	1	2	2	1	1	0	0	0	0	0	0	0	0	0	0	0	0	0	0	0
44_17	notSOM	0	1	1	0	3	2	1	0	0	0	0	0	0	0	0	0	0	0	0	0	0	0	0	0	1	1	1	2	1	1	2	1	0	1	0	0	0	0	0	0	0	0	0	0	0	0	0	0
44_16	notSOM	0	0	1	4	0	0	3	0	0	0	0	0	0	0	0	0	0	0	0	0	0	0	0	1	0	0	1	1	0	2	2	1	1	0	2	0	0	0	0	0	0	0	0	0	0	0	0	0
44_15	notSOM	0	0	2	3	5	2	0	0	0	0	0	0	0	0	0	0	0	0	0	0	0	0	1	1	2	1	0	0	0	1	2	2	0	0	1	0	0	0	0	0	0	0	0	0	0	0	0	0
44_14	notSOM	0	1	1	1	2	3	4	0	0	0	0	0	0	0	0	0	0	0	0	0	0	0	0	0	1	2	2	0	1	2	1	1	0	0	1	0	0	0	0	0	0	0	0	0	0	0	0	0
44_13	notSOM	0	0	3	1	1	3	1	0	0	0	0	0	0	0	0	0	0	0	0	0	0	0	1	0	0	1	1	2	1	1	2	2	0	2	2	0	0	0	0	0	0	0	0	0	0	0	0	0
44_12	notSOM	0	0	2	3	3	4	0	0	0	0	0	0	0	0	0	0	0	0	0	0	0	0	0	1	2	2	0	0	1	2	2	0	0	1	0	0	0	0	0	0	0	0	0	0	0	0	0	0
44_36	notSOM	0	2	3	2	0	0	2	0	0	0	0	0	0	0	0	0	0	0	0	0	0	1	2	1	0	0	0	0	0	0	0	0	1	2	2	0	0	0	0	0	0	0	0	0	0	0	0	0
44_34	notSOM	0	2	3	2	0	0	2	0	0	0	0	0	0	0	0	0	0	0	0	0	0	1	2	1	0	0	0	0	0	0	0	0	1	2	2	0	0	0	0	0	0	0	0	0	0	0	0	0
45_7	SOM	0	0	2	1	1	3	2	0	0	0	0	0	0	0	0	0	0	0	0	0	0	0	1	0	0	0	0	1	0	1	1	3	4	3	0	0	0	0	0	0	0	0	0	0	0	0	0	0
45_20	SOM	0	2	1	4	2	1	2	0	0	0	0	0	0	0	0	0	0	0	0	0	0	1	1	2	0	0	1	0	0	0	1	2	2	0	0	0	0	0	0	0	0	0	0	0	0	0	0	0
45_18	SOM	0	1	1	1	1	0	0	0	0	0	0	0	0	0	0	0	0	0	0	0	0	0	0	0	0	0	0	1	1	2	2	1	1	0	0	0	0	0	0	0	0	0	0	0	0	0	0	0
45_34	notSOM	0	2	3	2	0	0	2	0	0	0	0	0	0	0	0	0	0	0	0	0	0	1	2	1	0	0	0	0	0	0	0	0	1	2	2	0	0	0	0	0	0	0	0	0	0	0	0	0
45_10	notSOM	0	0	0	2	1	1	3	0	0	0	0	0	0	0	0	0	0	0	0	0	0	0	0	1	0	0	0	0	0	0	1	1	3	4	3	0	0	0	0	0	0	0	0	0	0	0	0	0
45_21	notSOM	0	0	0	2	1	0	1	0	0	0	0	0	0	0	0	0	0	0	0	0	0	0	0	0	0	0	0	0	0	1	2	2	1	1	0	0	0	0	0	0	0	0	0	0	0	0	0	0
45_12	notSOM	0	0	2	3	3	4	0	0	0	0	0	0	0	0	0	0	0	0	0	0	0	0	0	1	2	2	0	0	1	2	2	0	0	1	0	0	0	0	0	0	0	0	0	0	0	0	0	0
45_11	notSOM	0	1	0	3	3	1	5	0	0	0	0	0	0	0	0	0	0	0	0	0	0	0	0	1	1	1	2	0	1	2	1	1	1	0	2	0	0	0	0	0	0	0	0	0	0	0	0	0
45_6	notSOM	0	0	0	2	3	1	1	0	0	0	0	0	0	0	0	0	0	0	0	0	0	0	0	0	1	0	0	0	0	2	2	2	2	1	2	0	0	0	0	0	0	0	0	0	0	0	0	0
45_9	notSOM	0	2	0	1	2	1	4	0	0	0	0	0	0	0	0	0	0	0	0	0	0	1	0	0	0	0	1	1	0	1	2	2	3	2	2	0	0	0	0	0	0	0	0	0	0	0	0	0
45_8	notSOM	0	1	0	1	2	0	2	0	0	0	0	0	0	0	0	0	0	0	0	0	0	0	0	0	0	0	1	0	1	2	2	2	0	0	1	0	0	0	0	0	0	0	0	0	0	0	0	0
45_15	notSOM	0	0	2	3	5	2	0	0	0	0	0	0	0	0	0	0	0	0	0	0	0	0	1	1	2	1	0	0	0	1	2	2	0	0	1	0	0	0	0	0	0	0	0	0	0	0	0	0
45_29	notSOM	0	1	6	0	0	2	1	0	0	0	0	0	0	0	0	0	0	0	0	0	0	1	3	0	0	0	0	1	0	0	0	1	2	2	0	0	0	0	0	0	0	0	0	0	0	0	0	0
45_16	notSOM	0	0	1	4	0	0	3	0	0	0	0	0	0	0	0	0	0	0	0	0	0	0	0	1	0	0	1	1	0	2	2	1	1	0	2	0	0	0	0	0	0	0	0	0	0	0	0	0
45_13	notSOM	0	0	3	1	1	3	1	0	0	0	0	0	0	0	0	0	0	0	0	0	0	0	1	0	0	1	1	2	1	1	2	2	0	2	2	0	0	0	0	0	0	0	0	0	0	0	0	0
45_1	notSOM	0	1	0	1	4	0	1	0	0	0	0	0	0	0	0	0	0	0	0	0	0	0	0	0	1	0	0	0	0	2	2	2	2	1	2	0	0	0	0	0	0	0	0	0	0	0	0	0
45_14	notSOM	0	1	1	1	2	3	4	0	0	0	0	0	0	0	0	0	0	0	0	0	0	0	0	0	1	2	2	0	1	2	1	1	0	0	1	0	0	0	0	0	0	0	0	0	0	0	0	0
45_19	notSOM	0	0	2	1	0	1	0	0	0	0	0	0	0	0	0	0	0	0	0	0	0	0	0	0	0	0	0	1	1	2	2	1	1	0	0	0	0	0	0	0	0	0	0	0	0	0	0	0
45_3	notSOM	0	0	1	2	2	2	1	0	0	0	0	0	0	0	0	0	0	0	0	0	0	0	0	1	0	0	0	0	1	0	2	3	3	2	1	0	0	0	0	0	0	0	0	0	0	0	0	0
45_2	notSOM	0	0	2	2	0	2	0	0	0	0	0	0	0	0	0	0	0	0	0	0	0	0	0	0	0	1	0	0	1	2	3	1	0	1	1	0	0	0	0	0	0	0	0	0	0	0	0	0
45_17	notSOM	0	1	1	0	3	2	1	0	0	0	0	0	0	0	0	0	0	0	0	0	0	0	0	0	1	1	1	2	1	1	2	1	0	1	0	0	0	0	0	0	0	0	0	0	0	0	0	0
45_5	notSOM	0	1	1	1	1	0	2	0	0	0	0	0	0	0	0	0	0	0	0	0	0	0	0	0	0	0	1	0	1	2	2	2	0	0	1	0	0	0	0	0	0	0	0	0	0	0	0	0
45_4	notSOM	0	0	1	2	1	2	0	0	0	0	0	0	0	0	0	0	0	0	0	0	0	0	0	0	0	1	0	0	1	2	3	1	0	1	1	0	0	0	0	0	0	0	0	0	0	0	0	0
45_36	notSOM	0	2	3	2	0	0	2	0	0	0	0	0	0	0	0	0	0	0	0	0	0	1	2	1	0	0	0	0	0	0	0	0	1	2	2	0	0	0	0	0	0	0	0	0	0	0	0	0
51_2	SOM	0	2	5	0	1	2	1	0	0	0	0	0	0	0	0	0	0	0	0	0	0	1	1	0	0	0	0	0	0	0	1	2	2	2	1	0	0	0	0	0	0	0	0	0	0	0	0	0
51_7	notSOM	0	0	2	3	2	3	3	0	0	0	0	0	0	0	0	0	0	0	0	0	0	0	0	0	1	1	0	0	1	2	4	1	0	0	0	0	0	0	0	0	0	0	0	0	0	0	0	0
51_8	notSOM	0	1	0	2	5	2	3	0	0	0	0	0	0	0	0	0	0	0	0	0	0	0	0	0	1	1	0	0	1	2	3	2	0	0	0	0	0	0	0	0	0	0	0	0	0	0	0	0
51_9	notSOM	0	1	1	1	4	2	4	0	0	0	0	0	0	0	0	0	0	0	0	0	0	0	0	0	1	1	0	0	0	2	3	2	1	0	0	0	0	0	0	0	0	0	0	0	0	0	0	0
51_3	notSOM	0	0	3	4	4	2	0	0	0	0	0	0	0	0	0	0	0	0	0	0	0	0	1	1	0	0	0	0	1	2	2	2	1	0	0	0	0	0	0	0	0	0	0	0	0	0	0	0
51_4	notSOM	0	3	2	2	0	1	2	0	0	0	0	0	0	0	0	0	0	0	0	0	0	0	1	1	0	0	0	0	0	0	0	1	2	2	2	0	0	0	0	0	0	0	0	0	0	0	0	0
51_5	notSOM	0	0	1	5	4	3	0	0	0	0	0	0	0	0	0	0	0	0	0	0	0	0	0	1	1	0	0	0	1	3	3	1	0	0	0	0	0	0	0	0	0	0	0	0	0	0	0	0
51_6	notSOM	0	1	1	2	4	4	1	0	0	0	0	0	0	0	0	0	0	0	0	0	0	0	0	1	1	0	0	0	1	1	2	2	2	0	0	0	0	0	0	0	0	0	0	0	0	0	0	0
51_12	notSOM	0	1	1	2	1	1	2	0	0	0	0	0	0	0	0	0	0	0	0	0	0	0	0	0	0	0	1	1	1	2	2	1	2	0	0	0	0	0	0	0	0	0	0	0	0	0	0	0
51_13	notSOM	0	1	0	2	1	0	4	0	0	0	0	0	0	0	0	0	0	0	0	0	0	0	0	0	0	0	1	1	0	1	2	2	2	1	0	0	0	0	0	0	0	0	0	0	0	0	0	0
51_10	notSOM	0	1	1	1	3	2	2	0	0	0	0	0	0	0	0	0	0	0	0	0	0	0	0	0	0	1	1	0	1	2	2	3	0	0	0	0	0	0	0	0	0	0	0	0	0	0	0	0
51_11	notSOM	0	0	3	1	0	4	2	0	0	0	0	0	0	0	0	0	0	0	0	0	0	0	0	0	0	1	1	0	1	2	2	2	1	0	0	0	0	0	0	0	0	0	0	0	0	0	0	0
51_26	notSOM	1	0	0	0	2	1	0	0	0	0	0	0	0	0	0	0	0	0	0	0	0	0	0	0	0	0	0	1	0	0	1	2	2	2	1	0	0	0	0	0	0	0	0	0	0	0	0	0
51_1	notSOM	0	2	2	4	2	1	2	0	0	0	0	0	0	0	0	0	0	0	0	0	0	1	1	0	0	0	0	0	0	1	2	2	2	1	0	0	0	0	0	0	0	0	0	0	0	0	0	0
50_21	SOM	0	3	1	3	5	2	4	0	0	0	0	0	0	0	0	0	0	0	0	0	1	1	0	2	3	2	2	0	0	0	0	0	1	2	2	0	0	0	0	0	0	0	0	0	0	0	0	0
50_20	notSOM	0	1	1	1	2	2	4	0	0	0	0	0	0	0	0	0	0	0	0	1	0	0	0	0	1	3	2	4	1	2	2	1	0	0	0	0	0	0	0	0	0	0	0	0	0	0	0	0
50_10	notSOM	0	2	2	3	6	5	2	0	0	0	0	0	0	0	0	0	0	1	0	0	0	1	2	2	3	2	0	0	0	0	1	2	2	1	0	0	0	0	0	0	0	0	0	0	0	0	0	0
50_11	notSOM	0	0	0	3	6	7	1	0	0	0	0	0	0	0	0	0	0	1	0	0	0	0	0	2	3	4	0	1	1	2	2	1	0	0	0	0	0	0	0	0	0	0	0	0	0	0	0	0
50_12	notSOM	0	0	3	2	5	8	2	0	0	0	0	0	0	0	0	0	0	0	1	0	0	0	1	2	3	3	1	0	1	2	2	1	0	0	0	0	0	0	0	0	0	0	0	0	0	0	0	0
50_13	notSOM	0	1	4	7	6	1	0	0	0	0	0	0	0	0	0	0	0	0	1	0	0	1	2	4	3	0	0	0	0	0	1	2	2	1	0	0	0	0	0	0	0	0	0	0	0	0	0	0
50_14	notSOM	0	2	3	4	4	2	3	0	0	0	0	0	0	0	0	0	0	0	1	0	0	1	1	3	3	1	1	0	0	0	0	1	2	2	1	0	0	0	0	0	0	0	0	0	0	0	0	0
50_15	notSOM	0	0	2	1	1	5	7	0	0	0	0	0	0	0	0	0	0	0	1	0	0	0	0	0	2	3	4	0	1	2	2	1	0	0	0	0	0	0	0	0	0	0	0	0	0	0	0	0
50_16	notSOM	0	2	1	3	8	5	1	0	0	0	0	0	0	0	0	0	0	0	0	1	0	1	1	1	4	3	0	0	0	1	2	2	1	0	0	0	0	0	0	0	0	0	0	0	0	0	0	0
50_17	notSOM	0	1	1	2	2	5	7	0	0	0	0	0	0	0	0	0	0	0	0	1	0	0	0	1	2	3	3	1	1	2	2	1	0	0	0	0	0	0	0	0	0	0	0	0	0	0	0	0
50_18	notSOM	0	1	6	5	2	4	1	0	0	0	0	0	0	0	0	0	0	0	0	1	0	0	3	3	2	2	0	0	0	0	0	1	2	2	1	0	0	0	0	0	0	0	0	0	0	0	0	0
50_19	notSOM	0	1	0	1	1	1	5	0	0	0	0	0	0	0	0	0	0	0	0	1	0	0	0	0	0	2	3	4	0	1	2	2	1	0	0	0	0	0	0	0	0	0	0	0	0	0	0	0
50_1	notSOM	0	0	0	3	2	3	3	0	0	0	0	0	0	0	0	1	0	0	0	0	0	0	0	2	2	2	2	1	0	0	0	0	2	2	2	0	0	0	0	0	0	0	0	0	0	0	0	0
50_2	notSOM	0	0	3	2	3	3	6	0	0	0	0	0	0	0	1	0	0	0	0	0	0	0	2	2	2	2	1	1	0	0	0	2	2	2	0	0	0	0	0	0	0	0	0	0	0	0	0	0
50_41	notSOM	1	0	0	0	1	1	1	0	0	0	0	0	0	0	0	0	0	0	0	0	1	0	0	0	0	0	2	3	0	0	1	2	2	1	0	0	0	0	0	0	0	0	0	0	0	0	0	0
50_3	notSOM	0	1	0	5	5	6	3	0	0	0	0	0	0	0	0	1	0	0	0	0	0	1	1	3	3	1	1	0	0	0	2	2	2	0	0	0	0	0	0	0	0	0	0	0	0	0	0	0
50_5	notSOM	0	0	4	5	6	5	0	0	0	0	0	0	0	0	0	0	1	0	0	0	0	1	3	3	2	1	0	0	0	1	2	2	1	0	0	0	0	0	0	0	0	0	0	0	0	0	0	0
50_4	notSOM	0	2	2	2	1	5	5	0	0	0	0	0	0	0	0	1	0	0	0	0	0	1	1	2	2	2	2	0	0	0	0	0	2	2	2	0	0	0	0	0	0	0	0	0	0	0	0	0
50_7	notSOM	0	2	3	1	6	5	1	0	0	0	0	0	0	0	0	0	1	0	0	0	0	1	2	2	3	2	0	0	0	0	0	1	2	2	1	0	0	0	0	0	0	0	0	0	0	0	0	0
50_6	notSOM	0	0	1	0	7	8	1	0	0	0	0	0	0	0	0	0	1	0	0	0	0	0	1	1	3	4	0	1	0	1	2	2	1	0	0	0	0	0	0	0	0	0	0	0	0	0	0	0
50_9	notSOM	0	1	3	8	5	1	2	0	0	0	0	0	0	0	0	0	0	1	0	0	0	1	3	4	2	0	0	0	0	0	1	2	2	1	0	0	0	0	0	0	0	0	0	0	0	0	0	0
50_8	notSOM	0	0	0	7	7	3	3	0	0	0	0	0	0	0	0	0	0	1	0	0	0	0	1	4	3	1	1	0	1	2	2	1	0	0	0	0	0	0	0	0	0	0	0	0	0	0	0	0
49_11	SOM	0	2	3	2	2	3	1	0	0	0	0	0	0	0	0	1	1	0	2	0	1	1	1	1	2	1	0	1	0	0	0	0	0	0	0	0	0	0	0	0	0	0	0	0	0	0	0	0
49_15	notSOM	0	0	1	3	3	7	2	0	0	0	0	0	0	0	1	0	3	1	0	0	0	0	1	1	1	3	1	0	0	0	0	0	0	0	0	0	0	0	0	0	0	0	0	0	0	0	0	0
49_16	notSOM	0	0	1	3	0	3	3	0	0	0	0	0	0	0	1	0	2	0	1	1	0	0	0	1	1	1	1	2	0	0	0	0	0	0	0	0	0	0	0	0	0	0	0	0	0	0	0	0
49_13	notSOM	0	0	0	6	4	4	2	0	0	0	0	0	0	0	1	0	3	1	0	0	0	0	1	2	1	2	1	0	0	0	0	0	0	0	0	0	0	0	0	0	0	0	0	0	0	0	0	0
49_1	notSOM	0	0	0	0	6	4	4	0	0	0	0	0	0	0	0	1	0	3	1	0	0	0	0	1	2	1	2	1	0	0	0	0	0	0	0	0	0	0	0	0	0	0	0	0	0	0	0	0
49_14	notSOM	0	3	0	0	4	7	2	0	0	0	0	0	0	0	0	0	3	1	1	0	0	1	1	0	1	3	1	0	0	0	0	0	0	0	0	0	0	0	0	0	0	0	0	0	0	0	0	0
49_12	notSOM	0	1	2	4	5	1	3	0	0	0	0	0	0	0	1	1	0	2	0	1	0	0	1	3	2	0	1	0	0	0	0	0	0	0	0	0	0	0	0	0	0	0	0	0	0	0	0	0
49_10	notSOM	0	2	4	3	0	0	3	0	0	0	0	0	0	0	0	0	1	1	0	2	0	1	2	1	0	1	1	0	0	0	0	0	0	0	0	0	0	0	0	0	0	0	0	0	0	0	0	0
49_6	notSOM	0	0	3	4	7	2	0	0	0	0	0	0	0	0	0	3	1	1	0	0	0	1	1	1	3	1	0	0	0	0	0	0	0	0	0	0	0	0	0	0	0	0	0	0	0	0	0	0
49_7	notSOM	0	0	3	7	3	3	0	0	0	0	0	0	0	0	1	1	2	0	1	0	0	0	2	3	1	1	0	0	0	0	0	0	0	0	0	0	0	0	0	0	0	0	0	0	0	0	0	0
49_8	notSOM	0	2	2	3	5	1	3	0	0	0	0	0	0	0	0	1	1	2	0	1	0	1	1	2	2	0	1	0	0	0	0	0	0	0	0	0	0	0	0	0	0	0	0	0	0	0	0	0
49_9	notSOM	0	2	4	2	1	3	1	0	0	0	0	0	0	0	0	0	1	1	2	0	1	1	2	1	1	1	0	1	0	0	0	0	0	0	0	0	0	0	0	0	0	0	0	0	0	0	0	0
49_2	notSOM	0	0	0	1	3	3	7	0	0	0	0	0	0	0	0	1	0	3	1	0	0	0	0	1	1	1	3	1	0	0	0	0	0	0	0	0	0	0	0	0	0	0	0	0	0	0	0	0
49_3	notSOM	0	0	0	1	3	0	3	0	0	0	0	0	0	0	0	1	0	2	0	1	1	0	0	0	1	1	1	1	0	0	0	0	0	0	0	0	0	0	0	0	0	0	0	0	0	0	0	0
49_4	notSOM	0	0	3	1	3	3	4	0	0	0	0	0	0	0	0	2	0	2	1	0	0	0	1	1	1	1	2	1	0	0	0	0	0	0	0	0	0	0	0	0	0	0	0	0	0	0	0	0
49_5	notSOM	0	1	0	0	6	3	4	0	0	0	0	0	0	0	0	2	0	2	1	0	0	0	0	1	2	1	2	1	0	0	0	0	0	0	0	0	0	0	0	0	0	0	0	0	0	0	0	0
49_17	notSOM	0	3	0	0	1	3	3	0	0	0	0	0	0	0	0	0	2	0	2	1	0	1	0	0	1	1	1	2	0	0	0	0	0	0	0	0	0	0	0	0	0	0	0	0	0	0	0	0
48_11	SOM	0	2	3	2	2	3	1	0	0	0	0	0	0	0	0	1	1	0	2	0	1	1	1	1	2	1	0	1	0	0	0	0	0	0	0	0	0	0	0	0	0	0	0	0	0	0	0	0
48_17	notSOM	0	3	0	0	1	3	3	0	0	0	0	0	0	0	0	0	2	0	2	1	0	1	0	0	1	1	1	2	0	0	0	0	0	0	0	0	0	0	0	0	0	0	0	0	0	0	0	0
48_16	notSOM	0	0	1	3	0	3	3	0	0	0	0	0	0	0	1	0	2	0	1	1	0	0	0	1	1	1	1	2	0	0	0	0	0	0	0	0	0	0	0	0	0	0	0	0	0	0	0	0
48_14	notSOM	0	3	0	0	4	7	2	0	0	0	0	0	0	0	0	0	3	1	1	0	0	1	1	0	1	3	1	0	0	0	0	0	0	0	0	0	0	0	0	0	0	0	0	0	0	0	0	0
48_15	notSOM	0	0	1	3	3	7	2	0	0	0	0	0	0	0	1	0	3	1	0	0	0	0	1	1	1	3	1	0	0	0	0	0	0	0	0	0	0	0	0	0	0	0	0	0	0	0	0	0
48_12	notSOM	0	1	2	4	5	1	3	0	0	0	0	0	0	0	1	1	0	2	0	1	0	0	1	3	2	0	1	0	0	0	0	0	0	0	0	0	0	0	0	0	0	0	0	0	0	0	0	0
48_13	notSOM	0	0	0	6	4	4	2	0	0	0	0	0	0	0	1	0	3	1	0	0	0	0	1	2	1	2	1	0	0	0	0	0	0	0	0	0	0	0	0	0	0	0	0	0	0	0	0	0
48_2	notSOM	0	0	0	1	3	3	7	0	0	0	0	0	0	0	0	1	0	3	1	0	0	0	0	1	1	1	3	1	0	0	0	0	0	0	0	0	0	0	0	0	0	0	0	0	0	0	0	0
48_10	notSOM	0	2	4	3	0	0	3	0	0	0	0	0	0	0	0	0	1	1	0	2	0	1	2	1	0	1	1	0	0	0	0	0	0	0	0	0	0	0	0	0	0	0	0	0	0	0	0	0
48_1	notSOM	0	0	0	0	6	4	4	0	0	0	0	0	0	0	0	1	0	3	1	0	0	0	0	1	2	1	2	1	0	0	0	0	0	0	0	0	0	0	0	0	0	0	0	0	0	0	0	0
48_6	notSOM	0	0	3	4	7	2	0	0	0	0	0	0	0	0	0	3	1	1	0	0	0	1	1	1	3	1	0	0	0	0	0	0	0	0	0	0	0	0	0	0	0	0	0	0	0	0	0	0
48_5	notSOM	0	1	0	0	6	3	4	0	0	0	0	0	0	0	0	2	0	2	1	0	0	0	0	1	2	1	2	1	0	0	0	0	0	0	0	0	0	0	0	0	0	0	0	0	0	0	0	0
48_4	notSOM	0	0	3	1	3	3	4	0	0	0	0	0	0	0	0	2	0	2	1	0	0	0	1	1	1	1	2	1	0	0	0	0	0	0	0	0	0	0	0	0	0	0	0	0	0	0	0	0
48_3	notSOM	0	0	0	1	3	0	3	0	0	0	0	0	0	0	0	1	0	2	0	1	1	0	0	0	1	1	1	1	0	0	0	0	0	0	0	0	0	0	0	0	0	0	0	0	0	0	0	0
48_9	notSOM	0	2	4	2	1	3	1	0	0	0	0	0	0	0	0	0	1	1	2	0	1	1	2	1	1	1	0	1	0	0	0	0	0	0	0	0	0	0	0	0	0	0	0	0	0	0	0	0
48_8	notSOM	0	2	2	3	5	1	3	0	0	0	0	0	0	0	0	1	1	2	0	1	0	1	1	2	2	0	1	0	0	0	0	0	0	0	0	0	0	0	0	0	0	0	0	0	0	0	0	0
48_7	notSOM	0	0	3	7	3	3	0	0	0	0	0	0	0	0	1	1	2	0	1	0	0	0	2	3	1	1	0	0	0	0	0	0	0	0	0	0	0	0	0	0	0	0	0	0	0	0	0	0
55_22	SOM	0	3	0	0	2	2	0	0	0	0	0	0	0	0	0	0	0	0	0	0	0	1	0	0	0	0	0	0	0	0	1	2	2	1	1	0	0	0	0	0	0	0	0	0	0	0	0	0
55_32	notSOM	1	0	0	0	0	0	2	0	0	0	0	0	0	0	0	0	0	0	0	0	0	0	0	0	0	0	0	0	0	0	1	2	2	4	4	0	0	0	0	0	0	0	0	0	0	0	0	0
55_33	notSOM	1	0	0	0	1	0	2	0	0	0	0	0	0	0	0	0	0	0	0	0	0	0	0	0	0	0	0	0	0	0	1	2	3	2	1	0	0	0	0	0	0	0	0	0	0	0	0	0
55_21	notSOM	0	0	3	2	2	0	0	0	0	0	0	0	0	0	0	0	0	0	0	0	0	0	1	0	0	0	0	0	0	1	2	2	1	1	1	0	0	0	0	0	0	0	0	0	0	0	0	0
55_10	notSOM	0	1	0	2	0	1	3	0	0	0	0	0	0	0	0	0	0	0	0	0	0	0	0	0	0	0	0	0	1	2	2	3	2	2	2	0	0	0	0	0	0	0	0	0	0	0	0	0
55_20	notSOM	0	0	2	5	0	0	0	0	0	0	0	0	0	0	0	0	0	0	0	0	0	0	0	1	0	0	0	0	1	2	2	1	1	1	2	0	0	0	0	0	0	0	0	0	0	0	0	0
55_11	notSOM	0	1	0	1	0	2	1	0	0	0	0	0	0	0	0	0	0	0	0	0	0	0	0	0	0	0	0	0	0	1	2	3	2	1	1	0	0	0	0	0	0	0	0	0	0	0	0	0
55_15	notSOM	0	1	1	1	1	4	1	0	0	0	0	0	0	0	0	0	0	0	0	0	0	0	0	0	0	1	0	0	1	2	3	2	2	2	2	0	0	0	0	0	0	0	0	0	0	0	0	0
55_4	notSOM	0	0	1	0	2	5	0	0	0	0	0	0	0	0	0	0	0	0	0	0	0	0	0	0	0	0	0	0	1	2	2	4	4	2	0	0	0	0	0	0	0	0	0	0	0	0	0	0
55_14	notSOM	0	0	3	0	1	0	0	0	0	0	0	0	0	0	0	0	0	0	0	0	0	0	0	0	0	0	0	0	1	2	2	1	2	2	2	0	0	0	0	0	0	0	0	0	0	0	0	0
55_3	notSOM	0	0	0	3	1	1	2	0	0	0	0	0	0	0	0	0	0	0	0	0	0	0	0	0	0	0	0	0	1	3	3	2	1	2	2	0	0	0	0	0	0	0	0	0	0	0	0	0
55_6	notSOM	0	0	2	0	2	1	0	0	0	0	0	0	0	0	0	0	0	0	0	0	0	0	0	0	0	0	0	0	1	2	3	2	1	1	2	0	0	0	0	0	0	0	0	0	0	0	0	0
55_13	notSOM	0	0	2	2	1	1	3	0	0	0	0	0	0	0	0	0	0	0	0	0	0	0	0	0	0	0	1	0	1	3	3	3	2	2	1	0	0	0	0	0	0	0	0	0	0	0	0	0
55_5	notSOM	0	0	1	0	3	3	2	0	0	0	0	0	0	0	0	0	0	0	0	0	0	0	0	0	0	0	0	0	1	2	4	3	2	2	1	0	0	0	0	0	0	0	0	0	0	0	0	0
55_12	notSOM	0	1	0	3	0	0	1	0	0	0	0	0	0	0	0	0	0	0	0	0	0	0	0	0	0	0	0	0	1	2	2	2	1	1	1	0	0	0	0	0	0	0	0	0	0	0	0	0
55_19	notSOM	0	1	1	1	4	0	1	0	0	0	0	0	0	0	0	0	0	0	0	0	0	0	0	0	1	0	0	0	1	2	2	2	1	2	2	0	0	0	0	0	0	0	0	0	0	0	0	0
55_18	notSOM	0	1	1	1	4	0	1	0	0	0	0	0	0	0	0	0	0	0	0	0	0	0	0	0	1	0	0	0	1	2	2	2	1	2	2	0	0	0	0	0	0	0	0	0	0	0	0	0
55_17	notSOM	0	1	0	2	0	1	0	0	0	0	0	0	0	0	0	0	0	0	0	0	0	0	0	0	0	0	0	0	0	1	2	2	1	2	2	0	0	0	0	0	0	0	0	0	0	0	0	0
55_2	notSOM	0	0	0	1	3	2	3	0	0	0	0	0	0	0	0	0	0	0	0	0	0	0	0	0	0	0	0	0	1	2	3	3	3	2	1	0	0	0	0	0	0	0	0	0	0	0	0	0
55_34	notSOM	1	0	0	0	2	0	1	0	0	0	0	0	0	0	0	0	0	0	0	0	0	0	0	0	0	0	0	0	0	0	1	2	2	1	2	0	0	0	0	0	0	0	0	0	0	0	0	0
55_16	notSOM	0	1	1	1	1	4	1	0	0	0	0	0	0	0	0	0	0	0	0	0	0	0	0	0	0	1	0	0	1	2	3	2	2	2	2	0	0	0	0	0	0	0	0	0	0	0	0	0
55_1	notSOM	0	0	0	0	1	3	2	0	0	0	0	0	0	0	0	0	0	0	0	0	0	0	0	0	0	0	0	0	0	1	2	3	3	3	2	0	0	0	0	0	0	0	0	0	0	0	0	0
55_8	notSOM	0	0	0	3	3	0	3	0	0	0	0	0	0	0	0	0	0	0	0	0	0	0	0	0	0	0	0	1	1	2	4	4	3	1	0	0	0	0	0	0	0	0	0	0	0	0	0	0
55_7	notSOM	0	1	0	0	0	2	5	0	0	0	0	0	0	0	0	0	0	0	0	0	0	0	0	0	0	0	0	0	0	1	2	2	4	4	2	0	0	0	0	0	0	0	0	0	0	0	0	0
55_9	notSOM	0	0	0	1	3	5	0	0	0	0	0	0	0	0	0	0	0	0	0	0	0	0	0	0	0	0	0	0	0	2	4	5	3	1	0	0	0	0	0	0	0	0	0	0	0	0	0	0
54_25	SOM	0	3	0	0	2	1	0	0	0	0	0	0	0	0	0	0	0	0	0	0	0	1	0	0	0	0	0	1	0	0	1	2	2	2	1	0	0	0	0	0	0	0	0	0	0	0	0	0
54_16	notSOM	0	3	0	0	2	2	3	0	0	0	0	0	0	0	0	0	0	1	1	0	0	1	0	0	1	0	0	0	0	1	1	2	3	4	2	0	0	0	0	0	0	0	0	0	0	0	0	0
54_15	notSOM	0	1	1	1	1	0	4	0	0	0	0	0	0	0	0	0	1	0	0	0	0	0	0	0	0	0	1	1	1	2	2	1	2	3	2	0	0	0	0	0	0	0	0	0	0	0	0	0
54_1	notSOM	0	0	0	4	6	2	0	0	0	0	0	0	0	0	0	1	0	0	1	0	0	0	0	1	1	0	0	1	0	2	4	4	3	1	0	0	0	0	0	0	0	0	0	0	0	0	0	0
54_18	notSOM	0	1	1	1	3	0	5	0	0	0	0	0	0	0	0	0	0	0	1	0	1	0	0	0	1	0	2	0	1	2	2	1	2	1	2	0	0	0	0	0	0	0	0	0	0	0	0	0
54_2	notSOM	0	0	3	2	2	3	2	0	0	0	0	0	0	0	0	0	1	1	0	0	0	0	1	1	0	0	0	1	1	1	2	3	4	2	1	0	0	0	0	0	0	0	0	0	0	0	0	0
54_17	notSOM	0	0	2	4	0	2	3	0	0	0	0	0	0	0	0	0	0	0	0	2	0	0	0	1	0	1	1	0	1	2	2	2	1	0	1	0	0	0	0	0	0	0	0	0	0	0	0	0
54_3	notSOM	0	0	2	4	1	1	5	0	0	0	0	0	0	0	0	0	1	1	0	0	0	0	1	1	0	0	1	0	1	2	2	2	2	2	2	0	0	0	0	0	0	0	0	0	0	0	0	0
54_4	notSOM	0	0	1	2	5	2	5	0	0	0	0	0	0	0	0	0	1	0	1	0	0	0	0	0	2	0	1	0	1	2	4	2	2	2	1	0	0	0	0	0	0	0	0	0	0	0	0	0
54_12	notSOM	0	0	0	0	2	6	4	0	0	0	0	0	0	0	0	1	0	0	0	0	1	0	0	0	0	1	1	0	0	0	1	4	5	3	1	0	0	0	0	0	0	0	0	0	0	0	0	0
54_24	notSOM	0	0	3	2	1	0	2	0	0	0	0	0	0	0	0	0	0	0	0	0	2	0	1	0	0	0	1	1	0	1	2	2	2	1	0	0	0	0	0	0	0	0	0	0	0	0	0	0
54_5	notSOM	0	0	1	3	4	3	2	0	0	0	0	0	0	0	0	0	0	2	0	0	0	0	0	1	1	1	0	0	1	3	3	1	1	2	2	0	0	0	0	0	0	0	0	0	0	0	0	0
54_11	notSOM	0	1	0	1	6	3	0	0	0	0	0	0	0	0	0	0	0	0	2	0	0	0	0	0	2	1	0	0	1	2	3	2	0	1	2	0	0	0	0	0	0	0	0	0	0	0	0	0
54_23	notSOM	0	0	0	2	2	0	0	0	0	0	0	0	0	0	0	0	0	0	0	1	0	0	0	0	0	0	0	0	0	1	2	2	1	0	0	0	0	0	0	0	0	0	0	0	0	0	0	0
54_14	notSOM	0	1	1	1	1	0	4	0	0	0	0	0	0	0	0	0	1	0	0	0	0	0	0	0	0	0	1	1	1	2	2	1	2	3	2	0	0	0	0	0	0	0	0	0	0	0	0	0
54_6	notSOM	0	0	0	2	6	4	0	0	0	0	0	0	0	0	1	0	0	0	0	1	0	0	0	0	1	1	0	0	0	1	4	5	3	1	0	0	0	0	0	0	0	0	0	0	0	0	0	0
54_22	notSOM	0	1	1	1	1	0	0	0	0	0	0	0	0	0	0	0	0	1	0	0	0	0	0	0	0	0	0	1	1	2	2	1	0	2	3	0	0	0	0	0	0	0	0	0	0	0	0	0
54_7	notSOM	0	2	0	0	4	1	1	0	0	0	0	0	0	0	0	1	0	0	1	0	0	1	0	0	1	0	0	1	0	1	2	2	2	2	2	0	0	0	0	0	0	0	0	0	0	0	0	0
54_13	notSOM	0	0	0	2	0	0	4	0	0	0	0	0	0	0	0	1	0	0	0	0	1	0	0	1	0	0	1	0	0	0	0	1	2	2	2	0	0	0	0	0	0	0	0	0	0	0	0	0
54_8	notSOM	0	1	1	0	1	8	2	0	0	0	0	0	0	0	0	0	0	1	0	1	0	0	0	0	0	3	0	0	1	2	2	3	1	2	2	0	0	0	0	0	0	0	0	0	0	0	0	0
54_9	notSOM	0	0	2	2	0	4	4	0	0	0	0	0	0	0	0	1	0	0	0	0	1	0	0	0	0	1	1	0	1	2	2	3	3	2	1	0	0	0	0	0	0	0	0	0	0	0	0	0
54_19	notSOM	0	0	2	2	0	0	0	0	0	0	0	0	0	0	0	0	0	0	1	0	0	0	0	0	0	0	0	0	1	2	2	1	0	0	2	0	0	0	0	0	0	0	0	0	0	0	0	0
54_20	notSOM	0	0	0	2	0	0	4	0	0	0	0	0	0	0	0	1	0	0	0	0	1	0	0	1	0	0	1	0	0	0	0	1	2	2	2	0	0	0	0	0	0	0	0	0	0	0	0	0
54_21	notSOM	0	1	1	1	1	0	0	0	0	0	0	0	0	0	0	0	0	1	0	0	0	0	0	0	0	0	0	1	1	2	2	1	0	2	3	0	0	0	0	0	0	0	0	0	0	0	0	0
54_10	notSOM	0	0	2	0	0	4	1	0	0	0	0	0	0	0	1	0	0	0	0	1	0	0	1	0	0	1	0	0	0	0	1	2	2	2	2	0	0	0	0	0	0	0	0	0	0	0	0	0
53_15	SOM	0	3	1	5	0	2	2	0	0	0	0	0	0	0	0	0	0	0	0	0	0	1	1	2	0	0	0	0	0	0	0	1	2	2	1	0	0	0	0	0	0	0	0	0	0	0	0	0
53_14	SOM	0	3	1	5	0	2	2	0	0	0	0	0	0	0	0	0	0	0	0	0	0	1	1	2	0	0	0	0	0	0	0	1	2	2	1	0	0	0	0	0	0	0	0	0	0	0	0	0
53_13	SOM	0	1	8	0	2	2	0	0	0	0	0	0	0	0	0	0	0	0	0	0	0	1	3	0	0	0	0	1	0	0	1	2	2	1	0	0	0	0	0	0	0	0	0	0	0	0	0	0
53_9	notSOM	0	1	1	3	3	9	0	0	0	0	0	0	0	0	0	0	0	0	1	0	0	0	0	1	2	3	0	0	1	2	2	1	0	0	0	0	0	0	0	0	0	0	0	0	0	0	0	0
53_5	notSOM	0	0	0	1	3	2	2	0	0	0	0	0	0	0	0	1	0	0	0	0	0	0	0	1	1	0	0	0	0	0	0	1	2	2	1	0	0	0	0	0	0	0	0	0	0	0	0	0
53_6	notSOM	0	0	0	1	3	2	2	0	0	0	0	0	0	0	0	1	0	0	0	0	0	0	0	1	1	0	0	0	0	0	0	1	2	2	1	0	0	0	0	0	0	0	0	0	0	0	0	0
53_7	notSOM	0	1	1	2	6	1	6	0	0	0	0	0	0	0	0	0	0	1	0	0	0	0	0	1	2	1	2	0	1	2	2	1	0	0	0	0	0	0	0	0	0	0	0	0	0	0	0	0
53_8	notSOM	0	1	1	2	6	1	6	0	0	0	0	0	0	0	0	0	0	1	0	0	0	0	0	1	2	1	2	0	1	2	2	1	0	0	0	0	0	0	0	0	0	0	0	0	0	0	0	0
53_1	notSOM	0	1	3	2	2	0	2	0	0	0	0	0	0	0	0	1	0	0	0	0	0	1	1	0	0	0	1	1	0	1	2	2	1	0	0	0	0	0	0	0	0	0	0	0	0	0	0	0
53_12	notSOM	0	2	1	8	2	0	1	0	0	0	0	0	0	0	0	0	0	0	0	0	1	1	1	2	0	0	1	1	0	1	2	2	1	0	0	0	0	0	0	0	0	0	0	0	0	0	0	0
53_2	notSOM	0	0	1	3	2	2	0	0	0	0	0	0	0	0	1	0	0	0	0	0	0	0	1	1	0	0	0	1	0	0	1	2	2	1	0	0	0	0	0	0	0	0	0	0	0	0	0	0
53_11	notSOM	0	0	4	3	6	1	3	0	0	0	0	0	0	0	0	0	0	0	0	1	0	0	1	1	2	1	1	0	1	2	2	1	0	0	0	0	0	0	0	0	0	0	0	0	0	0	0	0
53_3	notSOM	0	3	1	0	2	2	0	0	0	0	0	0	0	0	0	0	1	0	0	0	0	1	1	0	0	0	0	1	0	0	1	2	2	1	0	0	0	0	0	0	0	0	0	0	0	0	0	0
53_10	notSOM	0	1	1	3	3	9	0	0	0	0	0	0	0	0	0	0	0	0	1	0	0	0	0	1	2	3	0	0	1	2	2	1	0	0	0	0	0	0	0	0	0	0	0	0	0	0	0	0
53_4	notSOM	0	0	3	5	0	2	1	0	0	0	0	0	0	0	0	0	1	0	0	0	0	0	1	1	0	1	1	2	1	2	2	1	0	0	0	0	0	0	0	0	0	0	0	0	0	0	0	0
52_15	SOM	0	3	1	5	0	2	2	0	0	0	0	0	0	0	0	0	0	0	0	0	0	1	1	2	0	0	0	0	0	0	0	1	2	2	1	0	0	0	0	0	0	0	0	0	0	0	0	0
52_13	SOM	0	1	8	0	2	2	0	0	0	0	0	0	0	0	0	0	0	0	0	0	0	1	3	0	0	0	0	1	0	0	1	2	2	1	0	0	0	0	0	0	0	0	0	0	0	0	0	0
52_14	SOM	0	3	1	5	0	2	2	0	0	0	0	0	0	0	0	0	0	0	0	0	0	1	1	2	0	0	0	0	0	0	0	1	2	2	1	0	0	0	0	0	0	0	0	0	0	0	0	0
52_11	notSOM	0	0	4	3	6	1	3	0	0	0	0	0	0	0	0	0	0	0	0	1	0	0	1	1	2	1	1	0	1	2	2	1	0	0	0	0	0	0	0	0	0	0	0	0	0	0	0	0
52_12	notSOM	0	2	1	8	2	0	1	0	0	0	0	0	0	0	0	0	0	0	0	0	1	1	1	2	0	0	1	1	0	1	2	2	1	0	0	0	0	0	0	0	0	0	0	0	0	0	0	0
52_1	notSOM	0	1	3	2	2	0	2	0	0	0	0	0	0	0	0	1	0	0	0	0	0	1	1	0	0	0	1	1	0	1	2	2	1	0	0	0	0	0	0	0	0	0	0	0	0	0	0	0
52_10	notSOM	0	1	1	3	3	9	0	0	0	0	0	0	0	0	0	0	0	0	1	0	0	0	0	1	2	3	0	0	1	2	2	1	0	0	0	0	0	0	0	0	0	0	0	0	0	0	0	0
52_2	notSOM	0	0	1	3	2	2	0	0	0	0	0	0	0	0	1	0	0	0	0	0	0	0	1	1	0	0	0	1	0	0	1	2	2	1	0	0	0	0	0	0	0	0	0	0	0	0	0	0
52_3	notSOM	0	3	1	0	2	2	0	0	0	0	0	0	0	0	0	0	1	0	0	0	0	1	1	0	0	0	0	1	0	0	1	2	2	1	0	0	0	0	0	0	0	0	0	0	0	0	0	0
52_4	notSOM	0	0	3	5	0	2	1	0	0	0	0	0	0	0	0	0	1	0	0	0	0	0	1	1	0	1	1	2	1	2	2	1	0	0	0	0	0	0	0	0	0	0	0	0	0	0	0	0
52_5	notSOM	0	0	0	1	3	2	2	0	0	0	0	0	0	0	0	1	0	0	0	0	0	0	0	1	1	0	0	0	0	0	0	1	2	2	1	0	0	0	0	0	0	0	0	0	0	0	0	0
52_6	notSOM	0	0	0	1	3	2	2	0	0	0	0	0	0	0	0	1	0	0	0	0	0	0	0	1	1	0	0	0	0	0	0	1	2	2	1	0	0	0	0	0	0	0	0	0	0	0	0	0
52_7	notSOM	0	1	1	2	6	1	6	0	0	0	0	0	0	0	0	0	0	1	0	0	0	0	0	1	2	1	2	0	1	2	2	1	0	0	0	0	0	0	0	0	0	0	0	0	0	0	0	0
52_8	notSOM	0	1	1	2	6	1	6	0	0	0	0	0	0	0	0	0	0	1	0	0	0	0	0	1	2	1	2	0	1	2	2	1	0	0	0	0	0	0	0	0	0	0	0	0	0	0	0	0
52_9	notSOM	0	1	1	3	3	9	0	0	0	0	0	0	0	0	0	0	0	0	1	0	0	0	0	1	2	3	0	0	1	2	2	1	0	0	0	0	0	0	0	0	0	0	0	0	0	0	0	0
59_31	SOM	0	3	0	0	2	1	3	0	0	0	0	0	0	0	0	0	0	0	0	0	0	1	0	0	0	0	1	0	0	0	1	2	2	1	0	0	0	0	0	0	0	0	0	0	0	0	0	0
59_28	notSOM	0	0	0	0	0	1	1	0	0	0	0	0	0	0	0	0	0	0	0	0	0	0	1	0	0	0	0	0	0	0	0	1	2	2	3	0	0	0	0	0	0	0	0	0	0	0	0	0
59_27	notSOM	0	0	0	0	0	1	1	0	0	0	0	0	0	0	0	0	0	0	0	0	0	0	1	0	0	0	0	0	0	0	0	1	2	2	3	0	0	0	0	0	0	0	0	0	0	0	0	0
59_29	notSOM	0	1	2	2	1	0	0	0	0	0	0	0	0	0	0	0	0	0	0	0	0	0	1	1	0	0	0	1	0	0	0	0	1	1	2	0	0	0	0	0	0	0	0	0	0	0	0	0
59_30	notSOM	0	0	3	2	1	3	0	0	0	0	0	0	0	0	0	0	0	0	0	0	0	0	1	0	0	1	0	1	0	1	2	2	1	0	1	0	0	0	0	0	0	0	0	0	0	0	0	0
59_12	notSOM	0	0	0	1	6	5	1	0	0	0	0	0	0	0	0	0	0	0	0	0	0	0	0	0	2	3	0	0	0	2	3	3	1	1	2	0	0	0	0	0	0	0	0	0	0	0	0	0
59_13	notSOM	0	1	2	0	0	0	4	0	0	0	0	0	0	0	0	0	0	0	0	0	0	0	0	0	0	1	2	0	1	2	2	2	1	2	2	0	0	0	0	0	0	0	0	0	0	0	0	0
59_14	notSOM	0	1	2	2	3	2	2	0	0	0	0	0	0	0	0	0	0	0	0	0	0	0	1	1	1	1	0	1	0	1	1	2	2	3	3	0	0	0	0	0	0	0	0	0	0	0	0	0
59_15	notSOM	0	0	4	1	3	5	1	0	0	0	0	0	0	0	0	0	0	0	0	0	0	0	1	0	1	2	0	0	1	2	2	2	2	3	2	0	0	0	0	0	0	0	0	0	0	0	0	0
59_10	notSOM	0	2	2	0	1	7	3	0	0	0	0	0	0	0	0	0	0	0	0	0	0	1	1	0	0	1	1	1	0	0	3	4	4	3	1	0	0	0	0	0	0	0	0	0	0	0	0	0
59_11	notSOM	0	0	1	1	1	1	6	0	0	0	0	0	0	0	0	0	0	0	0	0	0	0	0	1	0	0	3	1	1	2	2	3	1	1	2	0	0	0	0	0	0	0	0	0	0	0	0	0
59_1	notSOM	0	0	0	5	3	8	2	0	0	0	0	0	0	0	0	0	0	0	0	0	0	0	0	2	0	2	2	0	1	2	4	4	3	1	0	0	0	0	0	0	0	0	0	0	0	0	0	0
59_2	notSOM	0	0	1	1	5	2	7	0	0	0	0	0	0	0	0	0	0	0	0	0	0	0	0	0	2	1	2	1	1	3	3	3	2	2	1	0	0	0	0	0	0	0	0	0	0	0	0	0
59_5	notSOM	0	0	0	2	2	6	3	0	0	0	0	0	0	0	0	0	0	0	0	0	0	0	0	0	1	3	1	1	1	2	4	2	1	2	2	0	0	0	0	0	0	0	0	0	0	0	0	0
59_6	notSOM	0	1	1	1	0	4	2	0	0	0	0	0	0	0	0	0	0	0	0	0	0	0	0	0	0	2	1	2	1	2	3	2	2	2	2	0	0	0	0	0	0	0	0	0	0	0	0	0
59_53	notSOM	1	0	0	2	2	1	0	0	0	0	0	0	0	0	0	0	0	0	0	0	0	0	0	1	1	0	0	0	0	0	0	0	0	1	1	0	0	0	0	0	0	0	0	0	0	0	0	0
59_3	notSOM	0	0	2	3	3	4	7	0	0	0	0	0	0	0	0	0	0	0	0	0	0	0	1	1	1	1	1	1	1	2	1	3	4	3	1	0	0	0	0	0	0	0	0	0	0	0	0	0
59_4	notSOM	0	0	2	3	6	2	3	0	0	0	0	0	0	0	0	0	0	0	0	0	0	0	1	1	1	0	1	3	0	2	4	5	3	1	0	0	0	0	0	0	0	0	0	0	0	0	0	0
59_9	notSOM	0	0	1	7	2	1	5	0	0	0	0	0	0	0	0	0	0	0	0	0	0	0	0	2	1	0	1	1	1	2	3	3	3	2	1	0	0	0	0	0	0	0	0	0	0	0	0	0
59_19	notSOM	0	2	3	1	0	2	2	0	0	0	0	0	0	0	0	0	0	0	0	0	0	1	1	0	0	1	1	0	0	0	1	1	2	2	3	0	0	0	0	0	0	0	0	0	0	0	0	0
59_18	notSOM	0	0	0	1	1	1	1	0	0	0	0	0	0	0	0	0	0	0	0	0	0	0	1	0	0	0	0	3	0	1	2	2	3	1	1	0	0	0	0	0	0	0	0	0	0	0	0	0
59_7	notSOM	0	0	1	4	4	3	2	0	0	0	0	0	0	0	0	0	0	0	0	0	0	0	0	2	2	0	1	1	1	1	2	2	3	3	2	0	0	0	0	0	0	0	0	0	0	0	0	0
59_17	notSOM	0	1	1	1	0	0	1	0	0	0	0	0	0	0	0	0	0	0	0	0	0	0	0	0	1	0	0	3	1	2	2	1	2	1	1	0	0	0	0	0	0	0	0	0	0	0	0	0
59_8	notSOM	0	2	2	0	1	4	8	0	0	0	0	0	0	0	0	0	0	0	0	0	0	1	1	0	0	1	2	0	0	1	2	2	4	4	2	0	0	0	0	0	0	0	0	0	0	0	0	0
59_16	notSOM	0	1	1	0	6	5	1	0	0	0	0	0	0	0	0	0	0	0	0	0	0	0	0	0	2	2	0	0	1	2	2	2	2	3	2	0	0	0	0	0	0	0	0	0	0	0	0	0
59_25	notSOM	0	0	2	4	3	0	2	0	0	0	0	0	0	0	0	0	0	0	0	0	0	0	0	1	1	0	1	1	1	2	2	1	0	1	2	0	0	0	0	0	0	0	0	0	0	0	0	0
59_26	notSOM	0	0	0	0	0	1	1	0	0	0	0	0	0	0	0	0	0	0	0	0	0	0	1	0	0	0	0	0	0	0	0	1	2	2	3	0	0	0	0	0	0	0	0	0	0	0	0	0
59_23	notSOM	0	0	0	0	1	1	1	0	0	0	0	0	0	0	0	0	0	0	0	0	0	1	0	0	0	0	0	0	0	0	1	2	2	3	1	0	0	0	0	0	0	0	0	0	0	0	0	0
59_24	notSOM	0	2	3	1	0	0	2	0	0	0	0	0	0	0	0	0	0	0	0	0	0	1	1	0	0	0	1	1	0	0	0	1	1	2	2	0	0	0	0	0	0	0	0	0	0	0	0	0
59_21	notSOM	0	3	0	1	1	3	5	0	0	0	0	0	0	0	0	0	0	0	0	0	0	1	0	0	0	1	2	0	0	1	2	2	2	2	3	0	0	0	0	0	0	0	0	0	0	0	0	0
59_22	notSOM	0	1	1	1	3	5	2	0	0	0	0	0	0	0	0	0	0	0	0	0	0	0	0	0	1	2	1	0	1	2	2	1	1	2	3	0	0	0	0	0	0	0	0	0	0	0	0	0
59_20	notSOM	0	1	0	4	4	2	2	0	0	0	0	0	0	0	0	0	0	0	0	0	0	0	0	1	1	1	1	0	1	2	2	1	1	2	3	0	0	0	0	0	0	0	0	0	0	0	0	0
58_16	SOM	0	3	2	0	2	5	4	0	0	0	0	0	0	0	0	0	0	1	0	0	0	1	0	1	1	2	1	0	0	0	0	1	2	2	1	0	0	0	0	0	0	0	0	0	0	0	0	0
58_15	notSOM	0	2	3	2	5	4	1	0	0	0	0	0	0	0	0	0	1	0	0	0	0	0	2	1	2	1	0	0	0	0	1	2	2	1	0	0	0	0	0	0	0	0	0	0	0	0	0	0
58_3	notSOM	0	1	2	1	0	0	4	0	0	0	0	0	0	0	0	0	0	0	0	1	0	0	0	0	0	1	1	3	1	2	2	1	0	0	0	0	0	0	0	0	0	0	0	0	0	0	0	0
58_2	notSOM	0	1	1	1	1	4	7	0	0	0	0	0	0	0	0	0	0	0	1	0	0	0	0	0	1	1	3	1	1	2	2	1	0	0	0	0	0	0	0	0	0	0	0	0	0	0	0	0
58_1	notSOM	0	0	1	2	5	7	2	0	0	0	0	0	0	0	0	0	0	1	0	0	0	0	0	1	1	3	1	0	1	2	2	1	0	0	0	0	0	0	0	0	0	0	0	0	0	0	0	0
58_11	notSOM	0	2	4	2	0	2	4	0	0	0	0	0	0	0	0	0	1	0	0	0	0	1	2	1	1	0	1	0	0	0	0	0	1	2	2	0	0	0	0	0	0	0	0	0	0	0	0	0
58_12	notSOM	0	2	4	2	2	4	2	0	0	0	0	0	0	0	0	0	0	1	0	0	0	1	2	2	0	1	0	0	0	0	0	1	2	2	1	0	0	0	0	0	0	0	0	0	0	0	0	0
58_9	notSOM	0	0	2	6	6	2	1	0	0	0	0	0	0	0	1	0	0	0	0	0	0	0	2	2	2	0	0	0	0	0	1	2	2	1	0	0	0	0	0	0	0	0	0	0	0	0	0	0
58_13	notSOM	0	2	2	4	6	2	1	0	0	0	0	0	0	0	0	0	1	0	0	0	0	1	2	1	2	0	0	0	0	0	1	2	2	1	0	0	0	0	0	0	0	0	0	0	0	0	0	0
58_14	notSOM	0	0	0	2	6	6	2	0	0	0	0	0	0	0	0	1	0	0	0	0	0	0	0	2	2	2	0	0	0	0	0	1	2	2	1	0	0	0	0	0	0	0	0	0	0	0	0	0
58_8	notSOM	0	0	4	8	4	1	0	0	0	0	0	0	0	0	0	1	0	0	0	0	0	1	1	3	1	0	0	0	0	1	2	2	1	0	0	0	0	0	0	0	0	0	0	0	0	0	0	0
58_7	notSOM	0	0	0	1	2	5	7	0	0	0	0	0	0	0	0	0	0	0	1	0	0	0	0	0	1	1	3	1	0	1	2	2	1	0	0	0	0	0	0	0	0	0	0	0	0	0	0	0
58_6	notSOM	0	0	1	6	8	2	0	0	0	0	0	0	0	0	0	0	1	0	0	0	0	0	1	1	3	1	0	0	1	2	2	1	0	0	0	0	0	0	0	0	0	0	0	0	0	0	0	0
58_5	notSOM	0	1	1	1	5	7	2	0	0	0	0	0	0	0	0	0	0	1	0	0	0	0	0	1	1	3	1	0	1	2	2	1	0	0	0	0	0	0	0	0	0	0	0	0	0	0	0	0
58_4	notSOM	0	1	2	1	0	4	7	0	0	0	0	0	0	0	0	0	0	0	1	0	0	0	0	0	1	1	3	1	1	2	2	1	0	0	0	0	0	0	0	0	0	0	0	0	0	0	0	0
58_10	notSOM	0	2	2	2	4	4	2	0	0	0	0	0	0	0	0	1	0	0	0	0	0	1	1	2	1	1	0	0	0	0	0	1	2	2	1	0	0	0	0	0	0	0	0	0	0	0	0	0
57_15	SOM	0	3	2	0	2	5	4	0	0	0	0	0	0	0	0	0	0	1	0	0	0	1	0	1	1	2	1	0	0	0	0	1	2	2	1	0	0	0	0	0	0	0	0	0	0	0	0	0
57_12	notSOM	0	2	2	4	6	2	1	0	0	0	0	0	0	0	0	0	1	0	0	0	0	1	2	1	2	0	0	0	0	0	1	2	2	1	0	0	0	0	0	0	0	0	0	0	0	0	0	0
57_13	notSOM	0	0	0	2	6	6	2	0	0	0	0	0	0	0	0	1	0	0	0	0	0	0	0	2	2	2	0	0	0	0	0	1	2	2	1	0	0	0	0	0	0	0	0	0	0	0	0	0
57_10	notSOM	0	2	4	2	0	2	4	0	0	0	0	0	0	0	0	0	1	0	0	0	0	1	2	1	1	0	1	0	0	0	0	0	1	2	2	0	0	0	0	0	0	0	0	0	0	0	0	0
57_11	notSOM	0	2	4	2	2	4	2	0	0	0	0	0	0	0	0	0	0	1	0	0	0	1	2	2	0	1	0	0	0	0	0	1	2	2	1	0	0	0	0	0	0	0	0	0	0	0	0	0
57_8	notSOM	0	0	2	6	6	2	1	0	0	0	0	0	0	0	1	0	0	0	0	0	0	0	2	2	2	0	0	0	0	0	1	2	2	1	0	0	0	0	0	0	0	0	0	0	0	0	0	0
57_7	notSOM	0	0	4	8	4	1	0	0	0	0	0	0	0	0	0	1	0	0	0	0	0	1	1	3	1	0	0	0	0	1	2	2	1	0	0	0	0	0	0	0	0	0	0	0	0	0	0	0
57_6	notSOM	0	0	1	6	8	2	0	0	0	0	0	0	0	0	0	0	1	0	0	0	0	0	1	1	3	1	0	0	1	2	2	1	0	0	0	0	0	0	0	0	0	0	0	0	0	0	0	0
57_5	notSOM	0	1	1	1	5	7	2	0	0	0	0	0	0	0	0	0	0	1	0	0	0	0	0	1	1	3	1	0	1	2	2	1	0	0	0	0	0	0	0	0	0	0	0	0	0	0	0	0
57_9	notSOM	0	2	2	2	4	4	2	0	0	0	0	0	0	0	0	1	0	0	0	0	0	1	1	2	1	1	0	0	0	0	0	1	2	2	1	0	0	0	0	0	0	0	0	0	0	0	0	0
57_33	notSOM	0	0	0	1	2	5	7	0	0	0	0	0	0	0	0	0	0	0	1	0	0	0	0	0	1	1	3	1	0	1	2	2	1	0	0	0	0	0	0	0	0	0	0	0	0	0	0	0
57_4	notSOM	0	1	2	1	0	4	7	0	0	0	0	0	0	0	0	0	0	0	1	0	0	0	0	0	1	1	3	1	1	2	2	1	0	0	0	0	0	0	0	0	0	0	0	0	0	0	0	0
57_14	notSOM	0	2	3	2	5	4	1	0	0	0	0	0	0	0	0	0	1	0	0	0	0	0	2	1	2	1	0	0	0	0	1	2	2	1	0	0	0	0	0	0	0	0	0	0	0	0	0	0
57_3	notSOM	0	1	2	1	0	0	4	0	0	0	0	0	0	0	0	0	0	0	0	1	0	0	0	0	0	1	1	3	1	2	2	1	0	0	0	0	0	0	0	0	0	0	0	0	0	0	0	0
57_2	notSOM	0	1	1	1	1	4	7	0	0	0	0	0	0	0	0	0	0	0	1	0	0	0	0	0	1	1	3	1	1	2	2	1	0	0	0	0	0	0	0	0	0	0	0	0	0	0	0	0
57_1	notSOM	0	0	1	2	5	7	2	0	0	0	0	0	0	0	0	0	0	1	0	0	0	0	0	1	1	3	1	0	1	2	2	1	0	0	0	0	0	0	0	0	0	0	0	0	0	0	0	0
56_18	SOM	0	3	1	4	4	0	0	0	0	0	0	0	0	0	0	0	0	0	0	1	0	1	0	2	2	1	0	1	0	0	0	0	0	1	2	0	0	0	0	0	0	0	0	0	0	0	0	0
56_10	notSOM	0	2	3	0	4	6	2	0	0	0	0	0	0	0	0	1	0	0	0	0	0	1	1	1	2	2	0	1	0	0	0	1	2	2	1	0	0	0	0	0	0	0	0	0	0	0	0	0
56_12	notSOM	0	0	3	1	1	4	6	0	0	0	0	0	0	0	0	0	0	0	1	0	0	0	0	0	1	2	3	1	1	2	2	1	0	0	0	0	0	0	0	0	0	0	0	0	0	0	0	0
56_11	notSOM	0	0	0	2	7	6	2	0	0	0	0	0	0	0	0	1	0	0	0	0	0	0	0	2	3	2	0	1	0	0	0	1	2	2	1	0	0	0	0	0	0	0	0	0	0	0	0	0
56_7	notSOM	0	1	1	2	4	7	4	0	0	0	0	0	0	0	0	0	0	1	0	0	0	0	0	1	2	3	1	1	1	2	2	1	0	0	0	0	0	0	0	0	0	0	0	0	0	0	0	0
56_6	notSOM	0	1	0	3	5	6	4	0	0	0	0	0	0	0	0	0	0	1	0	0	0	0	0	1	2	3	1	1	1	2	2	1	0	0	0	0	0	0	0	0	0	0	0	0	0	0	0	0
56_9	notSOM	0	2	3	5	2	4	4	0	0	0	0	0	0	0	0	0	0	1	0	0	0	1	1	3	1	1	1	0	0	0	0	1	2	2	1	0	0	0	0	0	0	0	0	0	0	0	0	0
56_8	notSOM	0	2	3	5	2	4	4	0	0	0	0	0	0	0	0	0	0	1	0	0	0	1	1	3	1	1	1	0	0	0	0	1	2	2	1	0	0	0	0	0	0	0	0	0	0	0	0	0
56_16	notSOM	0	1	1	3	0	0	4	0	0	0	0	0	0	0	0	0	0	0	0	1	0	0	0	0	0	1	2	3	1	2	2	1	0	0	0	0	0	0	0	0	0	0	0	0	0	0	0	0
56_15	notSOM	0	3	2	0	0	4	6	0	0	0	0	0	0	0	0	0	1	0	0	0	0	1	1	0	1	2	2	0	0	0	0	0	1	2	2	0	0	0	0	0	0	0	0	0	0	0	0	0
56_14	notSOM	0	1	7	4	0	0	4	0	0	0	0	0	0	0	0	0	0	0	1	0	0	0	3	2	1	0	1	1	0	0	0	0	1	2	2	0	0	0	0	0	0	0	0	0	0	0	0	0
56_1	notSOM	0	0	4	8	5	5	0	0	0	0	0	0	0	0	0	1	0	0	0	0	0	1	2	3	1	1	0	0	0	1	2	2	1	0	0	0	0	0	0	0	0	0	0	0	0	0	0	0
56_13	notSOM	0	1	2	0	2	4	6	0	0	0	0	0	0	0	0	0	0	0	1	0	0	0	0	0	1	2	3	1	1	2	2	1	0	0	0	0	0	0	0	0	0	0	0	0	0	0	0	0
56_3	notSOM	0	2	2	3	9	4	2	0	0	0	0	0	0	0	0	0	1	0	0	0	0	1	2	1	3	1	0	0	0	0	1	2	2	1	0	0	0	0	0	0	0	0	0	0	0	0	0	0
56_2	notSOM	0	0	2	5	8	4	3	0	0	0	0	0	0	0	0	0	1	0	0	0	0	0	1	2	3	1	1	0	1	2	2	1	0	0	0	0	0	0	0	0	0	0	0	0	0	0	0	0
56_5	notSOM	0	0	2	7	6	2	5	0	0	0	0	0	0	0	1	0	0	0	0	0	0	0	2	3	2	0	1	0	0	0	1	2	2	1	0	0	0	0	0	0	0	0	0	0	0	0	0	0
56_17	notSOM	0	1	0	2	1	1	4	0	0	0	0	0	0	0	0	0	0	0	0	1	0	0	0	0	0	1	2	3	0	1	2	2	1	0	0	0	0	0	0	0	0	0	0	0	0	0	0	0
56_4	notSOM	0	2	2	3	9	4	2	0	0	0	0	0	0	0	0	0	1	0	0	0	0	1	2	1	3	1	0	0	0	0	1	2	2	1	0	0	0	0	0	0	0	0	0	0	0	0	0	0
63_22	SOM	0	1	2	1	0	1	0	0	0	0	0	0	0	0	0	0	0	0	0	1	1	0	0	0	0	0	0	0	1	2	1	1	0	0	0	0	0	0	0	0	0	0	0	0	0	0	0	0
63_19	notSOM	0	0	0	1	0	0	1	0	0	0	0	0	0	0	0	0	0	0	1	1	1	0	0	0	0	0	0	1	0	1	1	2	0	0	0	0	0	0	0	0	0	0	0	0	0	0	0	0
63_5	notSOM	0	0	3	0	3	0	1	0	0	0	0	0	0	0	0	1	2	0	0	0	0	0	1	0	0	0	0	0	0	0	1	2	2	1	2	0	0	0	0	0	0	0	0	0	0	0	0	0
63_4	notSOM	0	0	0	5	0	2	2	0	0	0	0	0	0	0	1	2	0	0	0	0	0	0	0	1	0	0	0	0	0	0	1	2	3	2	1	0	0	0	0	0	0	0	0	0	0	0	0	0
63_17	notSOM	0	1	0	0	0	5	0	0	0	0	0	0	0	0	0	1	1	1	0	0	0	0	0	0	0	1	0	0	0	0	1	1	2	1	1	0	0	0	0	0	0	0	0	0	0	0	0	0
63_3	notSOM	0	0	0	2	0	4	0	0	0	0	0	0	0	0	0	1	1	1	0	0	0	0	0	0	0	1	0	0	1	1	2	0	0	1	1	0	0	0	0	0	0	0	0	0	0	0	0	0
63_18	notSOM	0	3	0	0	0	3	0	0	0	0	0	0	0	0	0	0	1	2	0	0	0	1	0	0	0	0	0	0	0	0	0	1	2	2	1	0	0	0	0	0	0	0	0	0	0	0	0	0
63_2	notSOM	0	0	1	0	4	0	1	0	0	0	0	0	0	0	0	0	1	1	1	0	0	0	0	0	1	0	0	0	1	2	1	0	0	0	1	0	0	0	0	0	0	0	0	0	0	0	0	0
63_9	notSOM	0	0	0	1	1	0	4	0	0	0	0	0	0	0	0	0	1	1	1	0	0	0	0	0	0	0	1	0	0	2	2	0	0	0	1	0	0	0	0	0	0	0	0	0	0	0	0	0
63_8	notSOM	0	1	0	0	0	4	0	0	0	0	0	0	0	0	0	0	0	1	1	1	0	0	0	0	0	1	0	0	1	2	1	0	0	0	0	0	0	0	0	0	0	0	0	0	0	0	0	0
63_7	notSOM	0	0	1	0	5	2	2	0	0	0	0	0	0	0	1	1	1	0	0	0	0	0	0	0	1	0	0	0	0	0	1	2	3	3	0	0	0	0	0	0	0	0	0	0	0	0	0	0
63_6	notSOM	0	0	1	0	5	0	1	0	0	0	0	0	0	0	1	1	1	0	0	0	0	0	0	0	1	0	0	0	0	1	1	2	1	1	2	0	0	0	0	0	0	0	0	0	0	0	0	0
63_11	notSOM	0	1	0	1	2	5	0	0	0	0	0	0	0	0	0	1	1	1	0	0	0	0	0	0	0	1	0	0	0	1	1	2	2	1	2	0	0	0	0	0	0	0	0	0	0	0	0	0
63_12	notSOM	0	0	0	0	4	0	2	0	0	0	0	0	0	0	0	0	0	1	2	0	0	0	0	0	1	0	0	0	0	0	1	2	1	0	1	0	0	0	0	0	0	0	0	0	0	0	0	0
63_10	notSOM	0	0	1	0	0	1	3	0	0	0	0	0	0	0	0	0	0	1	1	1	0	0	0	0	0	0	1	0	1	1	2	0	0	0	0	0	0	0	0	0	0	0	0	0	0	0	0	0
63_15	notSOM	0	0	0	1	0	5	2	0	0	0	0	0	0	0	0	1	1	1	0	0	0	0	0	0	0	1	0	0	0	0	0	1	2	3	3	0	0	0	0	0	0	0	0	0	0	0	0	0
63_16	notSOM	0	0	1	3	1	0	0	0	0	0	0	0	0	0	0	0	0	1	1	1	0	0	0	0	0	0	0	1	0	2	2	1	0	0	1	0	0	0	0	0	0	0	0	0	0	0	0	0
63_13	notSOM	0	0	0	0	4	0	2	0	0	0	0	0	0	0	0	0	0	1	2	0	0	0	0	0	1	0	0	0	0	0	1	2	1	0	1	0	0	0	0	0	0	0	0	0	0	0	0	0
63_14	notSOM	0	0	2	2	1	0	4	0	0	0	0	0	0	0	0	0	1	1	1	0	0	0	0	0	0	0	1	0	1	1	2	1	0	1	1	0	0	0	0	0	0	0	0	0	0	0	0	0
63_23	notSOM	0	1	2	1	1	0	0	0	0	0	0	0	0	0	0	0	0	0	1	1	1	0	0	0	0	0	0	0	1	2	2	0	0	0	0	0	0	0	0	0	0	0	0	0	0	0	0	0
63_21	notSOM	0	1	1	2	1	0	0	0	0	0	0	0	0	0	0	0	0	1	1	1	0	0	0	0	0	0	0	1	1	2	1	1	0	0	1	0	0	0	0	0	0	0	0	0	0	0	0	0
63_20	notSOM	0	1	1	1	2	0	0	0	0	0	0	0	0	0	0	0	0	0	1	1	1	0	0	0	0	0	0	0	1	1	2	1	0	0	0	0	0	0	0	0	0	0	0	0	0	0	0	0
63_33	notSOM	1	0	0	0	0	0	5	0	0	0	0	0	0	0	0	0	1	1	1	0	0	0	0	0	0	0	1	0	0	0	0	1	1	2	1	0	0	0	0	0	0	0	0	0	0	0	0	0
63_1	notSOM	0	0	0	4	0	2	0	0	0	0	0	0	0	0	0	0	1	2	0	0	0	0	0	1	0	0	0	0	0	1	2	1	0	1	1	0	0	0	0	0	0	0	0	0	0	0	0	0
62_12	SOM	0	1	3	4	3	3	5	0	0	0	0	0	0	0	1	1	0	1	1	0	0	0	1	2	1	1	2	1	0	0	0	0	0	0	0	0	0	0	0	0	0	0	0	0	0	0	0	0
62_6	SOM	0	1	3	3	3	4	4	0	0	0	0	0	0	0	1	1	1	1	0	0	0	0	1	1	1	2	2	2	0	0	0	0	0	0	0	0	0	0	0	0	0	0	0	0	0	0	0	0
62_4	SOM	0	1	3	4	3	3	4	0	0	0	0	0	0	0	1	1	0	1	1	0	0	0	1	2	1	1	2	2	0	0	0	0	0	0	0	0	0	0	0	0	0	0	0	0	0	0	0	0
62_10	SOM	0	1	3	3	3	4	4	0	0	0	0	0	0	0	1	1	1	1	0	0	0	0	1	1	1	2	2	2	0	0	0	0	0	0	0	0	0	0	0	0	0	0	0	0	0	0	0	0
62_17	notSOM	0	2	4	3	4	2	1	0	0	0	0	0	0	0	0	0	1	1	0	1	1	1	2	1	1	1	0	0	0	0	0	0	0	0	0	0	0	0	0	0	0	0	0	0	0	0	0	0
62_16	notSOM	0	0	0	2	2	2	2	0	0	0	0	0	0	0	0	1	0	0	0	0	0	0	0	1	1	1	1	1	0	0	0	0	0	0	0	0	0	0	0	0	0	0	0	0	0	0	0	0
62_19	notSOM	0	2	5	2	2	1	1	0	0	0	0	0	0	0	0	0	0	0	1	1	0	1	2	1	1	0	0	1	0	0	0	0	0	0	0	0	0	0	0	0	0	0	0	0	0	0	0	0
62_18	notSOM	0	2	4	5	1	1	2	0	0	0	0	0	0	0	0	0	0	1	1	0	1	1	2	2	0	0	1	0	0	0	0	0	0	0	0	0	0	0	0	0	0	0	0	0	0	0	0	0
62_13	notSOM	0	0	2	2	2	2	2	0	0	0	0	0	0	0	1	0	0	0	0	0	0	0	1	1	1	1	1	1	0	0	0	0	0	0	0	0	0	0	0	0	0	0	0	0	0	0	0	0
62_9	notSOM	0	2	4	2	2	2	2	0	0	0	0	0	0	0	0	0	1	0	0	0	1	1	2	1	1	1	1	0	0	0	0	0	0	0	0	0	0	0	0	0	0	0	0	0	0	0	0	0
62_8	notSOM	0	2	2	2	4	4	4	0	0	0	0	0	0	0	0	2	2	0	0	0	0	1	0	0	2	2	2	2	0	0	0	0	0	0	0	0	0	0	0	0	0	0	0	0	0	0	0	0
62_15	notSOM	0	0	0	2	2	2	2	0	0	0	0	0	0	0	0	1	0	0	0	0	0	0	0	1	1	1	1	1	0	0	0	0	0	0	0	0	0	0	0	0	0	0	0	0	0	0	0	0
62_7	notSOM	0	2	4	4	2	2	1	0	0	0	0	0	0	0	0	0	0	1	0	1	1	1	2	2	1	1	0	0	0	0	0	0	0	0	0	0	0	0	0	0	0	0	0	0	0	0	0	0
62_14	notSOM	0	2	3	3	4	4	1	0	0	0	0	0	0	0	0	1	1	0	1	1	0	1	1	1	2	1	0	1	0	0	0	0	0	0	0	0	0	0	0	0	0	0	0	0	0	0	0	0
62_5	notSOM	0	2	4	4	4	1	1	0	0	0	0	0	0	0	0	0	0	0	2	1	0	1	2	2	2	0	0	1	0	0	0	0	0	0	0	0	0	0	0	0	0	0	0	0	0	0	0	0
62_20	notSOM	0	3	2	2	2	2	1	0	0	0	0	0	0	0	0	0	0	0	0	1	1	1	1	1	1	1	0	0	0	0	0	0	0	0	0	0	0	0	0	0	0	0	0	0	0	0	0	0
62_11	notSOM	0	2	2	2	2	2	2	0	0	0	0	0	0	0	0	1	0	0	0	0	0	1	1	1	1	1	1	1	0	0	0	0	0	0	0	0	0	0	0	0	0	0	0	0	0	0	0	0
62_3	notSOM	0	2	4	4	3	3	2	0	0	0	0	0	0	0	0	0	0	1	1	1	1	1	2	2	1	1	1	0	0	0	0	0	0	0	0	0	0	0	0	0	0	0	0	0	0	0	0	0
62_1	notSOM	0	2	4	3	3	4	3	0	0	0	0	0	0	0	0	0	1	1	0	1	2	1	2	1	1	2	1	0	0	0	0	0	0	0	0	0	0	0	0	0	0	0	0	0	0	0	0	0
62_2	notSOM	0	2	3	3	4	3	3	0	0	0	0	0	0	0	0	1	1	0	1	1	0	1	1	1	2	1	1	2	0	0	0	0	0	0	0	0	0	0	0	0	0	0	0	0	0	0	0	0
61_10	SOM	0	3	0	3	4	1	0	0	0	0	0	0	0	0	0	1	1	0	0	1	1	1	0	1	2	1	0	1	0	0	0	0	0	0	0	0	0	0	0	0	0	0	0	0	0	0	0	0
61_8	SOM	0	2	2	5	2	5	0	0	0	0	0	0	0	0	0	1	1	1	1	0	0	1	1	2	1	1	0	0	0	0	0	0	0	0	0	0	0	0	0	0	0	0	0	0	0	0	0	0
61_2	notSOM	0	0	6	4	3	0	3	0	0	0	0	0	0	0	1	1	0	1	1	0	0	0	2	2	1	0	1	0	0	0	0	0	0	0	0	0	0	0	0	0	0	0	0	0	0	0	0	0
61_3	notSOM	0	2	2	2	10	0	0	0	0	0	0	0	0	0	0	1	2	1	0	0	0	1	1	1	3	0	0	0	0	0	0	0	0	0	0	0	0	0	0	0	0	0	0	0	0	0	0	0
61_1	notSOM	0	1	4	8	0	3	0	0	0	0	0	0	0	0	0	1	2	1	0	0	0	1	2	2	0	1	0	0	0	0	0	0	0	0	0	0	0	0	0	0	0	0	0	0	0	0	0	0
61_7	notSOM	0	1	2	6	2	5	0	0	0	0	0	0	0	0	1	1	0	1	1	0	0	0	1	3	1	1	0	0	0	0	0	0	0	0	0	0	0	0	0	0	0	0	0	0	0	0	0	0
61_6	notSOM	0	2	0	4	4	3	0	0	0	0	0	0	0	0	1	1	0	0	1	1	0	0	0	2	2	1	0	1	0	0	0	0	0	0	0	0	0	0	0	0	0	0	0	0	0	0	0	0
61_5	notSOM	0	3	0	3	4	3	0	0	0	0	0	0	0	0	0	1	1	0	1	1	0	1	0	1	2	1	0	1	0	0	0	0	0	0	0	0	0	0	0	0	0	0	0	0	0	0	0	0
61_4	notSOM	0	2	3	2	9	0	0	0	0	0	0	0	0	0	0	0	2	2	0	0	0	1	2	1	2	0	0	0	0	0	0	0	0	0	0	0	0	0	0	0	0	0	0	0	0	0	0	0
61_9	notSOM	0	0	6	4	1	0	5	0	0	0	0	0	0	0	1	1	0	0	1	1	0	0	2	2	1	0	1	0	0	0	0	0	0	0	0	0	0	0	0	0	0	0	0	0	0	0	0	0
60_7	SOM	0	2	2	5	2	5	0	0	0	0	0	0	0	0	0	1	1	1	1	0	0	1	1	2	1	1	0	0	0	0	0	0	0	0	0	0	0	0	0	0	0	0	0	0	0	0	0	0
60_10	SOM	0	3	0	3	4	1	0	0	0	0	0	0	0	0	0	1	1	0	0	1	1	1	0	1	2	1	0	1	0	0	0	0	0	0	0	0	0	0	0	0	0	0	0	0	0	0	0	0
60_9	notSOM	0	0	6	4	1	0	5	0	0	0	0	0	0	0	1	1	0	0	1	1	0	0	2	2	1	0	1	0	0	0	0	0	0	0	0	0	0	0	0	0	0	0	0	0	0	0	0	0
60_8	notSOM	0	1	2	6	2	5	0	0	0	0	0	0	0	0	1	1	0	1	1	0	0	0	1	3	1	1	0	0	0	0	0	0	0	0	0	0	0	0	0	0	0	0	0	0	0	0	0	0
60_6	notSOM	0	2	0	4	4	3	0	0	0	0	0	0	0	0	1	1	0	0	1	1	0	0	0	2	2	1	0	1	0	0	0	0	0	0	0	0	0	0	0	0	0	0	0	0	0	0	0	0
60_5	notSOM	0	3	0	3	4	3	0	0	0	0	0	0	0	0	0	1	1	0	1	1	0	1	0	1	2	1	0	1	0	0	0	0	0	0	0	0	0	0	0	0	0	0	0	0	0	0	0	0
60_3	notSOM	0	2	3	2	9	0	0	0	0	0	0	0	0	0	0	0	2	2	0	0	0	1	2	1	2	0	0	0	0	0	0	0	0	0	0	0	0	0	0	0	0	0	0	0	0	0	0	0
60_4	notSOM	0	2	2	2	10	0	0	0	0	0	0	0	0	0	0	1	2	1	0	0	0	1	1	1	3	0	0	0	0	0	0	0	0	0	0	0	0	0	0	0	0	0	0	0	0	0	0	0
60_1	notSOM	0	1	4	8	0	3	0	0	0	0	0	0	0	0	0	1	2	1	0	0	0	1	2	2	0	1	0	0	0	0	0	0	0	0	0	0	0	0	0	0	0	0	0	0	0	0	0	0
60_2	notSOM	0	0	6	4	3	0	3	0	0	0	0	0	0	0	1	1	0	1	1	0	0	0	2	2	1	0	1	0	0	0	0	0	0	0	0	0	0	0	0	0	0	0	0	0	0	0	0	0
68_10	SOM	0	1	1	1	4	1	2	0	0	0	0	0	0	0	0	0	0	0	0	0	0	0	0	0	1	0	1	1	1	2	2	1	2	0	0	0	0	0	0	0	0	0	0	0	0	0	0	0
68_11	notSOM	0	2	3	0	4	2	1	0	0	0	0	0	0	0	0	0	1	0	0	0	0	1	1	0	1	0	0	0	0	0	1	2	2	2	1	0	0	0	0	0	0	0	0	0	0	0	0	0
68_12	notSOM	0	0	3	2	1	0	4	0	0	0	0	0	0	0	0	0	0	0	0	0	0	0	1	0	0	0	1	1	0	1	2	2	2	1	0	0	0	0	0	0	0	0	0	0	0	0	0	0
68_13	notSOM	0	1	2	5	0	1	2	0	0	0	0	0	0	0	0	1	0	0	0	0	0	0	1	2	0	0	0	0	0	0	0	1	2	2	2	0	0	0	0	0	0	0	0	0	0	0	0	0
68_2	notSOM	0	0	2	3	2	2	4	0	0	0	0	0	0	0	0	0	0	0	0	0	1	0	0	0	1	1	1	0	1	2	4	1	0	0	0	0	0	0	0	0	0	0	0	0	0	0	0	0
68_1	notSOM	0	0	1	5	3	4	0	0	0	0	0	0	0	0	0	0	0	0	0	1	0	0	0	1	1	1	0	1	1	3	3	1	0	0	0	0	0	0	0	0	0	0	0	0	0	0	0	0
68_4	notSOM	0	1	0	1	8	2	1	0	0	0	0	0	0	0	0	0	0	0	0	0	1	0	0	0	2	1	0	0	1	2	3	2	0	0	0	0	0	0	0	0	0	0	0	0	0	0	0	0
68_3	notSOM	0	0	3	4	2	1	6	0	0	0	0	0	0	0	0	0	0	0	1	0	0	0	1	1	0	0	2	0	1	2	2	2	1	0	0	0	0	0	0	0	0	0	0	0	0	0	0	0
68_17	notSOM	0	0	0	4	2	2	0	0	0	0	0	0	0	0	0	1	0	0	0	0	0	0	0	1	1	1	0	0	0	0	0	0	0	1	2	0	0	0	0	0	0	0	0	0	0	0	0	0
68_6	notSOM	0	1	1	1	2	5	2	0	0	0	0	0	0	0	0	0	0	0	0	0	0	0	0	0	0	2	1	0	1	2	2	3	0	0	0	0	0	0	0	0	0	0	0	0	0	0	0	0
68_16	notSOM	0	3	0	1	2	2	0	0	0	0	0	0	0	0	0	1	0	0	0	0	0	1	0	0	1	1	0	0	0	0	0	0	0	1	2	0	0	0	0	0	0	0	0	0	0	0	0	0
68_5	notSOM	0	1	1	1	4	2	1	0	0	0	0	0	0	0	0	0	0	0	0	0	1	0	0	0	1	1	0	1	0	2	3	2	1	0	0	0	0	0	0	0	0	0	0	0	0	0	0	0
68_15	notSOM	0	0	4	2	2	0	1	0	0	0	0	0	0	0	1	0	0	0	0	0	0	0	1	1	1	0	0	0	0	0	0	0	1	2	2	0	0	0	0	0	0	0	0	0	0	0	0	0
68_8	notSOM	0	2	2	2	2	4	1	0	0	0	0	0	0	0	0	0	0	1	0	0	0	1	1	0	0	1	0	1	0	1	2	2	2	1	0	0	0	0	0	0	0	0	0	0	0	0	0	0
68_7	notSOM	0	1	1	2	4	2	0	0	0	0	0	0	0	0	0	0	0	0	0	1	0	0	0	1	1	0	0	2	1	1	2	2	2	0	0	0	0	0	0	0	0	0	0	0	0	0	0	0
68_14	notSOM	0	3	0	0	2	1	0	0	0	0	0	0	0	0	0	0	0	0	0	0	0	1	0	0	0	0	0	1	0	0	1	2	2	2	1	0	0	0	0	0	0	0	0	0	0	0	0	0
68_9	notSOM	0	0	2	4	0	4	2	0	0	0	0	0	0	0	0	0	0	0	0	0	0	0	0	1	0	1	1	0	1	2	2	2	1	0	0	0	0	0	0	0	0	0	0	0	0	0	0	0
69_21	SOM	0	3	0	1	0	1	0	0	0	0	0	0	0	0	0	0	0	0	0	1	1	1	0	0	0	0	0	0	0	1	1	1	0	0	0	0	0	0	0	0	0	0	0	0	0	0	0	0
69_15	notSOM	0	0	4	0	1	0	0	0	0	0	0	0	0	0	0	0	0	0	1	1	1	0	1	0	0	0	0	0	1	1	1	0	0	0	0	0	0	0	0	0	0	0	0	0	0	0	0	0
69_16	notSOM	0	0	0	1	0	4	2	0	0	0	0	0	0	0	0	1	1	1	0	0	0	0	0	0	0	1	0	1	0	0	0	1	1	4	2	0	0	0	0	0	0	0	0	0	0	0	0	0
69_17	notSOM	0	1	0	0	1	6	1	0	0	0	0	0	0	0	0	1	1	1	0	0	0	0	0	0	0	1	0	0	0	0	1	2	2	2	0	0	0	0	0	0	0	0	0	0	0	0	0	0
69_18	notSOM	0	3	0	0	0	3	2	0	0	0	0	0	0	0	0	0	1	2	0	0	0	1	0	0	0	0	0	0	0	0	0	1	2	3	1	0	0	0	0	0	0	0	0	0	0	0	0	0
69_19	notSOM	0	1	1	1	2	0	4	0	0	0	0	0	0	0	0	0	1	1	1	0	0	0	0	0	0	0	1	0	1	2	2	1	0	0	1	0	0	0	0	0	0	0	0	0	0	0	0	0
69_9	notSOM	0	1	0	0	1	7	1	0	0	0	0	0	0	0	0	1	1	1	0	0	0	0	0	0	0	2	0	0	0	1	0	2	1	2	2	0	0	0	0	0	0	0	0	0	0	0	0	0
69_8	notSOM	0	0	1	1	3	0	4	0	0	0	0	0	0	0	0	0	1	1	1	0	0	0	0	0	1	0	1	0	1	0	2	0	0	1	2	0	0	0	0	0	0	0	0	0	0	0	0	0
69_5	notSOM	0	0	1	0	4	2	5	0	0	0	0	0	0	0	1	1	1	0	0	0	0	0	0	0	1	0	1	0	0	0	1	1	4	2	1	0	0	0	0	0	0	0	0	0	0	0	0	0
69_4	notSOM	0	0	1	1	6	1	0	0	0	0	0	0	0	0	1	1	1	0	0	0	0	0	0	0	1	0	0	0	0	1	2	2	2	0	2	0	0	0	0	0	0	0	0	0	0	0	0	0
69_7	notSOM	0	0	1	3	1	4	0	0	0	0	0	0	0	0	0	1	1	1	0	0	0	0	0	0	0	1	0	0	1	2	2	1	0	1	0	0	0	0	0	0	0	0	0	0	0	0	0	0
69_6	notSOM	0	0	1	2	5	0	1	0	0	0	0	0	0	0	0	0	1	1	1	0	0	0	0	0	1	0	0	0	1	2	2	1	0	0	1	0	0	0	0	0	0	0	0	0	0	0	0	0
69_1	notSOM	0	0	0	4	2	3	0	0	0	0	0	0	0	0	0	0	1	2	0	0	0	0	0	1	0	0	0	0	0	1	2	2	1	1	0	0	0	0	0	0	0	0	0	0	0	0	0	0
69_36	notSOM	1	0	0	0	0	1	6	0	0	0	0	0	0	0	0	0	1	1	1	0	0	0	0	0	0	0	1	0	0	0	0	1	2	2	2	0	0	0	0	0	0	0	0	0	0	0	0	0
69_10	notSOM	0	0	1	1	3	0	0	0	0	0	0	0	0	0	0	0	0	1	1	1	0	0	0	0	1	0	0	1	0	2	1	0	0	0	1	0	0	0	0	0	0	0	0	0	0	0	0	0
69_3	notSOM	0	0	0	5	1	2	2	0	0	0	0	0	0	0	1	2	0	0	0	0	0	0	0	1	0	0	0	1	0	0	1	3	2	3	0	0	0	0	0	0	0	0	0	0	0	0	0	0
69_20	notSOM	0	1	1	1	1	4	0	0	0	0	0	0	0	0	0	0	0	1	1	1	0	0	0	0	0	1	0	0	1	2	2	1	0	0	0	0	0	0	0	0	0	0	0	0	0	0	0	0
69_2	notSOM	0	0	3	0	3	2	1	0	0	0	0	0	0	0	0	1	2	0	0	0	0	0	1	0	0	0	0	0	0	0	1	2	3	1	2	0	0	0	0	0	0	0	0	0	0	0	0	0
69_23	notSOM	0	1	2	1	0	0	4	0	0	0	0	0	0	0	0	0	0	0	1	1	1	0	0	0	0	0	1	0	1	2	2	1	0	0	0	0	0	0	0	0	0	0	0	0	0	0	0	0
69_14	notSOM	0	1	0	3	1	0	0	0	0	0	0	0	0	0	0	0	0	0	1	1	1	0	0	1	0	0	0	0	1	1	1	0	0	0	0	0	0	0	0	0	0	0	0	0	0	0	0	0
69_22	notSOM	0	1	2	1	0	1	0	0	0	0	0	0	0	0	0	0	0	1	1	1	0	0	0	0	0	0	0	1	1	2	2	1	0	0	0	0	0	0	0	0	0	0	0	0	0	0	0	0
69_13	notSOM	0	0	0	0	4	2	3	0	0	0	0	0	0	0	0	0	0	1	2	0	0	0	0	0	1	0	0	0	0	0	1	2	2	1	1	0	0	0	0	0	0	0	0	0	0	0	0	0
69_12	notSOM	0	0	0	0	4	2	3	0	0	0	0	0	0	0	0	0	0	1	2	0	0	0	0	0	1	0	0	0	0	0	1	2	2	1	1	0	0	0	0	0	0	0	0	0	0	0	0	0
69_11	notSOM	0	0	0	5	0	0	0	0	0	0	0	0	0	0	0	0	0	1	1	1	0	0	0	1	0	0	0	1	0	2	1	0	0	0	1	0	0	0	0	0	0	0	0	0	0	0	0	0
70_23	SOM	0	3	0	0	2	1	2	0	0	0	0	0	0	0	0	0	0	0	0	0	0	1	0	0	0	0	1	2	0	0	1	2	2	1	0	0	0	0	0	0	0	0	0	0	0	0	0	0
70_18	notSOM	0	1	1	1	6	8	2	0	0	0	0	0	0	0	0	0	0	0	0	0	0	0	0	1	3	4	2	3	1	2	2	1	0	0	0	0	0	0	0	0	0	0	0	0	0	0	0	0
70_17	notSOM	0	0	1	3	8	3	3	1	1	0	0	0	0	0	0	0	0	0	0	0	0	0	1	2	4	2	2	1	0	0	0	0	0	0	1	0	0	0	0	0	0	0	0	0	0	0	0	0
70_19	notSOM	0	1	0	3	7	3	3	0	0	0	0	0	0	0	0	0	0	0	0	0	0	0	0	1	3	2	2	2	1	2	2	1	0	0	0	0	0	0	0	0	0	0	0	0	0	0	0	0
70_14	notSOM	0	0	2	7	5	2	8	0	0	0	0	0	0	1	0	0	0	0	0	0	0	0	1	3	3	2	4	0	1	2	2	1	0	0	0	0	0	0	0	0	0	0	0	0	0	0	0	0
70_13	notSOM	0	3	0	3	8	4	2	0	0	0	1	1	0	0	0	0	0	0	0	0	0	1	1	3	4	2	1	0	0	0	0	0	0	1	2	0	0	0	0	0	0	0	0	0	0	0	0	0
70_16	notSOM	0	0	3	4	4	6	2	0	0	0	0	0	0	0	0	0	0	0	0	0	0	0	1	2	2	3	2	3	1	2	2	1	0	0	0	0	0	0	0	0	0	0	0	0	0	0	0	0
70_15	notSOM	0	2	2	2	3	5	10	0	0	0	0	0	0	1	0	0	0	0	0	0	0	1	1	1	2	3	5	0	0	1	2	2	1	0	0	0	0	0	0	0	0	0	0	0	0	0	0	0
70_1	notSOM	0	1	0	2	9	3	3	0	0	1	1	0	0	0	0	0	0	0	0	0	0	0	1	2	4	2	2	1	0	0	0	0	0	0	1	0	0	0	0	0	0	0	0	0	0	0	0	0
70_10	notSOM	0	2	3	1	7	9	1	0	0	0	0	1	1	0	0	0	0	0	0	0	0	1	2	2	4	3	0	0	0	0	1	2	2	1	0	0	0	0	0	0	0	0	0	0	0	0	0	0
70_22	notSOM	0	1	0	0	3	8	3	1	1	0	0	0	0	0	0	0	0	0	0	0	0	0	0	1	2	4	2	2	0	0	0	0	0	0	0	0	0	0	0	0	0	0	0	0	0	0	0	0
70_21	notSOM	0	0	2	4	2	3	3	0	0	0	0	0	0	0	0	0	0	0	0	0	0	0	0	1	1	2	2	2	1	2	2	1	0	0	0	0	0	0	0	0	0	0	0	0	0	0	0	0
70_12	notSOM	0	2	3	2	5	8	2	0	0	0	0	0	1	1	0	0	0	0	0	0	0	1	2	2	3	4	0	1	0	0	1	2	2	1	0	0	0	0	0	0	0	0	0	0	0	0	0	0
70_20	notSOM	0	1	1	1	4	5	5	0	0	0	0	0	0	0	0	0	0	0	0	0	0	0	0	0	2	3	3	2	1	2	2	1	0	0	0	0	0	0	0	0	0	0	0	0	0	0	0	0
70_11	notSOM	0	2	2	2	7	5	2	0	0	1	1	0	0	0	0	0	0	0	0	0	0	1	2	2	3	3	1	0	0	0	0	0	0	1	2	0	0	0	0	0	0	0	0	0	0	0	0	0
70_5	notSOM	0	1	4	6	8	3	1	0	0	0	0	1	1	0	0	0	0	0	0	0	0	1	3	4	4	0	0	0	0	0	1	2	2	1	0	0	0	0	0	0	0	0	0	0	0	0	0	0
70_4	notSOM	0	1	3	10	5	2	2	0	0	0	1	1	0	0	0	0	0	0	0	0	0	1	3	6	2	0	0	0	0	0	0	1	2	2	1	0	0	0	0	0	0	0	0	0	0	0	0	0
70_3	notSOM	0	0	6	8	4	2	1	0	0	1	1	0	0	0	0	0	0	0	0	0	0	1	4	4	2	1	0	0	0	0	0	0	1	2	2	0	0	0	0	0	0	0	0	0	0	0	0	0
70_2	notSOM	0	0	3	2	1	2	3	0	0	0	0	0	0	0	0	0	0	0	0	0	0	0	1	0	0	1	2	2	0	1	2	2	1	0	0	0	0	0	0	0	0	0	0	0	0	0	0	0
70_8	notSOM	0	2	2	5	6	4	4	0	0	0	1	1	0	0	0	0	0	0	0	0	0	1	2	4	3	1	1	0	0	0	0	1	2	2	1	0	0	0	0	0	0	0	0	0	0	0	0	0
70_9	notSOM	0	2	3	1	9	5	1	0	0	0	1	1	0	0	0	0	0	0	0	0	0	1	2	3	4	2	0	0	0	0	0	0	1	2	2	0	0	0	0	0	0	0	0	0	0	0	0	0
70_6	notSOM	0	0	3	9	3	3	2	0	1	1	0	0	0	0	0	0	0	0	0	0	0	1	2	4	2	2	1	0	0	0	0	0	0	1	2	0	0	0	0	0	0	0	0	0	0	0	0	0
70_7	notSOM	0	1	3	6	6	5	1	0	0	0	0	0	1	1	0	0	0	0	0	0	0	1	2	3	3	3	0	1	0	1	2	2	1	0	0	0	0	0	0	0	0	0	0	0	0	0	0	0
71_13	SOM	0	0	3	0	8	0	0	0	0	0	0	0	0	0	0	0	0	0	0	0	1	0	1	0	2	0	0	0	0	1	2	2	1	0	0	0	0	0	0	0	0	0	0	0	0	0	0	0
71_4	notSOM	0	0	0	3	3	6	0	0	0	0	0	0	0	0	0	1	0	0	0	0	0	0	0	0	1	2	0	1	0	1	2	2	1	0	0	0	0	0	0	0	0	0	0	0	0	0	0	0
71_11	notSOM	0	1	3	0	0	2	0	0	0	0	0	0	0	0	0	1	0	0	0	0	0	0	1	0	0	0	0	2	0	0	0	1	2	2	1	0	0	0	0	0	0	0	0	0	0	0	0	0
71_3	notSOM	0	1	0	4	0	7	3	0	0	0	0	0	0	0	0	0	0	1	0	0	0	0	0	1	0	2	1	0	1	2	2	1	0	0	0	0	0	0	0	0	0	0	0	0	0	0	0	0
71_10	notSOM	0	3	0	1	0	7	0	0	0	0	0	0	0	0	0	0	0	0	0	1	0	1	0	0	0	2	0	0	0	1	2	2	1	0	0	0	0	0	0	0	0	0	0	0	0	0	0	0
71_2	notSOM	0	1	0	4	0	7	3	0	0	0	0	0	0	0	0	0	0	1	0	0	0	0	0	1	0	2	1	0	1	2	2	1	0	0	0	0	0	0	0	0	0	0	0	0	0	0	0	0
71_1	notSOM	0	0	2	0	7	3	3	0	0	0	0	0	0	0	0	0	1	0	0	0	0	0	0	0	2	1	1	0	1	2	2	1	0	0	0	0	0	0	0	0	0	0	0	0	0	0	0	0
71_12	notSOM	0	0	0	1	3	2	0	0	0	0	0	0	0	0	0	1	0	0	0	0	0	0	0	0	1	0	0	2	0	0	0	1	2	2	1	0	0	0	0	0	0	0	0	0	0	0	0	0
71_15	notSOM	0	3	0	0	0	8	0	0	0	0	0	0	0	0	0	0	0	0	0	0	0	1	0	0	0	2	0	0	0	0	1	2	2	1	0	0	0	0	0	0	0	0	0	0	0	0	0	0
71_14	notSOM	0	3	1	0	0	0	2	0	0	0	0	0	0	0	0	0	1	0	0	0	0	1	0	0	0	0	0	0	0	0	0	0	1	2	2	0	0	0	0	0	0	0	0	0	0	0	0	0
71_9	notSOM	0	3	0	1	0	7	0	0	0	0	0	0	0	0	0	0	0	0	0	1	0	1	0	0	0	2	0	0	0	1	2	2	1	0	0	0	0	0	0	0	0	0	0	0	0	0	0	0
71_7	notSOM	0	0	1	3	2	0	6	0	0	0	0	0	0	0	1	0	0	0	0	0	0	0	0	1	0	0	2	0	0	0	1	2	2	1	0	0	0	0	0	0	0	0	0	0	0	0	0	0
71_8	notSOM	0	0	0	11	0	0	0	0	0	0	0	0	0	0	0	0	0	0	0	1	0	0	0	3	0	0	0	0	1	2	2	1	0	0	0	0	0	0	0	0	0	0	0	0	0	0	0	0
71_5	notSOM	0	0	4	0	7	0	1	0	0	0	0	0	0	0	0	0	0	0	1	0	0	0	1	0	2	0	0	1	1	2	2	1	0	0	0	0	0	0	0	0	0	0	0	0	0	0	0	0
71_6	notSOM	0	0	4	0	7	0	1	0	0	0	0	0	0	0	0	0	0	0	1	0	0	0	1	0	2	0	0	1	1	2	2	1	0	0	0	0	0	0	0	0	0	0	0	0	0	0	0	0
64_6	SOM	0	2	2	2	5	2	3	0	0	0	0	0	0	0	0	0	0	0	0	0	0	1	1	1	2	1	0	0	0	1	0	2	1	2	2	0	0	0	0	0	0	0	0	0	0	0	0	0
64_8	SOM	0	2	1	0	2	2	4	0	0	0	0	0	0	0	0	0	0	0	0	0	0	1	0	0	1	1	1	1	0	1	1	1	1	2	2	0	0	0	0	0	0	0	0	0	0	0	0	0
64_15	SOM	0	2	5	2	0	0	2	0	0	0	0	0	0	0	0	0	0	0	0	0	0	1	2	1	0	0	1	1	0	0	0	1	0	2	1	0	0	0	0	0	0	0	0	0	0	0	0	0
64_20	notSOM	0	0	1	4	3	0	2	0	0	0	0	0	0	0	0	0	0	0	0	0	0	0	0	0	0	0	1	0	1	3	5	3	1	0	0	0	0	0	0	0	0	0	0	0	0	0	0	0
64_10	notSOM	0	2	4	3	0	2	2	0	0	0	0	0	0	0	0	0	0	0	0	0	0	1	2	1	0	1	1	0	0	0	1	0	2	1	2	0	0	0	0	0	0	0	0	0	0	0	0	0
64_11	notSOM	0	0	0	0	2	5	2	0	0	0	0	0	0	0	0	0	0	0	0	0	0	0	0	0	1	2	1	1	0	1	1	1	0	1	2	0	0	0	0	0	0	0	0	0	0	0	0	0
64_12	notSOM	0	1	2	0	0	2	2	0	0	0	0	0	0	0	0	0	0	0	0	0	0	0	1	0	0	1	1	1	0	0	1	1	1	1	2	0	0	0	0	0	0	0	0	0	0	0	0	0
64_13	notSOM	0	1	1	3	1	1	6	0	0	0	0	0	0	0	0	0	0	0	0	0	0	0	0	1	0	0	2	1	1	2	2	2	4	4	1	0	0	0	0	0	0	0	0	0	0	0	0	0
64_14	notSOM	0	1	1	3	1	1	6	0	0	0	0	0	0	0	0	0	0	0	0	0	0	0	0	1	0	0	2	1	1	2	2	2	4	4	1	0	0	0	0	0	0	0	0	0	0	0	0	0
64_16	notSOM	0	1	1	1	4	2	1	0	0	0	0	0	0	0	0	0	0	0	0	0	0	0	0	0	1	0	0	2	1	2	3	3	3	3	1	0	0	0	0	0	0	0	0	0	0	0	0	0
64_17	notSOM	0	1	1	1	4	2	1	0	0	0	0	0	0	0	0	0	0	0	0	0	0	0	0	0	1	0	0	2	1	2	3	3	3	3	1	0	0	0	0	0	0	0	0	0	0	0	0	0
64_18	notSOM	0	3	2	2	2	0	0	0	0	0	0	0	0	0	0	0	0	0	0	0	0	1	1	1	1	0	0	1	0	0	0	0	1	0	2	0	0	0	0	0	0	0	0	0	0	0	0	0
64_19	notSOM	0	0	2	3	2	3	0	0	0	0	0	0	0	0	0	0	0	0	0	0	0	0	0	0	0	1	0	0	1	3	4	4	1	0	2	0	0	0	0	0	0	0	0	0	0	0	0	0
64_52	notSOM	1	0	0	2	0	0	2	0	0	0	0	0	0	0	0	0	0	0	0	0	0	0	0	1	0	0	1	1	0	0	0	1	1	1	1	0	0	0	0	0	0	0	0	0	0	0	0	0
64_5	notSOM	0	0	0	2	6	3	5	0	0	0	0	0	0	0	0	0	0	0	0	0	0	0	0	1	3	1	1	0	0	2	1	0	1	2	2	0	0	0	0	0	0	0	0	0	0	0	0	0
64_7	notSOM	0	0	0	2	5	2	4	0	0	0	0	0	0	0	0	0	0	0	0	0	0	0	0	1	2	1	1	1	1	1	1	0	1	2	2	0	0	0	0	0	0	0	0	0	0	0	0	0
64_1	notSOM	0	0	2	4	5	4	3	0	0	0	0	0	0	0	0	0	0	0	0	0	0	0	1	2	1	1	1	0	0	2	2	2	2	1	1	0	0	0	0	0	0	0	0	0	0	0	0	0
64_2	notSOM	0	0	2	4	4	6	2	0	0	0	0	0	0	0	0	0	0	0	0	0	0	0	1	2	2	1	0	0	1	0	2	1	2	2	1	0	0	0	0	0	0	0	0	0	0	0	0	0
64_3	notSOM	0	0	2	3	2	4	4	0	0	0	0	0	0	0	0	0	0	0	0	0	0	0	1	1	1	1	1	1	1	1	1	1	2	2	1	0	0	0	0	0	0	0	0	0	0	0	0	0
64_4	notSOM	0	2	0	2	6	3	2	0	0	0	0	0	0	0	0	0	0	0	0	0	0	1	0	0	2	1	1	1	0	1	4	3	1	1	2	0	0	0	0	0	0	0	0	0	0	0	0	0
64_9	notSOM	0	0	4	2	0	4	4	0	0	0	0	0	0	0	0	0	0	0	0	0	0	0	1	0	0	2	1	1	1	2	2	3	2	2	3	0	0	0	0	0	0	0	0	0	0	0	0	0
64_30	notSOM	0	0	0	0	0	1	2	0	0	0	0	0	0	0	0	0	0	0	0	0	0	0	0	0	0	0	0	0	0	0	1	1	2	3	3	0	0	0	0	0	0	0	0	0	0	0	0	0
64_23	notSOM	0	0	0	1	2	3	2	0	0	0	0	0	0	0	0	0	0	0	0	0	0	0	0	0	0	0	0	0	1	1	2	3	3	2	1	0	0	0	0	0	0	0	0	0	0	0	0	0
64_24	notSOM	0	1	1	1	1	2	2	0	0	0	0	0	0	0	0	0	0	0	0	0	0	0	0	0	0	0	0	0	1	2	3	2	2	2	1	0	0	0	0	0	0	0	0	0	0	0	0	0
64_21	notSOM	0	0	1	2	3	2	0	0	0	0	0	0	0	0	0	0	0	0	0	0	0	0	0	0	0	0	0	1	1	3	3	3	2	1	0	0	0	0	0	0	0	0	0	0	0	0	0	0
64_22	notSOM	0	1	1	1	3	2	0	0	0	0	0	0	0	0	0	0	0	0	0	0	0	0	0	0	0	0	0	1	1	2	3	4	2	1	0	0	0	0	0	0	0	0	0	0	0	0	0	0
64_27	notSOM	0	0	0	0	1	2	3	0	0	0	0	0	0	0	0	0	0	0	0	0	0	0	0	0	0	0	0	0	0	1	1	2	3	3	2	0	0	0	0	0	0	0	0	0	0	0	0	0
64_28	notSOM	0	1	2	1	0	0	2	0	0	0	0	0	0	0	0	0	0	0	0	0	0	0	0	0	0	0	0	0	1	2	2	2	1	2	2	0	0	0	0	0	0	0	0	0	0	0	0	0
64_25	notSOM	0	1	2	1	0	2	2	0	0	0	0	0	0	0	0	0	0	0	0	0	0	0	0	0	0	0	0	0	1	2	2	2	3	2	1	0	0	0	0	0	0	0	0	0	0	0	0	0
64_26	notSOM	0	0	0	0	1	2	3	0	0	0	0	0	0	0	0	0	0	0	0	0	0	0	0	0	0	0	0	0	0	1	1	2	3	3	2	0	0	0	0	0	0	0	0	0	0	0	0	0
64_29	notSOM	0	0	0	0	0	1	2	0	0	0	0	0	0	0	0	0	0	0	0	0	0	0	0	0	0	0	0	0	0	0	1	1	2	3	3	0	0	0	0	0	0	0	0	0	0	0	0	0
65_8	SOM	0	1	0	0	2	2	4	0	0	0	0	0	0	0	1	0	0	0	0	0	0	0	0	0	1	1	1	1	0	1	1	1	1	2	2	0	0	0	0	0	0	0	0	0	0	0	0	0
65_6	SOM	0	2	2	2	5	1	2	0	0	0	0	0	0	0	0	0	0	0	1	0	0	1	1	1	2	0	0	0	0	1	0	2	1	2	2	0	0	0	0	0	0	0	0	0	0	0	0	0
65_21	notSOM	0	0	1	2	3	2	0	0	0	0	0	0	0	0	0	0	0	0	0	0	0	0	0	0	0	0	0	1	1	3	3	3	2	1	0	0	0	0	0	0	0	0	0	0	0	0	0	0
65_20	notSOM	0	0	1	4	3	0	2	0	0	0	0	0	0	0	0	0	0	0	0	0	0	0	0	0	0	0	1	0	1	3	5	3	1	0	0	0	0	0	0	0	0	0	0	0	0	0	0	0
65_11	notSOM	0	0	0	0	1	4	2	0	0	0	0	0	0	0	0	0	0	1	0	0	0	0	0	0	0	2	1	1	0	1	1	1	0	1	2	0	0	0	0	0	0	0	0	0	0	0	0	0
65_12	notSOM	0	0	1	0	0	2	2	0	0	0	0	0	0	0	0	1	0	0	0	0	0	0	0	0	0	1	1	1	0	0	1	1	1	1	2	0	0	0	0	0	0	0	0	0	0	0	0	0
65_13	notSOM	0	1	1	3	1	1	5	0	0	0	0	0	0	0	0	0	0	0	0	1	0	0	0	1	0	0	1	1	1	2	2	2	4	4	1	0	0	0	0	0	0	0	0	0	0	0	0	0
65_14	notSOM	0	1	1	3	1	1	5	0	0	0	0	0	0	0	0	0	0	0	0	1	0	0	0	1	0	0	1	1	1	2	2	2	4	4	1	0	0	0	0	0	0	0	0	0	0	0	0	0
65_15	notSOM	0	2	5	2	0	0	2	0	0	0	0	0	0	0	0	0	0	0	0	0	1	1	2	1	0	0	1	0	0	0	0	1	0	2	1	0	0	0	0	0	0	0	0	0	0	0	0	0
65_16	notSOM	0	1	1	1	4	2	1	0	0	0	0	0	0	0	0	0	0	0	0	0	1	0	0	0	1	0	0	1	1	2	3	3	3	3	1	0	0	0	0	0	0	0	0	0	0	0	0	0
65_17	notSOM	0	1	1	1	4	2	1	0	0	0	0	0	0	0	0	0	0	0	0	0	1	0	0	0	1	0	0	1	1	2	3	3	3	3	1	0	0	0	0	0	0	0	0	0	0	0	0	0
65_18	notSOM	0	3	2	2	2	0	0	0	0	0	0	0	0	0	0	0	0	0	0	0	0	1	1	1	1	0	0	1	0	0	0	0	1	0	2	0	0	0	0	0	0	0	0	0	0	0	0	0
65_19	notSOM	0	0	2	3	2	3	0	0	0	0	0	0	0	0	0	0	0	0	0	0	0	0	0	0	0	1	0	0	1	3	4	4	1	0	2	0	0	0	0	0	0	0	0	0	0	0	0	0
65_9	notSOM	0	0	4	2	0	3	3	0	0	0	0	0	0	0	0	0	0	0	1	0	0	0	1	0	0	1	1	1	1	2	2	3	2	2	3	0	0	0	0	0	0	0	0	0	0	0	0	0
65_1	notSOM	0	0	2	3	4	4	3	0	0	0	0	0	0	0	0	0	1	0	0	0	0	0	1	1	1	1	1	0	0	2	2	2	2	1	1	0	0	0	0	0	0	0	0	0	0	0	0	0
65_30	notSOM	0	0	0	0	0	1	2	0	0	0	0	0	0	0	0	0	0	0	0	0	0	0	0	0	0	0	0	0	0	0	1	1	2	3	3	0	0	0	0	0	0	0	0	0	0	0	0	0
65_2	notSOM	0	0	2	4	3	5	2	0	0	0	0	0	0	0	0	0	0	1	0	0	0	0	1	2	1	1	0	0	1	0	2	1	2	2	1	0	0	0	0	0	0	0	0	0	0	0	0	0
65_3	notSOM	0	0	1	2	2	4	4	0	0	0	0	0	0	0	0	1	0	0	0	0	0	0	0	1	1	1	1	1	1	1	1	1	2	2	1	0	0	0	0	0	0	0	0	0	0	0	0	0
65_10	notSOM	0	2	4	3	0	2	1	0	0	0	0	0	0	0	0	0	0	0	0	1	0	1	2	1	0	1	0	0	0	0	1	0	2	1	2	0	0	0	0	0	0	0	0	0	0	0	0	0
65_4	notSOM	0	2	0	2	5	2	2	0	0	0	0	0	0	0	0	0	0	1	0	0	0	1	0	0	1	1	1	1	0	1	4	3	1	1	2	0	0	0	0	0	0	0	0	0	0	0	0	0
65_5	notSOM	0	0	0	2	5	2	5	0	0	0	0	0	0	0	0	0	0	1	0	0	0	0	0	1	2	1	1	0	0	2	1	0	1	2	2	0	0	0	0	0	0	0	0	0	0	0	0	0
65_7	notSOM	0	0	0	1	4	2	4	0	0	0	0	0	0	0	0	0	1	0	0	0	0	0	0	0	2	1	1	1	1	1	1	0	1	2	2	0	0	0	0	0	0	0	0	0	0	0	0	0
65_28	notSOM	0	1	2	1	0	0	2	0	0	0	0	0	0	0	0	0	0	0	0	0	0	0	0	0	0	0	0	0	1	2	2	2	1	2	2	0	0	0	0	0	0	0	0	0	0	0	0	0
65_29	notSOM	0	0	0	0	0	1	2	0	0	0	0	0	0	0	0	0	0	0	0	0	0	0	0	0	0	0	0	0	0	0	1	1	2	3	3	0	0	0	0	0	0	0	0	0	0	0	0	0
65_26	notSOM	0	0	0	0	1	2	3	0	0	0	0	0	0	0	0	0	0	0	0	0	0	0	0	0	0	0	0	0	0	1	1	2	3	3	2	0	0	0	0	0	0	0	0	0	0	0	0	0
65_27	notSOM	0	0	0	0	1	2	3	0	0	0	0	0	0	0	0	0	0	0	0	0	0	0	0	0	0	0	0	0	0	1	1	2	3	3	2	0	0	0	0	0	0	0	0	0	0	0	0	0
65_24	notSOM	0	1	1	1	1	2	2	0	0	0	0	0	0	0	0	0	0	0	0	0	0	0	0	0	0	0	0	0	1	2	3	2	2	2	1	0	0	0	0	0	0	0	0	0	0	0	0	0
65_25	notSOM	0	1	2	1	0	2	2	0	0	0	0	0	0	0	0	0	0	0	0	0	0	0	0	0	0	0	0	0	1	2	2	2	3	2	1	0	0	0	0	0	0	0	0	0	0	0	0	0
65_22	notSOM	0	1	1	1	3	2	0	0	0	0	0	0	0	0	0	0	0	0	0	0	0	0	0	0	0	0	0	1	1	2	3	4	2	1	0	0	0	0	0	0	0	0	0	0	0	0	0	0
65_23	notSOM	0	0	0	1	2	3	2	0	0	0	0	0	0	0	0	0	0	0	0	0	0	0	0	0	0	0	0	0	1	1	2	3	3	2	1	0	0	0	0	0	0	0	0	0	0	0	0	0
66_7	SOM	0	3	0	1	2	1	2	0	0	0	0	0	0	0	0	0	0	1	0	0	0	1	0	0	0	0	1	1	0	1	2	2	1	1	2	0	0	0	0	0	0	0	0	0	0	0	0	0
66_9	notSOM	0	0	0	0	3	8	2	0	0	0	0	0	0	0	0	1	0	0	0	1	0	0	0	0	1	2	0	0	0	0	1	3	4	3	1	0	0	0	0	0	0	0	0	0	0	0	0	0
66_25	notSOM	0	0	0	0	0	0	2	0	0	0	0	0	0	0	0	0	0	0	1	0	0	0	0	0	0	0	1	1	0	0	0	0	0	1	2	0	0	0	0	0	0	0	0	0	0	0	0	0
66_26	notSOM	0	0	0	2	1	0	2	0	0	0	0	0	0	0	0	0	0	0	0	2	0	0	0	0	0	0	1	1	0	1	2	2	1	0	1	0	0	0	0	0	0	0	0	0	0	0	0	0
66_23	notSOM	0	0	0	0	0	0	2	0	0	0	0	0	0	0	0	0	0	0	1	0	0	0	0	0	0	0	1	1	0	0	0	0	0	1	2	0	0	0	0	0	0	0	0	0	0	0	0	0
66_8	notSOM	0	0	0	3	8	2	1	0	0	0	0	0	0	0	1	0	0	0	1	0	0	0	0	1	2	0	0	0	0	1	3	4	3	1	0	0	0	0	0	0	0	0	0	0	0	0	0	0
66_24	notSOM	0	0	0	0	0	0	2	0	0	0	0	0	0	0	0	0	0	0	1	0	0	0	0	0	0	0	1	1	0	0	0	0	0	1	2	0	0	0	0	0	0	0	0	0	0	0	0	0
66_5	notSOM	0	1	2	1	0	3	2	0	0	0	0	0	0	0	0	0	0	1	0	0	0	0	0	0	0	1	1	1	1	2	2	1	0	1	2	0	0	0	0	0	0	0	0	0	0	0	0	0
66_6	notSOM	0	1	1	1	4	2	3	0	0	0	0	0	0	0	0	0	1	0	0	0	1	0	0	0	1	1	1	0	1	2	2	1	1	2	2	0	0	0	0	0	0	0	0	0	0	0	0	0
66_3	notSOM	0	1	1	4	1	0	2	0	0	0	0	0	0	0	0	0	0	1	0	0	0	0	0	1	0	0	1	1	1	2	2	1	0	1	2	0	0	0	0	0	0	0	0	0	0	0	0	0
66_4	notSOM	0	1	2	1	3	0	0	0	0	0	0	0	0	0	0	0	0	0	1	0	0	0	0	0	1	0	0	1	1	2	2	1	0	0	1	0	0	0	0	0	0	0	0	0	0	0	0	0
66_1	notSOM	0	0	1	5	3	3	1	0	0	0	0	0	0	0	0	1	0	0	0	1	0	0	0	1	1	1	0	0	1	2	2	2	2	2	1	0	0	0	0	0	0	0	0	0	0	0	0	0
66_2	notSOM	0	0	4	2	1	2	3	0	0	0	0	0	0	0	0	0	1	0	0	0	1	0	1	0	0	1	1	0	1	2	2	1	1	2	2	0	0	0	0	0	0	0	0	0	0	0	0	0
66_20	notSOM	0	0	0	2	3	2	0	0	0	0	0	0	0	0	0	1	0	0	0	1	0	0	0	1	1	0	0	0	0	0	1	2	2	1	1	0	0	0	0	0	0	0	0	0	0	0	0	0
66_22	notSOM	0	0	0	0	0	2	3	0	0	0	0	0	0	0	0	0	0	1	0	0	0	0	0	0	0	1	1	0	0	0	0	0	1	2	2	0	0	0	0	0	0	0	0	0	0	0	0	0
66_21	notSOM	0	0	0	0	2	3	2	0	0	0	0	0	0	0	0	0	1	0	0	0	1	0	0	0	1	1	0	0	0	0	0	1	2	2	1	0	0	0	0	0	0	0	0	0	0	0	0	0
66_16	notSOM	0	1	0	1	3	2	1	0	0	0	0	0	0	0	0	0	0	2	0	0	0	0	0	0	1	1	0	1	1	2	2	1	1	2	2	0	0	0	0	0	0	0	0	0	0	0	0	0
66_17	notSOM	0	2	2	0	1	2	6	0	0	0	0	0	0	0	0	0	2	0	0	0	0	1	1	0	0	0	1	0	0	0	1	3	4	3	1	0	0	0	0	0	0	0	0	0	0	0	0	0
66_18	notSOM	0	2	2	0	1	2	1	0	0	0	0	0	0	0	0	1	0	1	0	0	0	1	1	0	0	0	0	1	0	0	1	2	3	3	2	0	0	0	0	0	0	0	0	0	0	0	0	0
66_19	notSOM	0	0	2	3	2	0	0	0	0	0	0	0	0	0	1	0	0	0	1	0	0	0	1	1	0	0	0	0	0	1	2	2	1	1	2	0	0	0	0	0	0	0	0	0	0	0	0	0
66_12	notSOM	0	0	1	4	2	0	1	0	0	0	0	0	0	0	0	1	0	1	0	0	0	0	0	1	1	0	0	1	1	2	2	1	1	2	2	0	0	0	0	0	0	0	0	0	0	0	0	0
66_13	notSOM	0	1	1	0	3	2	0	0	0	0	0	0	0	0	0	0	1	0	1	0	0	0	0	0	1	1	0	0	1	2	2	1	0	1	2	0	0	0	0	0	0	0	0	0	0	0	0	0
66_14	notSOM	0	1	1	1	0	2	2	0	0	0	0	0	0	0	0	0	0	1	0	1	0	0	0	0	0	1	1	0	1	2	2	1	0	0	1	0	0	0	0	0	0	0	0	0	0	0	0	0
66_15	notSOM	0	0	2	1	0	2	2	0	0	0	0	0	0	0	0	0	0	0	2	0	0	0	0	0	0	1	1	0	1	2	2	1	0	1	2	0	0	0	0	0	0	0	0	0	0	0	0	0
66_10	notSOM	0	0	2	3	2	6	1	0	0	0	0	0	0	0	0	1	0	1	0	0	0	0	1	1	0	1	0	0	0	1	3	4	3	1	0	0	0	0	0	0	0	0	0	0	0	0	0	0
66_11	notSOM	0	0	1	3	3	1	5	0	0	0	0	0	0	0	0	0	2	0	0	0	0	0	0	1	1	0	1	0	1	2	2	2	2	2	1	0	0	0	0	0	0	0	0	0	0	0	0	0
67_18	SOM	0	3	0	1	4	2	0	0	0	0	0	0	0	0	0	0	0	0	0	0	0	1	0	0	1	0	0	0	0	1	2	2	1	1	2	0	0	0	0	0	0	0	0	0	0	0	0	0
67_10	notSOM	0	0	0	0	1	3	1	0	0	0	0	0	0	0	0	1	0	0	0	0	0	0	0	0	0	0	0	0	0	0	1	2	2	2	2	0	0	0	0	0	0	0	0	0	0	0	0	0
67_11	notSOM	0	0	0	0	1	3	1	0	0	0	0	0	0	0	0	1	0	0	0	0	0	0	0	0	0	0	0	0	0	0	1	2	2	2	2	0	0	0	0	0	0	0	0	0	0	0	0	0
67_12	notSOM	0	0	3	6	1	1	2	0	0	0	0	0	0	0	0	0	0	0	0	1	0	0	1	1	0	0	0	0	1	2	2	2	2	2	1	0	0	0	0	0	0	0	0	0	0	0	0	0
67_16	notSOM	0	1	2	0	4	3	1	0	0	0	0	0	0	0	0	0	0	0	0	0	1	0	0	0	1	1	0	0	1	2	2	1	1	2	2	0	0	0	0	0	0	0	0	0	0	0	0	0
67_15	notSOM	0	3	0	0	6	1	1	0	0	0	0	0	0	0	0	0	0	0	0	0	1	1	0	0	1	0	0	0	0	1	2	2	2	2	2	0	0	0	0	0	0	0	0	0	0	0	0	0
67_1	notSOM	0	0	2	2	2	4	4	0	0	0	0	0	0	0	0	0	1	0	0	0	0	0	0	0	0	1	1	0	1	2	3	3	2	1	0	0	0	0	0	0	0	0	0	0	0	0	0	0
67_14	notSOM	0	0	4	4	2	0	1	0	0	0	0	0	0	0	0	0	0	0	0	0	1	0	1	1	0	0	0	0	1	2	2	1	1	2	2	0	0	0	0	0	0	0	0	0	0	0	0	0
67_13	notSOM	0	1	1	2	3	4	2	0	0	0	0	0	0	0	0	0	0	0	0	1	0	0	0	0	1	1	0	0	1	2	2	2	2	2	1	0	0	0	0	0	0	0	0	0	0	0	0	0
67_4	notSOM	0	1	1	2	1	1	4	0	0	0	0	0	0	0	0	0	0	1	0	0	0	0	0	0	0	0	1	1	1	2	2	2	2	2	1	0	0	0	0	0	0	0	0	0	0	0	0	0
67_5	notSOM	0	1	1	1	2	0	1	0	0	0	0	0	0	0	0	0	1	0	0	0	0	0	0	0	0	0	0	1	1	2	2	1	1	2	2	0	0	0	0	0	0	0	0	0	0	0	0	0
67_2	notSOM	0	0	1	3	1	1	4	0	0	0	0	0	0	0	0	1	0	0	0	0	0	0	0	0	0	0	1	1	1	2	2	2	2	2	1	0	0	0	0	0	0	0	0	0	0	0	0	0
67_17	notSOM	0	1	1	4	3	1	0	0	0	0	0	0	0	0	0	0	0	0	0	0	0	0	0	1	1	0	0	0	1	2	2	1	0	1	2	0	0	0	0	0	0	0	0	0	0	0	0	0
67_3	notSOM	0	1	0	2	6	5	0	0	0	0	0	0	0	0	0	0	0	1	0	0	0	0	0	0	1	1	0	0	0	2	4	4	2	0	0	0	0	0	0	0	0	0	0	0	0	0	0	0
67_8	notSOM	0	1	2	1	1	0	1	0	0	0	0	0	0	0	0	0	0	0	1	0	0	0	0	0	0	0	0	1	1	2	2	1	1	2	2	0	0	0	0	0	0	0	0	0	0	0	0	0
67_9	notSOM	0	1	2	1	0	1	0	0	0	0	0	0	0	0	0	0	0	1	0	0	0	0	0	0	0	0	0	0	1	2	2	1	0	1	2	0	0	0	0	0	0	0	0	0	0	0	0	0
67_6	notSOM	0	0	0	1	3	1	1	0	0	0	0	0	0	0	1	0	0	0	0	0	0	0	0	0	0	0	0	1	0	1	2	2	2	2	2	0	0	0	0	0	0	0	0	0	0	0	0	0
67_7	notSOM	0	0	2	4	5	2	1	0	0	0	0	0	0	0	0	0	0	0	1	0	0	0	0	1	1	0	0	0	1	2	3	3	2	1	0	0	0	0	0	0	0	0	0	0	0	0	0	0
76_15	SOM	0	3	0	0	2	1	1	0	0	0	0	0	0	0	0	0	0	0	0	0	0	1	0	0	0	0	0	0	0	0	1	2	2	2	2	0	0	0	0	0	0	0	0	0	0	0	0	0
76_10	notSOM	0	1	1	2	4	1	1	0	0	0	0	0	0	0	0	0	0	1	0	0	0	0	0	1	1	0	0	1	1	2	2	2	2	1	0	0	0	0	0	0	0	0	0	0	0	0	0	0
76_6	notSOM	0	1	1	1	3	4	3	0	0	0	0	0	0	0	0	0	0	0	1	0	0	0	0	0	1	1	1	0	1	2	3	3	1	0	0	0	0	0	0	0	0	0	0	0	0	0	0	0
76_7	notSOM	0	0	3	4	1	2	0	0	0	0	0	0	0	0	0	0	1	0	0	0	0	0	1	1	0	0	0	0	1	2	2	2	2	1	0	0	0	0	0	0	0	0	0	0	0	0	0	0
76_4	notSOM	0	1	1	1	2	5	3	0	0	0	0	0	0	0	0	0	0	0	0	1	0	0	0	0	0	2	1	0	1	2	3	3	1	0	0	0	0	0	0	0	0	0	0	0	0	0	0	0
76_5	notSOM	0	1	0	2	6	0	1	0	0	0	0	0	0	0	0	0	0	0	0	0	1	0	0	0	1	0	1	1	1	2	3	3	1	0	0	0	0	0	0	0	0	0	0	0	0	0	0	0
76_2	notSOM	0	0	2	3	1	4	3	0	0	0	0	0	0	0	0	0	0	0	0	1	0	0	0	0	0	2	1	0	1	3	4	2	0	0	0	0	0	0	0	0	0	0	0	0	0	0	0	0
76_3	notSOM	0	1	0	3	6	0	0	0	0	0	0	0	0	0	0	0	0	1	0	0	0	0	0	1	1	0	0	1	1	2	3	3	1	0	0	0	0	0	0	0	0	0	0	0	0	0	0	0
76_1	notSOM	0	0	2	3	2	3	3	0	0	0	0	0	0	0	0	0	0	0	1	0	0	0	0	0	1	1	1	0	1	3	4	2	0	0	0	0	0	0	0	0	0	0	0	0	0	0	0	0
76_14	notSOM	0	3	1	0	2	1	1	0	0	0	0	0	0	0	0	0	1	0	0	0	0	1	1	0	0	0	0	0	0	0	1	2	2	2	2	0	0	0	0	0	0	0	0	0	0	0	0	0
76_13	notSOM	0	0	1	3	2	1	1	0	0	0	0	0	0	0	1	0	0	0	0	0	0	0	1	1	0	0	0	0	0	0	1	2	2	2	2	0	0	0	0	0	0	0	0	0	0	0	0	0
76_12	notSOM	0	0	3	2	1	1	2	0	0	0	0	0	0	0	0	0	0	0	0	0	0	0	1	0	0	0	0	0	0	1	2	2	2	2	1	0	0	0	0	0	0	0	0	0	0	0	0	0
76_11	notSOM	0	1	3	2	1	1	2	0	0	0	0	0	0	0	0	1	0	0	0	0	0	1	1	0	0	0	0	0	0	1	2	2	2	2	1	0	0	0	0	0	0	0	0	0	0	0	0	0
76_17	notSOM	0	0	0	1	3	2	1	0	0	0	0	0	0	0	0	1	0	0	0	0	0	0	0	1	1	0	0	0	0	0	0	1	2	2	2	0	0	0	0	0	0	0	0	0	0	0	0	0
76_16	notSOM	0	0	0	1	3	2	1	0	0	0	0	0	0	0	0	1	0	0	0	0	0	0	0	1	1	0	0	0	0	0	0	1	2	2	2	0	0	0	0	0	0	0	0	0	0	0	0	0
76_8	notSOM	0	1	1	1	4	1	2	0	0	0	0	0	0	0	0	0	0	0	0	0	1	0	0	0	1	0	1	1	1	2	2	2	2	1	0	0	0	0	0	0	0	0	0	0	0	0	0	0
76_9	notSOM	0	0	2	4	1	2	0	0	0	0	0	0	0	0	0	0	0	0	0	0	0	0	0	1	0	0	0	1	1	2	2	2	2	1	0	0	0	0	0	0	0	0	0	0	0	0	0	0
77_15	SOM	0	3	0	0	2	1	1	0	0	0	0	0	0	0	0	0	0	0	0	0	0	1	0	0	0	0	0	0	0	0	1	2	2	2	2	0	0	0	0	0	0	0	0	0	0	0	0	0
77_9	notSOM	0	0	2	4	1	2	0	0	0	0	0	0	0	0	0	0	0	0	0	0	0	0	0	1	0	0	0	1	1	2	2	2	2	1	0	0	0	0	0	0	0	0	0	0	0	0	0	0
77_7	notSOM	0	0	3	4	1	2	0	0	0	0	0	0	0	0	0	0	1	0	0	0	0	0	1	1	0	0	0	0	1	2	2	2	2	1	0	0	0	0	0	0	0	0	0	0	0	0	0	0
77_8	notSOM	0	1	1	1	4	1	2	0	0	0	0	0	0	0	0	0	0	0	0	0	1	0	0	0	1	0	1	1	1	2	2	2	2	1	0	0	0	0	0	0	0	0	0	0	0	0	0	0
77_1	notSOM	0	0	2	3	2	3	3	0	0	0	0	0	0	0	0	0	0	0	1	0	0	0	0	0	1	1	1	0	1	3	4	2	0	0	0	0	0	0	0	0	0	0	0	0	0	0	0	0
77_2	notSOM	0	0	2	3	1	4	3	0	0	0	0	0	0	0	0	0	0	0	0	1	0	0	0	0	0	2	1	0	1	3	4	2	0	0	0	0	0	0	0	0	0	0	0	0	0	0	0	0
77_5	notSOM	0	1	0	2	6	0	1	0	0	0	0	0	0	0	0	0	0	0	0	0	1	0	0	0	1	0	1	1	1	2	3	3	1	0	0	0	0	0	0	0	0	0	0	0	0	0	0	0
77_6	notSOM	0	1	1	1	3	4	3	0	0	0	0	0	0	0	0	0	0	0	1	0	0	0	0	0	1	1	1	0	1	2	3	3	1	0	0	0	0	0	0	0	0	0	0	0	0	0	0	0
77_3	notSOM	0	1	0	3	6	0	0	0	0	0	0	0	0	0	0	0	0	1	0	0	0	0	0	1	1	0	0	1	1	2	3	3	1	0	0	0	0	0	0	0	0	0	0	0	0	0	0	0
77_11	notSOM	0	1	3	2	1	1	2	0	0	0	0	0	0	0	0	1	0	0	0	0	0	1	1	0	0	0	0	0	0	1	2	2	2	2	1	0	0	0	0	0	0	0	0	0	0	0	0	0
77_4	notSOM	0	1	1	1	2	5	3	0	0	0	0	0	0	0	0	0	0	0	0	1	0	0	0	0	0	2	1	0	1	2	3	3	1	0	0	0	0	0	0	0	0	0	0	0	0	0	0	0
77_10	notSOM	0	1	1	2	4	1	1	0	0	0	0	0	0	0	0	0	0	1	0	0	0	0	0	1	1	0	0	1	1	2	2	2	2	1	0	0	0	0	0	0	0	0	0	0	0	0	0	0
77_14	notSOM	0	3	1	0	2	1	1	0	0	0	0	0	0	0	0	0	1	0	0	0	0	1	1	0	0	0	0	0	0	0	1	2	2	2	2	0	0	0	0	0	0	0	0	0	0	0	0	0
77_12	notSOM	0	0	3	2	1	1	2	0	0	0	0	0	0	0	0	0	0	0	0	0	0	0	1	0	0	0	0	0	0	1	2	2	2	2	1	0	0	0	0	0	0	0	0	0	0	0	0	0
77_13	notSOM	0	0	1	3	2	1	1	0	0	0	0	0	0	0	1	0	0	0	0	0	0	0	1	1	0	0	0	0	0	0	1	2	2	2	2	0	0	0	0	0	0	0	0	0	0	0	0	0
77_16	notSOM	0	0	0	1	3	2	1	0	0	0	0	0	0	0	0	1	0	0	0	0	0	0	0	1	1	0	0	0	0	0	0	1	2	2	2	0	0	0	0	0	0	0	0	0	0	0	0	0
77_17	notSOM	0	0	0	1	3	2	1	0	0	0	0	0	0	0	0	1	0	0	0	0	0	0	0	1	1	0	0	0	0	0	0	1	2	2	2	0	0	0	0	0	0	0	0	0	0	0	0	0
78_6	SOM	0	2	1	3	1	1	0	0	0	0	0	0	0	0	0	0	0	1	0	1	0	1	1	1	0	0	0	0	0	1	2	2	1	0	0	0	0	0	0	0	0	0	0	0	0	0	0	0
78_9	notSOM	0	0	0	1	6	1	1	0	0	0	0	0	0	0	1	0	0	0	1	0	0	0	0	1	2	0	0	1	0	1	2	2	1	0	0	0	0	0	0	0	0	0	0	0	0	0	0	0
78_8	notSOM	0	0	1	1	3	2	5	0	0	0	0	0	0	0	0	0	2	0	0	1	0	0	0	0	1	2	2	0	1	2	2	1	0	0	1	0	0	0	0	0	0	0	0	0	0	0	0	0
78_7	notSOM	0	0	1	2	1	4	1	0	0	0	0	0	0	0	0	1	0	1	1	0	0	0	0	0	1	2	1	1	1	2	2	1	0	1	2	0	0	0	0	0	0	0	0	0	0	0	0	0
78_5	notSOM	0	0	0	3	2	4	1	0	0	0	0	0	0	0	0	1	0	1	0	0	1	0	0	1	1	1	1	1	1	2	2	1	0	0	0	0	0	0	0	0	0	0	0	0	0	0	0	0
78_4	notSOM	0	1	0	0	4	2	5	0	0	0	0	0	0	0	0	0	1	0	1	1	0	0	0	0	1	2	2	0	1	2	2	1	0	0	1	0	0	0	0	0	0	0	0	0	0	0	0	0
78_3	notSOM	0	0	2	2	4	0	1	0	0	0	0	0	0	0	0	0	1	0	1	0	0	0	1	1	1	0	0	1	1	2	2	1	0	0	0	0	0	0	0	0	0	0	0	0	0	0	0	0
78_2	notSOM	0	0	1	2	1	5	1	0	0	0	0	0	0	0	0	0	0	2	0	0	1	0	0	1	1	1	1	1	1	2	2	1	0	0	0	0	0	0	0	0	0	0	0	0	0	0	0	0
78_10	notSOM	0	1	5	0	0	1	1	0	0	0	0	0	0	0	0	0	1	0	0	0	1	1	2	0	0	0	0	0	0	0	1	2	2	1	0	0	0	0	0	0	0	0	0	0	0	0	0	0
78_1	notSOM	0	0	0	1	2	1	5	0	0	0	0	0	0	0	0	0	0	0	2	0	0	0	0	0	1	1	1	1	0	1	2	2	1	0	0	0	0	0	0	0	0	0	0	0	0	0	0	0
78_12	notSOM	0	1	0	0	1	3	2	0	0	0	0	0	0	0	0	0	0	2	0	0	1	0	0	0	0	1	2	2	0	1	2	2	1	0	0	0	0	0	0	0	0	0	0	0	0	0	0	0
78_11	notSOM	0	0	1	2	3	0	4	0	0	0	0	0	0	0	1	0	0	1	1	0	0	0	0	1	1	0	1	1	0	1	2	2	2	2	2	0	0	0	0	0	0	0	0	0	0	0	0	0
78_28	notSOM	0	1	2	2	0	2	1	0	0	0	0	0	0	0	0	0	0	0	0	0	1	0	0	0	0	1	1	0	1	2	2	1	0	0	0	0	0	0	0	0	0	0	0	0	0	0	0	0
78_24	notSOM	0	1	1	4	2	1	0	0	0	0	0	0	0	0	0	0	0	0	1	1	0	0	0	1	1	0	0	0	1	2	2	1	0	0	1	0	0	0	0	0	0	0	0	0	0	0	0	0
78_25	notSOM	0	1	1	4	2	1	0	0	0	0	0	0	0	0	0	0	0	0	1	1	0	0	0	1	1	0	0	0	1	2	2	1	0	0	1	0	0	0	0	0	0	0	0	0	0	0	0	0
78_26	notSOM	0	1	2	1	3	1	1	0	0	0	0	0	0	0	0	0	0	0	0	1	1	0	0	0	1	1	0	0	1	2	2	1	0	0	0	0	0	0	0	0	0	0	0	0	0	0	0	0
78_27	notSOM	0	1	2	1	3	1	1	0	0	0	0	0	0	0	0	0	0	0	0	1	1	0	0	0	1	1	0	0	1	2	2	1	0	0	0	0	0	0	0	0	0	0	0	0	0	0	0	0
78_45	notSOM	1	0	0	0	0	1	3	0	0	0	0	0	0	0	0	0	0	0	2	0	0	0	0	0	0	0	1	2	0	0	1	2	2	1	0	0	0	0	0	0	0	0	0	0	0	0	0	0
78_23	notSOM	0	0	0	1	3	0	2	0	0	0	0	0	0	0	0	1	0	0	1	0	0	0	0	1	1	0	0	0	0	0	0	0	1	3	4	0	0	0	0	0	0	0	0	0	0	0	0	0
78_22	notSOM	0	0	0	1	3	0	2	0	0	0	0	0	0	0	0	1	0	0	1	0	0	0	0	1	1	0	0	0	0	0	0	0	1	3	4	0	0	0	0	0	0	0	0	0	0	0	0	0
78_21	notSOM	0	0	4	3	2	0	0	0	0	0	0	0	0	0	0	0	0	1	1	0	0	0	1	1	0	0	0	0	1	2	2	1	0	1	2	0	0	0	0	0	0	0	0	0	0	0	0	0
78_20	notSOM	0	0	1	3	0	2	3	0	0	0	0	0	0	0	1	0	0	1	0	0	0	0	1	1	0	0	0	0	0	0	0	1	3	4	3	0	0	0	0	0	0	0	0	0	0	0	0	0
78_19	notSOM	0	2	1	3	2	1	1	0	0	0	0	0	0	0	0	0	1	1	0	0	0	1	1	0	0	0	0	0	0	1	2	2	2	2	2	0	0	0	0	0	0	0	0	0	0	0	0	0
78_17	notSOM	0	0	0	1	2	3	0	0	0	0	0	0	0	0	0	1	0	0	1	1	0	0	0	0	1	1	0	1	0	0	1	2	2	2	2	0	0	0	0	0	0	0	0	0	0	0	0	0
78_18	notSOM	0	1	3	0	2	3	2	0	0	0	0	0	0	0	0	1	1	0	0	0	1	1	1	0	0	0	0	0	0	0	1	3	4	3	1	0	0	0	0	0	0	0	0	0	0	0	0	0
78_15	notSOM	0	3	1	2	0	0	1	0	0	0	0	0	0	0	0	0	0	1	0	0	0	1	1	1	0	0	0	0	0	0	0	1	2	2	1	0	0	0	0	0	0	0	0	0	0	0	0	0
78_16	notSOM	0	1	1	2	1	3	2	0	0	0	0	0	0	0	0	1	1	0	0	1	0	0	1	1	0	0	0	1	0	0	1	3	4	3	1	0	0	0	0	0	0	0	0	0	0	0	0	0
78_13	notSOM	0	0	0	0	1	6	1	0	0	0	0	0	0	0	0	1	0	0	0	1	0	0	0	0	1	2	0	0	0	0	1	2	2	1	0	0	0	0	0	0	0	0	0	0	0	0	0	0
78_14	notSOM	0	0	1	5	0	1	1	0	0	0	0	0	0	0	0	1	0	0	0	1	0	0	1	2	0	0	0	0	0	0	1	2	2	1	0	0	0	0	0	0	0	0	0	0	0	0	0	0
79_10	SOM	0	0	0	2	4	4	2	0	0	0	0	0	0	0	0	0	0	0	0	0	0	0	0	0	0	1	1	1	0	2	4	4	2	0	0	0	0	0	0	0	0	0	0	0	0	0	0	0
79_20	notSOM	0	2	3	5	7	2	0	0	0	0	0	0	0	0	0	0	0	0	0	0	0	1	1	2	3	1	0	0	0	0	0	0	0	0	2	0	0	0	0	0	0	0	0	0	0	0	0	0
79_48	notSOM	0	3	1	4	4	1	2	0	0	0	0	0	0	0	0	0	0	0	0	0	0	1	0	2	2	0	1	1	0	0	0	0	0	0	0	0	0	0	0	0	0	0	0	0	0	0	0	0
79_11	notSOM	0	1	1	1	1	3	4	0	0	0	0	0	0	0	0	0	0	0	0	0	0	0	0	0	0	1	1	1	1	2	2	2	2	2	1	0	0	0	0	0	0	0	0	0	0	0	0	0
79_23	notSOM	0	1	7	4	1	2	2	0	0	0	0	0	0	0	0	0	0	0	0	0	0	0	3	2	0	1	1	1	0	0	0	0	0	0	0	0	0	0	0	0	0	0	0	0	0	0	0	0
79_22	notSOM	0	2	3	6	4	2	2	0	0	0	0	0	0	0	0	0	0	0	0	0	0	1	1	2	2	1	1	0	0	0	0	0	0	0	0	0	0	0	0	0	0	0	0	0	0	0	0	0
79_13	notSOM	0	1	1	1	1	3	4	0	0	0	0	0	0	0	0	0	0	0	0	0	0	0	0	0	0	1	1	1	1	2	2	2	2	2	1	0	0	0	0	0	0	0	0	0	0	0	0	0
79_21	notSOM	0	2	3	6	4	2	2	0	0	0	0	0	0	0	0	0	0	0	0	0	0	1	1	2	2	1	1	0	0	0	0	0	0	0	0	0	0	0	0	0	0	0	0	0	0	0	0	0
79_12	notSOM	0	1	2	1	0	2	3	0	0	0	0	0	0	0	0	0	0	0	0	0	0	0	0	0	0	1	1	1	1	2	2	1	1	2	2	0	0	0	0	0	0	0	0	0	0	0	0	0
79_1	notSOM	0	0	2	4	6	3	4	0	0	0	0	0	0	0	0	0	0	0	0	0	0	0	1	1	1	0	2	2	0	2	4	4	2	0	0	0	0	0	0	0	0	0	0	0	0	0	0	0
79_2	notSOM	0	0	1	4	4	4	2	0	0	0	0	0	0	0	0	0	0	0	0	0	0	0	0	1	1	1	0	2	1	2	3	3	2	1	0	0	0	0	0	0	0	0	0	0	0	0	0	0
79_3	notSOM	0	0	1	4	4	4	2	0	0	0	0	0	0	0	0	0	0	0	0	0	0	0	0	1	1	1	0	2	1	2	3	3	2	1	0	0	0	0	0	0	0	0	0	0	0	0	0	0
79_4	notSOM	0	2	2	2	3	8	6	0	0	0	0	0	0	0	0	0	0	0	0	0	0	1	1	1	0	2	2	0	0	0	2	4	4	2	0	0	0	0	0	0	0	0	0	0	0	0	0	0
79_16	notSOM	0	1	2	1	0	0	3	0	0	0	0	0	0	0	0	0	0	0	0	0	0	0	0	0	0	0	1	1	1	2	2	1	1	2	2	0	0	0	0	0	0	0	0	0	0	0	0	0
79_5	notSOM	0	0	1	2	4	4	3	0	0	0	0	0	0	0	0	0	0	0	0	0	0	0	0	0	1	1	1	0	1	2	3	3	2	1	0	0	0	0	0	0	0	0	0	0	0	0	0	0
79_17	notSOM	0	1	2	1	0	0	3	0	0	0	0	0	0	0	0	0	0	0	0	0	0	0	0	0	0	0	1	1	1	2	2	1	1	2	2	0	0	0	0	0	0	0	0	0	0	0	0	0
79_6	notSOM	0	1	1	1	3	3	4	0	0	0	0	0	0	0	0	0	0	0	0	0	0	0	0	0	1	1	1	0	1	2	2	2	2	2	1	0	0	0	0	0	0	0	0	0	0	0	0	0
79_7	notSOM	0	0	1	2	4	4	3	0	0	0	0	0	0	0	0	0	0	0	0	0	0	0	0	0	1	1	1	0	1	2	3	3	2	1	0	0	0	0	0	0	0	0	0	0	0	0	0	0
79_14	notSOM	0	1	2	1	0	2	3	0	0	0	0	0	0	0	0	0	0	0	0	0	0	0	0	0	0	1	1	1	1	2	2	1	1	2	2	0	0	0	0	0	0	0	0	0	0	0	0	0
79_15	notSOM	0	2	3	6	4	1	5	0	0	0	0	0	0	0	0	0	0	0	0	0	0	1	1	3	2	0	1	0	0	0	0	0	2	4	4	0	0	0	0	0	0	0	0	0	0	0	0	0
79_8	notSOM	0	1	1	1	3	3	4	0	0	0	0	0	0	0	0	0	0	0	0	0	0	0	0	0	1	1	1	0	1	2	2	2	2	2	1	0	0	0	0	0	0	0	0	0	0	0	0	0
79_9	notSOM	0	2	4	1	4	6	5	0	0	0	0	0	0	0	0	0	0	0	0	0	0	1	2	0	2	2	0	1	0	0	0	2	4	4	2	0	0	0	0	0	0	0	0	0	0	0	0	0
79_18	notSOM	0	1	6	6	3	3	0	0	0	0	0	0	0	0	0	0	0	0	0	0	0	0	3	3	1	1	0	0	0	0	0	0	0	2	4	0	0	0	0	0	0	0	0	0	0	0	0	0
79_19	notSOM	0	2	3	5	7	2	0	0	0	0	0	0	0	0	0	0	0	0	0	0	0	1	1	2	3	1	0	0	0	0	0	0	0	0	2	0	0	0	0	0	0	0	0	0	0	0	0	0
72_15	SOM	0	3	1	4	3	0	1	0	0	0	0	0	0	0	0	0	0	0	0	0	0	1	0	2	2	0	0	1	0	0	0	0	1	3	3	0	0	0	0	0	0	0	0	0	0	0	0	0
72_18	SOM	0	1	2	0	2	0	4	0	0	0	0	0	0	0	0	0	0	0	0	0	0	0	0	0	1	0	2	2	1	2	1	1	1	2	2	0	0	0	0	0	0	0	0	0	0	0	0	0
72_9	notSOM	0	1	7	3	0	1	4	0	0	0	0	0	0	0	0	0	0	0	0	0	0	0	3	2	0	0	1	0	0	0	0	1	3	3	3	0	0	0	0	0	0	0	0	0	0	0	0	0
72_8	notSOM	0	2	0	2	4	6	3	0	0	0	0	0	0	0	0	0	0	0	0	0	0	1	0	0	1	2	1	1	0	2	4	3	2	0	0	0	0	0	0	0	0	0	0	0	0	0	0	0
72_5	notSOM	0	0	3	1	5	6	2	0	0	0	0	0	0	0	0	0	0	0	0	0	0	0	1	0	2	2	0	1	1	2	2	3	2	1	0	0	0	0	0	0	0	0	0	0	0	0	0	0
72_4	notSOM	0	0	2	6	4	6	2	0	0	0	0	0	0	0	0	0	0	0	0	0	0	0	1	2	1	2	0	0	1	2	2	3	1	2	0	0	0	0	0	0	0	0	0	0	0	0	0	0
72_7	notSOM	0	2	2	2	5	5	3	0	0	0	0	0	0	0	0	0	0	0	0	0	0	1	1	1	2	1	0	0	0	0	1	2	4	3	1	0	0	0	0	0	0	0	0	0	0	0	0	0
72_6	notSOM	0	0	3	3	4	4	6	0	0	0	0	0	0	0	0	0	0	0	0	0	0	0	1	1	1	1	2	0	1	2	3	3	1	1	0	0	0	0	0	0	0	0	0	0	0	0	0	0
72_16	notSOM	0	1	1	3	2	3	4	0	0	0	0	0	0	0	0	0	0	0	0	0	0	0	0	1	1	1	1	2	1	2	2	2	2	1	1	0	0	0	0	0	0	0	0	0	0	0	0	0
72_17	notSOM	0	1	1	1	0	5	4	0	0	0	0	0	0	0	0	0	0	0	0	0	0	0	0	0	0	3	2	0	1	1	2	1	0	2	2	0	0	0	0	0	0	0	0	0	0	0	0	0
72_19	notSOM	0	1	2	1	1	4	3	0	0	0	0	0	0	0	0	0	0	0	0	0	0	0	0	0	1	2	1	2	1	2	2	1	0	2	1	0	0	0	0	0	0	0	0	0	0	0	0	0
72_20	notSOM	0	1	2	1	2	1	3	0	0	0	0	0	0	0	0	0	0	0	0	0	0	0	0	0	1	1	1	1	1	2	2	1	1	2	1	0	0	0	0	0	0	0	0	0	0	0	0	0
72_1	notSOM	0	0	3	4	6	6	1	0	0	0	0	0	0	0	0	0	0	0	0	0	0	0	2	2	1	1	0	0	0	1	2	4	3	1	0	0	0	0	0	0	0	0	0	0	0	0	0	0
72_2	notSOM	0	1	2	4	9	3	1	0	0	0	0	0	0	0	0	0	0	0	0	0	0	1	1	1	3	0	0	0	0	1	3	3	3	1	0	0	0	0	0	0	0	0	0	0	0	0	0	0
72_10	notSOM	0	2	2	5	3	4	3	0	0	0	0	0	0	0	0	0	0	0	0	0	0	1	1	2	1	1	0	0	0	0	1	3	3	3	1	0	0	0	0	0	0	0	0	0	0	0	0	0
72_3	notSOM	0	0	0	7	5	3	5	0	0	0	0	0	0	0	0	0	0	0	0	0	0	0	0	3	2	0	1	0	1	1	2	3	2	2	0	0	0	0	0	0	0	0	0	0	0	0	0	0
72_12	notSOM	0	2	3	5	1	0	5	0	0	0	0	0	0	0	0	0	0	0	0	0	0	1	1	2	1	0	1	0	0	0	0	1	2	4	3	0	0	0	0	0	0	0	0	0	0	0	0	0
72_11	notSOM	0	0	1	1	6	4	3	0	0	0	0	0	0	0	0	0	0	0	0	0	0	0	0	0	3	2	0	1	0	2	2	1	2	2	2	0	0	0	0	0	0	0	0	0	0	0	0	0
72_14	notSOM	0	1	1	3	0	4	6	0	0	0	0	0	0	0	0	0	0	0	0	0	0	0	0	1	0	2	2	0	1	2	2	1	2	2	1	0	0	0	0	0	0	0	0	0	0	0	0	0
72_13	notSOM	0	1	1	2	5	3	6	0	0	0	0	0	0	0	0	0	0	0	0	0	0	0	0	1	2	1	2	0	1	2	2	1	2	1	2	0	0	0	0	0	0	0	0	0	0	0	0	0
73_18	SOM	0	1	2	0	2	0	4	0	0	0	0	0	0	0	0	0	0	0	0	0	0	0	0	0	1	0	2	2	1	2	1	1	1	2	2	0	0	0	0	0	0	0	0	0	0	0	0	0
73_15	SOM	0	3	1	4	3	0	1	0	0	0	0	0	0	0	0	0	0	0	0	0	0	1	0	2	2	0	0	1	0	0	0	0	1	3	3	0	0	0	0	0	0	0	0	0	0	0	0	0
73_1	notSOM	0	0	3	4	6	6	1	0	0	0	0	0	0	0	0	0	0	0	0	0	0	0	2	2	1	1	0	0	0	1	2	4	3	1	0	0	0	0	0	0	0	0	0	0	0	0	0	0
73_2	notSOM	0	1	2	4	9	3	1	0	0	0	0	0	0	0	0	0	0	0	0	0	0	1	1	1	3	0	0	0	0	1	3	3	3	1	0	0	0	0	0	0	0	0	0	0	0	0	0	0
73_20	notSOM	0	1	2	1	2	1	3	0	0	0	0	0	0	0	0	0	0	0	0	0	0	0	0	0	1	1	1	1	1	2	2	1	1	2	1	0	0	0	0	0	0	0	0	0	0	0	0	0
73_19	notSOM	0	1	2	1	1	4	3	0	0	0	0	0	0	0	0	0	0	0	0	0	0	0	0	0	1	2	1	2	1	2	2	1	0	2	1	0	0	0	0	0	0	0	0	0	0	0	0	0
73_16	notSOM	0	1	1	3	2	3	4	0	0	0	0	0	0	0	0	0	0	0	0	0	0	0	0	1	1	1	1	2	1	2	2	2	2	1	1	0	0	0	0	0	0	0	0	0	0	0	0	0
73_17	notSOM	0	1	1	1	0	5	4	0	0	0	0	0	0	0	0	0	0	0	0	0	0	0	0	0	0	3	2	0	1	1	2	1	0	2	2	0	0	0	0	0	0	0	0	0	0	0	0	0
73_14	notSOM	0	1	1	3	0	4	6	0	0	0	0	0	0	0	0	0	0	0	0	0	0	0	0	1	0	2	2	0	1	2	2	1	2	2	1	0	0	0	0	0	0	0	0	0	0	0	0	0
73_4	notSOM	0	0	2	6	4	6	2	0	0	0	0	0	0	0	0	0	0	0	0	0	0	0	1	2	1	2	0	0	1	2	2	3	1	2	0	0	0	0	0	0	0	0	0	0	0	0	0	0
73_3	notSOM	0	0	0	7	5	3	5	0	0	0	0	0	0	0	0	0	0	0	0	0	0	0	0	3	2	0	1	0	1	1	2	3	2	2	0	0	0	0	0	0	0	0	0	0	0	0	0	0
73_6	notSOM	0	0	3	3	4	4	6	0	0	0	0	0	0	0	0	0	0	0	0	0	0	0	1	1	1	1	2	0	1	2	3	3	1	1	0	0	0	0	0	0	0	0	0	0	0	0	0	0
73_12	notSOM	0	2	3	5	1	0	5	0	0	0	0	0	0	0	0	0	0	0	0	0	0	1	1	2	1	0	1	0	0	0	0	1	2	4	3	0	0	0	0	0	0	0	0	0	0	0	0	0
73_5	notSOM	0	0	3	1	5	6	2	0	0	0	0	0	0	0	0	0	0	0	0	0	0	0	1	0	2	2	0	1	1	2	2	3	2	1	0	0	0	0	0	0	0	0	0	0	0	0	0	0
73_13	notSOM	0	1	1	2	5	3	6	0	0	0	0	0	0	0	0	0	0	0	0	0	0	0	0	1	2	1	2	0	1	2	2	1	2	1	2	0	0	0	0	0	0	0	0	0	0	0	0	0
73_8	notSOM	0	2	0	2	4	6	3	0	0	0	0	0	0	0	0	0	0	0	0	0	0	1	0	0	1	2	1	1	0	2	4	3	2	0	0	0	0	0	0	0	0	0	0	0	0	0	0	0
73_10	notSOM	0	2	2	5	3	4	3	0	0	0	0	0	0	0	0	0	0	0	0	0	0	1	1	2	1	1	0	0	0	0	1	3	3	3	1	0	0	0	0	0	0	0	0	0	0	0	0	0
73_7	notSOM	0	2	2	2	5	5	3	0	0	0	0	0	0	0	0	0	0	0	0	0	0	1	1	1	2	1	0	0	0	0	1	2	4	3	1	0	0	0	0	0	0	0	0	0	0	0	0	0
73_11	notSOM	0	0	1	1	6	4	3	0	0	0	0	0	0	0	0	0	0	0	0	0	0	0	0	0	3	2	0	1	0	2	2	1	2	2	2	0	0	0	0	0	0	0	0	0	0	0	0	0
73_9	notSOM	0	1	7	3	0	1	4	0	0	0	0	0	0	0	0	0	0	0	0	0	0	0	3	2	0	0	1	0	0	0	0	1	3	3	3	0	0	0	0	0	0	0	0	0	0	0	0	0
74_30	SOM	0	3	0	4	1	4	3	0	0	0	0	0	0	0	0	0	0	0	0	0	0	1	1	1	0	1	1	1	0	0	1	2	2	1	0	0	0	0	0	0	0	0	0	0	0	0	0	0
74_29	SOM	0	3	0	4	1	4	3	0	0	0	0	0	0	0	0	0	0	0	0	0	0	1	1	1	0	1	1	1	0	0	1	2	2	1	0	0	0	0	0	0	0	0	0	0	0	0	0	0
74_28	notSOM	0	1	2	1	0	9	2	0	0	0	0	0	0	0	0	0	0	0	0	0	0	0	0	0	1	3	1	1	1	2	2	1	0	0	0	0	0	0	0	0	0	0	0	0	0	0	0	0
74_27	notSOM	0	0	2	2	1	3	2	0	0	0	0	0	0	0	0	1	1	0	0	0	0	0	0	0	0	0	0	1	1	1	2	3	4	3	1	0	0	0	0	0	0	0	0	0	0	0	0	0
74_26	notSOM	0	1	2	1	2	2	8	0	0	0	0	0	0	0	0	0	0	0	0	0	0	0	0	0	1	2	3	0	1	2	2	1	0	0	1	0	0	0	0	0	0	0	0	0	0	0	0	0
74_25	notSOM	0	0	7	1	4	3	1	0	0	0	0	0	0	0	0	0	0	0	0	0	0	1	2	0	1	1	1	0	0	1	2	2	1	0	1	0	0	0	0	0	0	0	0	0	0	0	0	0
74_24	notSOM	0	1	1	1	10	2	1	0	0	0	0	0	0	0	0	0	0	0	0	0	0	0	0	1	3	1	1	0	1	2	2	1	0	0	1	0	0	0	0	0	0	0	0	0	0	0	0	0
74_23	notSOM	0	1	1	1	3	2	3	0	0	0	0	0	0	0	1	1	0	0	0	0	0	0	0	0	0	0	1	1	0	1	2	4	4	3	1	0	0	0	0	0	0	0	0	0	0	0	0	0
74_22	notSOM	0	1	1	3	3	8	0	0	0	0	0	0	0	0	0	0	0	0	0	0	0	0	0	1	2	3	0	1	1	2	2	1	0	1	2	0	0	0	0	0	0	0	0	0	0	0	0	0
74_21	notSOM	0	0	1	11	3	1	0	0	0	0	0	0	0	0	0	0	0	0	0	0	0	0	1	3	1	1	0	1	1	2	2	1	0	1	2	0	0	0	0	0	0	0	0	0	0	0	0	0
74_20	notSOM	0	1	1	3	1	1	3	0	0	0	0	0	0	0	0	0	1	1	0	0	0	0	0	0	0	1	1	2	1	2	2	1	1	1	2	0	0	0	0	0	0	0	0	0	0	0	0	0
74_1	notSOM	0	0	8	0	1	2	4	0	0	0	0	0	0	0	0	0	1	0	0	0	0	1	4	0	1	1	1	0	0	0	0	0	1	2	3	0	0	0	0	0	0	0	0	0	0	0	0	0
74_18	notSOM	0	0	3	4	9	0	4	0	0	0	0	0	0	0	0	0	0	0	0	0	0	0	1	2	3	0	1	1	1	2	2	1	1	2	2	0	0	0	0	0	0	0	0	0	0	0	0	0
74_17	notSOM	0	1	2	0	3	3	4	0	0	0	0	0	0	0	0	0	0	1	1	0	0	0	0	0	1	1	2	1	1	2	2	1	0	1	2	0	0	0	0	0	0	0	0	0	0	0	0	0
74_19	notSOM	0	1	1	2	2	3	3	0	0	0	0	0	0	0	1	1	0	0	0	0	0	0	0	0	0	1	1	2	0	1	3	3	3	2	2	0	0	0	0	0	0	0	0	0	0	0	0	0
74_14	notSOM	0	1	1	3	2	5	1	0	0	0	0	0	0	0	0	0	0	0	1	1	0	0	0	1	1	2	1	3	1	2	2	1	0	1	3	0	0	0	0	0	0	0	0	0	0	0	0	0
74_13	notSOM	0	1	0	4	4	4	1	0	0	0	0	0	0	0	0	0	1	1	0	0	0	0	0	1	1	2	1	3	1	2	2	1	1	2	4	0	0	0	0	0	0	0	0	0	0	0	0	0
74_16	notSOM	0	0	3	2	2	3	5	0	0	0	0	0	0	0	0	1	1	0	0	0	0	0	0	0	1	1	2	1	1	2	2	2	1	2	3	0	0	0	0	0	0	0	0	0	0	0	0	0
74_15	notSOM	0	2	2	2	2	12	1	0	0	0	0	0	0	0	0	0	0	0	0	0	1	1	1	1	1	3	1	3	0	1	2	3	3	2	1	0	0	0	0	0	0	0	0	0	0	0	0	0
74_41	notSOM	0	0	0	2	1	0	1	0	0	0	0	0	0	0	0	0	0	0	0	0	1	0	0	0	0	0	0	0	0	1	2	2	1	2	1	0	0	0	0	0	0	0	0	0	0	0	0	0
74_10	notSOM	0	0	0	2	0	6	0	0	0	0	0	0	0	0	0	1	0	0	0	0	0	0	0	1	1	3	0	1	0	0	0	0	0	0	0	0	0	0	0	0	0	0	0	0	0	0	0	0
74_40	notSOM	0	1	1	1	1	1	0	0	0	0	0	0	0	0	0	0	0	0	0	0	1	0	0	0	0	0	0	0	1	2	2	2	1	1	0	0	0	0	0	0	0	0	0	0	0	0	0	0
74_12	notSOM	0	2	3	0	5	3	16	0	0	0	0	0	0	0	0	0	0	0	0	1	2	1	2	0	1	2	5	0	0	0	2	4	4	2	0	0	0	0	0	0	0	0	0	0	0	0	0	0
74_11	notSOM	0	0	3	3	6	1	7	0	0	0	0	0	0	0	0	0	0	1	1	0	1	0	1	1	2	1	3	1	1	2	2	1	1	3	3	0	0	0	0	0	0	0	0	0	0	0	0	0
74_33	notSOM	0	1	1	1	2	2	2	0	0	0	0	0	0	0	0	0	1	1	0	0	0	0	0	0	0	0	0	0	1	2	1	2	3	3	2	0	0	0	0	0	0	0	0	0	0	0	0	0
74_34	notSOM	0	0	1	2	3	1	0	0	0	0	0	0	0	0	0	0	0	1	1	0	0	0	0	0	0	0	0	0	1	2	4	2	0	1	2	0	0	0	0	0	0	0	0	0	0	0	0	0
74_31	notSOM	0	1	0	6	1	4	3	0	0	0	0	0	0	0	0	0	0	0	0	0	0	0	1	2	0	1	1	1	0	0	1	2	2	1	0	0	0	0	0	0	0	0	0	0	0	0	0	0
74_32	notSOM	0	0	0	3	3	1	2	0	0	0	0	0	0	0	0	0	1	1	0	0	0	0	0	0	0	0	0	0	0	2	3	3	2	2	2	0	0	0	0	0	0	0	0	0	0	0	0	0
74_37	notSOM	0	1	0	1	2	2	1	0	0	0	0	0	0	0	0	0	0	0	1	1	0	0	0	0	0	0	0	0	1	2	2	3	1	0	1	0	0	0	0	0	0	0	0	0	0	0	0	0
74_38	notSOM	0	1	1	1	2	0	1	0	0	0	0	0	0	0	0	0	0	0	0	1	1	0	0	0	0	0	0	0	1	2	3	2	1	0	0	0	0	0	0	0	0	0	0	0	0	0	0	0
74_35	notSOM	0	1	1	1	3	1	0	0	0	0	0	0	0	0	0	0	0	1	1	0	0	0	0	0	0	0	0	0	1	2	3	2	1	1	2	0	0	0	0	0	0	0	0	0	0	0	0	0
74_36	notSOM	0	0	2	3	0	1	1	0	0	0	0	0	0	0	0	0	0	0	1	1	0	0	0	0	0	0	0	0	1	3	3	2	0	0	1	0	0	0	0	0	0	0	0	0	0	0	0	0
74_6	notSOM	0	0	3	2	10	1	3	0	0	0	0	0	0	0	0	0	0	0	1	1	1	0	2	2	4	0	0	1	0	0	1	2	3	3	2	0	0	0	0	0	0	0	0	0	0	0	0	0
74_7	notSOM	0	0	2	0	6	0	1	0	0	0	0	0	0	0	1	0	0	0	0	0	0	0	1	1	3	0	1	1	0	0	0	0	0	0	1	0	0	0	0	0	0	0	0	0	0	0	0	0
74_39	notSOM	0	0	2	1	0	1	2	0	0	0	0	0	0	0	0	0	0	0	0	1	1	0	0	0	0	0	0	0	1	2	2	1	2	1	0	0	0	0	0	0	0	0	0	0	0	0	0	0
74_76	notSOM	1	0	0	0	6	1	4	0	0	0	0	0	0	0	0	0	0	0	0	0	0	0	0	1	2	0	1	1	0	0	0	1	2	2	1	0	0	0	0	0	0	0	0	0	0	0	0	0
74_8	notSOM	0	1	2	6	1	9	3	0	0	0	0	0	0	0	0	0	0	0	1	2	0	1	1	2	1	3	1	2	0	1	2	3	3	2	2	0	0	0	0	0	0	0	0	0	0	0	0	0
74_9	notSOM	0	0	0	2	0	6	0	0	0	0	0	0	0	0	0	1	0	0	0	0	0	0	0	1	1	3	0	1	0	0	0	0	0	0	0	0	0	0	0	0	0	0	0	0	0	0	0	0
74_2	notSOM	0	2	2	4	0	1	2	0	0	0	0	0	0	0	0	0	0	1	0	0	0	1	2	2	0	1	1	1	0	0	0	0	0	1	2	0	0	0	0	0	0	0	0	0	0	0	0	0
74_3	notSOM	0	2	2	4	0	1	2	0	0	0	0	0	0	0	0	0	0	1	0	0	0	1	2	2	0	1	1	1	0	0	0	0	0	1	2	0	0	0	0	0	0	0	0	0	0	0	0	0
74_4	notSOM	0	2	0	7	2	4	1	0	0	0	0	0	0	0	0	0	0	1	0	0	1	1	1	4	1	1	0	0	0	0	0	1	2	3	3	0	0	0	0	0	0	0	0	0	0	0	0	0
74_5	notSOM	0	2	0	6	0	1	2	0	0	0	0	0	0	0	0	1	0	0	0	0	0	1	1	3	0	1	1	1	0	0	0	0	0	1	2	0	0	0	0	0	0	0	0	0	0	0	0	0
75_46	SOM	0	3	0	0	2	2	2	0	0	0	0	0	0	0	0	0	0	0	0	0	0	1	0	0	1	1	0	0	0	1	1	1	1	2	3	0	0	0	0	0	0	0	0	0	0	0	0	0
75_40	SOM	0	0	2	5	0	2	4	0	0	0	0	0	0	0	0	0	0	0	0	0	0	0	1	2	0	0	0	0	1	1	1	1	3	4	3	0	0	0	0	0	0	0	0	0	0	0	0	0
75_43	SOM	0	0	3	2	2	2	2	0	0	0	0	0	0	0	0	0	0	0	0	0	0	0	1	1	1	0	0	0	1	1	1	1	2	3	3	0	0	0	0	0	0	0	0	0	0	0	0	0
75_2	notSOM	0	0	4	2	2	0	2	0	0	0	0	0	0	0	0	0	0	1	1	0	0	0	1	0	1	0	1	1	1	2	2	1	0	1	2	0	0	0	0	0	0	0	0	0	0	0	0	0
75_1	notSOM	0	2	0	4	2	0	2	0	0	0	0	0	0	0	0	0	1	1	0	0	0	1	0	1	0	0	0	1	0	1	2	2	2	2	2	0	0	0	0	0	0	0	0	0	0	0	0	0
75_4	notSOM	0	1	1	3	1	4	2	0	0	0	0	0	0	0	0	0	0	0	1	1	0	0	0	1	0	2	1	0	1	2	2	1	0	0	2	0	0	0	0	0	0	0	0	0	0	0	0	0
75_3	notSOM	0	1	1	3	1	4	2	0	0	0	0	0	0	0	0	0	0	0	1	1	0	0	0	1	0	2	1	0	1	2	2	1	0	0	2	0	0	0	0	0	0	0	0	0	0	0	0	0
75_53	notSOM	0	1	1	2	1	0	5	0	0	0	0	0	0	0	0	0	0	0	0	0	0	0	0	0	0	0	2	1	1	2	3	1	2	0	0	0	0	0	0	0	0	0	0	0	0	0	0	0
75_6	notSOM	0	1	1	1	5	2	2	0	0	0	0	0	0	0	0	0	0	0	0	1	1	0	0	0	2	1	1	0	1	2	2	1	0	1	1	0	0	0	0	0	0	0	0	0	0	0	0	0
75_52	notSOM	0	0	2	2	1	5	2	0	0	0	0	0	0	0	0	0	0	0	0	0	0	0	0	0	0	2	1	0	1	3	2	3	0	0	0	0	0	0	0	0	0	0	0	0	0	0	0	0
75_5	notSOM	0	1	1	1	5	2	2	0	0	0	0	0	0	0	0	0	0	0	0	1	1	0	0	0	2	1	1	0	1	2	2	1	0	1	1	0	0	0	0	0	0	0	0	0	0	0	0	0
75_7	notSOM	0	0	2	4	2	2	0	0	0	0	0	0	0	0	0	0	0	0	0	0	1	0	0	1	1	1	0	2	1	2	2	1	1	1	1	0	0	0	0	0	0	0	0	0	0	0	0	0
75_30	notSOM	0	1	1	1	4	0	0	0	0	0	0	0	0	0	0	0	0	0	1	0	0	0	0	0	1	0	0	2	1	2	2	1	0	0	0	0	0	0	0	0	0	0	0	0	0	0	0	0
75_31	notSOM	0	1	1	1	4	0	0	0	0	0	0	0	0	0	0	0	0	0	1	0	0	0	0	0	1	0	0	2	1	2	2	1	0	0	0	0	0	0	0	0	0	0	0	0	0	0	0	0
75_28	notSOM	0	1	1	1	1	3	4	0	0	0	0	0	0	0	0	0	0	1	0	0	1	0	0	0	0	1	2	0	1	2	2	1	0	0	1	0	0	0	0	0	0	0	0	0	0	0	0	0
75_27	notSOM	0	0	0	2	0	2	0	0	0	0	0	0	0	0	0	1	0	0	1	0	0	0	0	1	0	1	0	0	0	0	0	0	0	1	3	0	0	0	0	0	0	0	0	0	0	0	0	0
75_26	notSOM	0	1	1	1	1	3	4	0	0	0	0	0	0	0	0	0	0	1	0	0	1	0	0	0	0	1	2	0	1	2	2	1	0	0	1	0	0	0	0	0	0	0	0	0	0	0	0	0
75_25	notSOM	0	0	0	2	0	2	0	0	0	0	0	0	0	0	0	1	0	0	1	0	0	0	0	1	0	1	0	0	0	0	0	0	0	1	3	0	0	0	0	0	0	0	0	0	0	0	0	0
75_24	notSOM	0	0	2	0	2	0	2	0	0	0	0	0	0	0	1	0	0	1	0	0	0	0	1	0	1	0	0	0	0	0	0	0	1	3	4	0	0	0	0	0	0	0	0	0	0	0	0	0
75_21	notSOM	0	0	2	2	0	4	3	0	0	0	0	0	0	0	0	0	1	0	0	1	0	0	0	0	0	2	1	0	1	2	2	1	0	1	2	0	0	0	0	0	0	0	0	0	0	0	0	0
75_45	notSOM	0	0	0	2	7	2	1	0	0	0	0	0	0	0	0	0	0	0	0	0	0	0	0	1	2	0	0	0	0	2	2	2	2	2	2	0	0	0	0	0	0	0	0	0	0	0	0	0
75_44	notSOM	0	3	0	0	2	2	0	0	0	0	0	0	0	0	0	0	0	0	0	0	0	1	0	0	0	0	0	0	0	0	1	2	2	1	0	0	0	0	0	0	0	0	0	0	0	0	0	0
75_47	notSOM	0	0	0	3	4	4	1	0	0	0	0	0	0	0	0	0	0	0	0	0	0	0	0	1	1	1	0	0	0	2	2	2	2	1	1	0	0	0	0	0	0	0	0	0	0	0	0	0
75_48	notSOM	0	0	0	2	7	3	0	0	0	0	0	0	0	0	0	0	0	0	0	0	0	0	0	0	2	1	0	0	1	1	4	2	1	0	1	0	0	0	0	0	0	0	0	0	0	0	0	0
75_60	notSOM	0	1	2	2	0	0	0	0	0	0	0	0	0	0	0	0	0	0	0	0	0	0	0	0	0	0	0	0	1	2	2	1	1	0	2	0	0	0	0	0	0	0	0	0	0	0	0	0
75_20	notSOM	0	0	0	0	4	2	4	0	0	0	0	0	0	0	0	1	0	0	1	0	0	0	0	0	2	0	0	0	0	0	0	1	3	4	3	0	0	0	0	0	0	0	0	0	0	0	0	0
75_37	notSOM	0	2	2	0	3	2	4	0	0	0	0	0	0	0	0	0	0	0	0	0	0	1	1	0	1	0	0	0	0	1	1	2	3	4	3	0	0	0	0	0	0	0	0	0	0	0	0	0
75_13	notSOM	0	0	4	0	2	4	2	0	0	0	0	0	0	0	0	1	1	0	0	0	0	0	2	0	0	0	0	0	0	0	1	3	4	3	1	0	0	0	0	0	0	0	0	0	0	0	0	0
75_12	notSOM	0	0	2	4	2	0	5	0	0	0	0	0	0	0	0	0	0	0	0	0	0	0	1	1	0	0	2	0	0	1	2	3	2	1	1	0	0	0	0	0	0	0	0	0	0	0	0	0
75_33	notSOM	0	0	2	5	0	0	0	0	0	0	0	0	0	0	0	0	0	0	0	1	0	0	0	1	0	0	0	0	1	2	2	1	0	0	0	0	0	0	0	0	0	0	0	0	0	0	0	0
75_17	notSOM	0	0	0	4	2	4	2	0	0	0	0	0	0	0	1	0	0	1	0	0	0	0	0	2	0	0	0	0	0	0	1	3	4	3	1	0	0	0	0	0	0	0	0	0	0	0	0	0
75_35	notSOM	0	0	3	2	2	0	0	0	0	0	0	0	0	0	0	0	0	0	0	0	1	0	1	0	0	0	0	0	0	1	2	2	1	0	0	0	0	0	0	0	0	0	0	0	0	0	0	0
75_16	notSOM	0	2	2	0	2	5	0	0	0	0	0	0	0	0	0	0	0	0	0	0	0	1	1	0	0	1	0	1	0	0	2	3	3	2	2	0	0	0	0	0	0	0	0	0	0	0	0	0
75_54	notSOM	0	1	1	2	1	0	5	0	0	0	0	0	0	0	0	0	0	0	0	0	0	0	0	0	0	0	2	1	1	2	3	1	2	0	0	0	0	0	0	0	0	0	0	0	0	0	0	0
75_19	notSOM	0	2	0	2	0	2	4	0	0	0	0	0	0	0	0	1	1	0	0	0	0	1	0	1	0	0	0	0	0	0	0	1	3	4	3	0	0	0	0	0	0	0	0	0	0	0	0	0
75_18	notSOM	0	0	0	2	6	0	2	0	0	0	0	0	0	0	0	1	0	0	1	0	0	0	0	0	2	0	0	1	0	1	2	2	2	2	2	0	0	0	0	0	0	0	0	0	0	0	0	0
75_56	notSOM	0	1	2	1	1	0	0	0	0	0	0	0	0	0	0	0	0	0	0	0	0	0	0	0	0	0	0	2	1	2	2	2	0	2	0	0	0	0	0	0	0	0	0	0	0	0	0	0
75_57	notSOM	0	1	2	1	1	0	0	0	0	0	0	0	0	0	0	0	0	0	0	0	0	0	0	0	0	0	0	2	1	2	2	2	0	2	0	0	0	0	0	0	0	0	0	0	0	0	0	0
85_22	SOM	0	3	0	1	2	8	3	0	0	0	0	0	0	0	0	1	0	0	0	0	0	1	0	1	2	4	2	2	0	0	0	0	0	0	0	0	0	0	0	0	0	0	0	0	0	0	0	0
85_13	SOM	0	2	2	2	7	6	8	0	0	0	0	0	0	0	0	1	1	1	0	0	1	1	1	2	4	4	4	0	0	0	0	0	0	0	0	0	0	0	0	0	0	0	0	0	0	0	0	0
85_1	notSOM	0	1	3	10	7	6	0	0	0	0	0	0	0	0	0	0	1	1	1	1	0	1	3	5	4	3	0	1	0	0	0	0	0	0	0	0	0	0	0	0	0	0	0	0	0	0	0	0
85_21	notSOM	0	0	0	3	2	2	6	0	0	0	0	0	0	0	0	1	1	1	0	0	0	0	0	1	1	2	3	2	0	0	0	0	0	0	0	0	0	0	0	0	0	0	0	0	0	0	0	0
85_16	notSOM	0	1	2	11	3	3	2	0	0	0	0	0	0	0	0	1	0	0	0	0	1	1	2	5	2	2	2	2	0	0	0	0	0	0	0	0	0	0	0	0	0	0	0	0	0	0	0	0
85_7	notSOM	0	0	3	8	5	3	2	0	0	0	0	0	0	0	1	1	1	0	0	0	0	0	2	4	3	2	2	3	0	0	0	0	0	0	0	0	0	0	0	0	0	0	0	0	0	0	0	0
85_20	notSOM	0	0	4	2	8	3	3	0	0	0	0	0	0	0	1	0	0	0	0	0	0	0	2	2	4	2	2	2	0	0	0	0	0	0	0	0	0	0	0	0	0	0	0	0	0	0	0	0
85_15	notSOM	0	2	2	1	4	5	5	0	0	0	0	0	0	0	0	1	1	1	0	0	0	1	1	1	2	3	3	2	0	0	0	0	0	0	0	0	0	0	0	0	0	0	0	0	0	0	0	0
85_6	notSOM	0	2	3	2	5	13	2	0	0	0	0	0	0	0	0	0	1	1	1	1	0	1	2	2	4	6	1	1	0	0	0	0	0	0	0	0	0	0	0	0	0	0	0	0	0	0	0	0
85_23	notSOM	0	0	0	4	2	8	3	0	0	0	0	0	0	0	0	1	0	0	0	0	0	0	0	2	2	4	2	2	0	0	0	0	0	0	0	0	0	0	0	0	0	0	0	0	0	0	0	0
85_9	notSOM	0	3	0	3	8	5	2	0	0	0	0	0	0	0	0	0	1	1	1	0	0	1	1	2	4	3	2	3	0	0	0	0	0	0	0	0	0	0	0	0	0	0	0	0	0	0	0	0
85_14	notSOM	0	1	0	4	8	3	3	0	0	0	0	0	0	0	1	2	0	0	0	0	0	0	0	3	4	2	2	2	0	0	0	0	0	0	0	0	0	0	0	0	0	0	0	0	0	0	0	0
85_8	notSOM	0	2	2	4	6	5	2	0	0	0	0	0	0	0	0	0	2	1	0	0	0	1	2	2	3	3	2	3	0	0	0	0	0	0	0	0	0	0	0	0	0	0	0	0	0	0	0	0
85_3	notSOM	0	0	6	8	5	2	6	0	0	0	0	0	0	0	0	1	1	1	0	0	1	1	3	4	3	2	3	0	0	0	0	0	0	0	0	0	0	0	0	0	0	0	0	0	0	0	0	0
85_12	notSOM	0	2	3	2	8	7	5	0	0	0	0	0	0	0	0	0	0	1	0	1	1	1	2	3	4	4	2	1	0	0	0	0	0	0	0	0	0	0	0	0	0	0	0	0	0	0	0	0
85_2	notSOM	0	1	4	6	13	3	3	0	0	0	0	0	0	0	0	0	0	1	2	1	0	1	3	5	6	1	1	0	0	0	0	0	0	0	0	0	0	0	0	0	0	0	0	0	0	0	0	0
85_11	notSOM	0	0	7	7	6	2	5	0	0	0	0	0	0	0	0	0	1	0	0	1	1	1	4	4	3	2	2	1	0	0	0	0	0	0	0	0	0	0	0	0	0	0	0	0	0	0	0	0
85_5	notSOM	0	1	3	11	4	8	3	0	0	0	0	0	0	0	0	0	0	1	1	1	1	1	3	6	3	3	1	0	0	0	0	0	0	0	0	0	0	0	0	0	0	0	0	0	0	0	0	0
85_10	notSOM	0	2	2	6	5	10	5	0	0	0	0	0	0	0	0	0	0	1	1	1	1	1	2	4	4	4	2	0	0	0	0	0	0	0	0	0	0	0	0	0	0	0	0	0	0	0	0	0
85_4	notSOM	0	2	3	1	12	9	3	0	0	0	0	0	0	0	0	0	0	1	2	1	0	1	2	3	6	4	1	0	0	0	0	0	0	0	0	0	0	0	0	0	0	0	0	0	0	0	0	0
85_19	notSOM	0	0	3	2	2	6	3	0	0	0	0	0	0	0	1	1	1	0	0	0	0	0	1	1	2	3	2	2	0	0	0	0	0	0	0	0	0	0	0	0	0	0	0	0	0	0	0	0
85_18	notSOM	0	2	3	1	9	5	2	0	0	0	0	0	0	0	0	0	1	0	0	0	1	1	2	2	4	3	2	2	0	0	0	0	0	0	0	0	0	0	0	0	0	0	0	0	0	0	0	0
85_17	notSOM	0	3	0	4	7	6	2	0	0	0	0	0	0	0	0	0	0	1	0	0	1	1	1	3	4	3	2	2	0	0	0	0	0	0	0	0	0	0	0	0	0	0	0	0	0	0	0	0
84_23	SOM	0	1	2	1	0	1	0	0	0	0	0	0	0	0	0	0	0	0	0	1	1	0	0	0	0	0	0	0	1	2	1	1	0	0	0	0	0	0	0	0	0	0	0	0	0	0	0	0
84_2	notSOM	0	0	1	2	5	0	1	0	0	0	0	0	0	0	0	0	1	1	1	0	0	0	0	0	1	0	0	0	1	2	2	1	0	0	1	0	0	0	0	0	0	0	0	0	0	0	0	0
84_1	notSOM	0	0	1	3	1	4	0	0	0	0	0	0	0	0	0	1	1	1	0	0	0	0	0	0	0	1	0	0	1	2	2	1	0	1	1	0	0	0	0	0	0	0	0	0	0	0	0	0
84_17	notSOM	0	0	0	1	0	5	3	0	0	0	0	0	0	0	0	1	1	1	0	0	0	0	0	0	0	1	0	0	0	0	0	1	2	4	3	0	0	0	0	0	0	0	0	0	0	0	0	0
84_3	notSOM	0	0	1	1	6	1	1	0	0	0	0	0	0	0	1	1	1	0	0	0	0	0	0	0	1	0	0	0	0	1	2	2	2	1	2	0	0	0	0	0	0	0	0	0	0	0	0	0
84_16	notSOM	0	1	0	1	2	5	1	0	0	0	0	0	0	0	0	1	1	1	0	0	0	0	0	0	0	1	0	0	0	1	1	2	2	2	2	0	0	0	0	0	0	0	0	0	0	0	0	0
84_4	notSOM	0	1	1	1	2	0	4	0	0	0	0	0	0	0	0	0	1	1	1	0	0	0	0	0	0	0	1	0	1	2	2	1	0	0	1	0	0	0	0	0	0	0	0	0	0	0	0	0
84_19	notSOM	0	1	1	2	1	0	0	0	0	0	0	0	0	0	0	0	0	1	1	1	0	0	0	0	0	0	0	1	1	2	1	1	0	0	1	0	0	0	0	0	0	0	0	0	0	0	0	0
84_5	notSOM	0	0	0	4	2	3	0	0	0	0	0	0	0	0	0	0	1	2	0	0	0	0	0	1	0	0	0	0	0	1	2	2	1	1	1	0	0	0	0	0	0	0	0	0	0	0	0	0
84_36	notSOM	1	0	0	0	0	1	6	0	0	0	0	0	0	0	0	0	1	1	1	0	0	0	0	0	0	0	1	0	0	0	0	1	2	2	2	0	0	0	0	0	0	0	0	0	0	0	0	0
84_18	notSOM	0	0	2	2	1	0	4	0	0	0	0	0	0	0	0	0	1	1	1	0	0	0	0	0	0	0	1	0	1	1	2	1	0	1	2	0	0	0	0	0	0	0	0	0	0	0	0	0
84_6	notSOM	0	1	1	1	1	4	0	0	0	0	0	0	0	0	0	0	0	1	1	1	0	0	0	0	0	1	0	0	1	2	2	1	0	0	0	0	0	0	0	0	0	0	0	0	0	0	0	0
84_7	notSOM	0	0	0	5	1	3	3	0	0	0	0	0	0	0	1	2	0	0	0	0	0	0	0	1	0	0	0	0	0	0	1	3	3	3	1	0	0	0	0	0	0	0	0	0	0	0	0	0
84_8	notSOM	0	1	0	0	1	6	1	0	0	0	0	0	0	0	0	1	1	1	0	0	0	0	0	0	0	1	0	0	0	0	1	2	2	2	1	0	0	0	0	0	0	0	0	0	0	0	0	0
84_9	notSOM	0	1	2	1	0	1	0	0	0	0	0	0	0	0	0	0	0	1	1	1	0	0	0	0	0	0	0	1	1	2	2	1	0	0	0	0	0	0	0	0	0	0	0	0	0	0	0	0
84_22	notSOM	0	1	1	1	2	0	0	0	0	0	0	0	0	0	0	0	0	0	1	1	1	0	0	0	0	0	0	0	1	1	2	1	0	0	0	0	0	0	0	0	0	0	0	0	0	0	0	0
84_21	notSOM	0	1	2	1	1	0	0	0	0	0	0	0	0	0	0	0	0	0	1	1	1	0	0	0	0	0	0	0	1	2	2	0	0	0	0	0	0	0	0	0	0	0	0	0	0	0	0	0
84_20	notSOM	0	0	1	3	1	0	0	0	0	0	0	0	0	0	0	0	0	1	1	1	0	0	0	0	0	0	0	1	0	2	2	1	0	0	1	0	0	0	0	0	0	0	0	0	0	0	0	0
84_11	notSOM	0	0	0	0	4	2	3	0	0	0	0	0	0	0	0	0	0	1	2	0	0	0	0	0	1	0	0	0	0	0	1	2	2	1	1	0	0	0	0	0	0	0	0	0	0	0	0	0
84_10	notSOM	0	0	3	0	3	2	2	0	0	0	0	0	0	0	0	1	2	0	0	0	0	0	1	0	0	0	0	0	0	0	1	2	3	2	2	0	0	0	0	0	0	0	0	0	0	0	0	0
84_13	notSOM	0	1	2	1	0	0	4	0	0	0	0	0	0	0	0	0	0	0	1	1	1	0	0	0	0	0	1	0	1	2	2	1	0	0	0	0	0	0	0	0	0	0	0	0	0	0	0	0
84_12	notSOM	0	0	0	0	4	2	3	0	0	0	0	0	0	0	0	0	0	1	2	0	0	0	0	0	1	0	0	0	0	0	1	2	2	1	1	0	0	0	0	0	0	0	0	0	0	0	0	0
84_15	notSOM	0	3	0	0	0	3	2	0	0	0	0	0	0	0	0	0	1	2	0	0	0	1	0	0	0	0	0	0	0	0	0	1	2	3	2	0	0	0	0	0	0	0	0	0	0	0	0	0
84_14	notSOM	0	0	1	0	5	3	3	0	0	0	0	0	0	0	1	1	1	0	0	0	0	0	0	0	1	0	0	0	0	0	1	2	4	3	1	0	0	0	0	0	0	0	0	0	0	0	0	0
87_6	SOM	0	0	0	2	2	1	2	0	0	0	0	0	0	0	0	1	0	0	1	0	0	0	0	1	1	1	0	0	0	0	0	1	2	3	3	0	0	0	0	0	0	0	0	0	0	0	0	0
87_19	notSOM	0	1	1	1	0	2	2	0	0	0	0	0	0	0	0	0	0	0	2	0	0	0	0	0	0	1	2	0	1	2	2	1	0	1	2	0	0	0	0	0	0	0	0	0	0	0	0	0
87_22	notSOM	0	1	1	1	1	3	1	0	0	0	0	0	0	0	0	0	1	0	0	1	0	0	0	0	0	1	0	1	1	2	2	2	2	2	1	0	0	0	0	0	0	0	0	0	0	0	0	0
87_23	notSOM	0	1	1	1	1	0	3	0	0	0	0	0	0	0	0	0	0	1	0	0	1	0	0	0	0	0	1	0	1	2	2	1	1	2	2	0	0	0	0	0	0	0	0	0	0	0	0	0
87_24	notSOM	0	1	2	1	0	0	3	0	0	0	0	0	0	0	0	0	0	1	0	0	1	0	0	0	0	0	1	0	1	2	2	1	1	2	2	0	0	0	0	0	0	0	0	0	0	0	0	0
87_25	notSOM	0	1	2	1	0	0	0	0	0	0	0	0	0	0	0	0	0	0	1	0	0	0	0	0	0	0	0	1	1	2	2	1	0	1	2	0	0	0	0	0	0	0	0	0	0	0	0	0
87_14	notSOM	0	2	0	0	2	3	3	0	0	0	0	0	0	0	0	1	1	0	0	0	0	1	0	0	1	1	0	0	0	0	0	3	4	4	1	0	0	0	0	0	0	0	0	0	0	0	0	0
87_13	notSOM	0	0	2	2	1	2	1	0	0	0	0	0	0	0	1	0	0	1	0	0	0	0	1	1	1	0	0	0	0	0	1	2	3	3	2	0	0	0	0	0	0	0	0	0	0	0	0	0
87_12	notSOM	0	2	0	0	3	2	0	0	0	0	0	0	0	0	0	0	1	0	1	0	0	1	1	0	1	0	0	0	0	0	1	2	2	2	2	0	0	0	0	0	0	0	0	0	0	0	0	0
87_11	notSOM	0	0	0	4	3	4	0	0	0	0	0	0	0	0	1	0	0	1	0	0	0	0	0	1	0	1	1	0	0	2	4	4	2	0	0	0	0	0	0	0	0	0	0	0	0	0	0	0
87_18	notSOM	0	0	2	0	0	3	2	0	0	0	0	0	0	0	0	0	0	1	0	1	0	1	1	0	0	1	0	0	0	0	0	1	2	2	2	0	0	0	0	0	0	0	0	0	0	0	0	0
87_17	notSOM	0	0	1	2	4	1	3	0	0	0	0	0	0	0	0	1	0	0	1	0	0	0	0	0	1	0	1	1	1	2	3	3	2	1	0	0	0	0	0	0	0	0	0	0	0	0	0	0
87_16	notSOM	0	1	0	1	1	5	2	0	0	0	0	0	0	0	0	0	1	0	1	0	0	0	0	0	0	2	1	0	1	2	2	2	2	2	1	0	0	0	0	0	0	0	0	0	0	0	0	0
87_15	notSOM	0	1	1	0	3	2	1	0	0	0	0	0	0	0	0	0	0	2	0	0	0	0	0	0	1	2	0	0	1	2	2	1	1	2	2	0	0	0	0	0	0	0	0	0	0	0	0	0
87_20	notSOM	0	0	2	1	0	0	5	0	0	0	0	0	0	0	0	0	0	1	0	1	0	0	0	0	0	0	2	1	1	2	2	1	1	2	2	0	0	0	0	0	0	0	0	0	0	0	0	0
87_21	notSOM	0	0	1	2	1	3	1	0	0	0	0	0	0	0	0	0	1	0	0	1	0	0	0	0	0	1	0	1	1	2	2	2	2	2	1	0	0	0	0	0	0	0	0	0	0	0	0	0
87_8	notSOM	0	0	2	0	2	5	2	0	0	0	0	0	0	0	0	1	1	0	0	0	0	0	1	0	0	1	1	0	0	0	2	4	4	2	0	0	0	0	0	0	0	0	0	0	0	0	0	0
87_9	notSOM	0	0	1	4	2	1	2	0	0	0	0	0	0	0	0	0	2	0	0	0	0	0	0	1	2	0	0	0	1	2	2	2	2	2	1	0	0	0	0	0	0	0	0	0	0	0	0	0
87_10	notSOM	0	0	1	1	6	2	1	0	0	0	0	0	0	0	0	1	0	1	0	0	0	0	0	0	2	1	0	0	1	2	3	3	2	1	0	0	0	0	0	0	0	0	0	0	0	0	0	0
87_7	notSOM	0	0	2	3	2	0	1	0	0	0	0	0	0	0	0	1	0	1	0	0	0	0	1	2	0	0	0	0	0	1	2	2	2	2	2	0	0	0	0	0	0	0	0	0	0	0	0	0
87_4	notSOM	0	0	0	2	0	0	3	0	0	0	0	0	0	0	0	0	0	0	1	0	1	0	1	1	0	0	1	0	0	0	0	0	1	2	2	0	0	0	0	0	0	0	0	0	0	0	0	0
87_5	notSOM	0	0	0	1	2	1	3	0	0	0	0	0	0	0	0	0	0	1	0	0	1	0	0	0	0	0	1	0	0	1	2	2	2	2	2	0	0	0	0	0	0	0	0	0	0	0	0	0
87_2	notSOM	0	0	0	2	0	0	3	0	0	0	0	0	0	0	0	0	0	0	1	0	1	0	1	1	0	0	1	0	0	0	0	0	1	2	2	0	0	0	0	0	0	0	0	0	0	0	0	0
87_3	notSOM	0	0	0	2	0	0	3	0	0	0	0	0	0	0	0	0	0	0	1	0	1	0	1	1	0	0	1	0	0	0	0	0	1	2	2	0	0	0	0	0	0	0	0	0	0	0	0	0
87_1	notSOM	0	0	0	2	1	0	0	0	0	0	0	0	0	0	0	0	0	0	1	0	1	0	0	0	0	0	0	2	0	1	2	2	1	1	2	0	0	0	0	0	0	0	0	0	0	0	0	0
86_13	SOM	0	1	2	0	2	13	0	0	0	0	0	0	0	0	0	0	0	0	0	0	0	0	0	0	2	4	0	0	1	2	2	1	0	0	0	0	0	0	0	0	0	0	0	0	0	0	0	0
86_9	notSOM	0	3	1	3	1	2	2	0	0	0	0	0	0	0	0	0	0	0	0	0	0	1	1	1	0	0	1	2	0	0	1	2	2	1	0	0	0	0	0	0	0	0	0	0	0	0	0	0
86_2	notSOM	0	1	6	1	2	2	6	0	0	0	0	0	0	0	0	0	0	0	0	0	0	1	2	0	0	1	2	0	0	1	2	2	1	0	0	0	0	0	0	0	0	0	0	0	0	0	0	0
86_1	notSOM	0	1	0	0	4	13	0	0	0	0	0	0	0	0	0	0	0	0	0	0	0	0	0	0	2	4	0	0	0	1	2	2	1	0	0	0	0	0	0	0	0	0	0	0	0	0	0	0
86_4	notSOM	0	0	2	8	2	6	0	0	0	0	0	0	0	0	0	0	0	0	0	0	0	0	1	2	1	2	0	0	1	2	2	1	0	0	0	0	0	0	0	0	0	0	0	0	0	0	0	0
86_3	notSOM	0	1	6	1	2	2	6	0	0	0	0	0	0	0	0	0	0	0	0	0	0	1	2	0	0	1	2	0	0	1	2	2	1	0	0	0	0	0	0	0	0	0	0	0	0	0	0	0
86_10	notSOM	0	3	1	3	1	2	2	0	0	0	0	0	0	0	0	0	0	0	0	0	0	1	1	1	0	0	1	2	0	0	1	2	2	1	0	0	0	0	0	0	0	0	0	0	0	0	0	0
86_6	notSOM	0	0	1	4	13	0	0	0	0	0	0	0	0	0	0	0	0	0	0	0	0	0	0	2	4	0	0	0	1	2	2	1	0	0	0	0	0	0	0	0	0	0	0	0	0	0	0	0
86_11	notSOM	0	3	1	3	1	2	2	0	0	0	0	0	0	0	0	0	0	0	0	0	0	1	1	1	0	0	1	2	0	0	1	2	2	1	0	0	0	0	0	0	0	0	0	0	0	0	0	0
86_5	notSOM	0	0	2	8	2	6	0	0	0	0	0	0	0	0	0	0	0	0	0	0	0	0	1	2	1	2	0	0	1	2	2	1	0	0	0	0	0	0	0	0	0	0	0	0	0	0	0	0
86_12	notSOM	0	3	1	3	1	2	2	0	0	0	0	0	0	0	0	0	0	0	0	0	0	1	1	1	0	0	1	2	0	0	1	2	2	1	0	0	0	0	0	0	0	0	0	0	0	0	0	0
86_8	notSOM	0	1	1	2	7	1	6	0	0	0	0	0	0	0	0	0	0	0	0	0	0	0	0	1	2	1	2	0	1	2	2	1	0	0	0	0	0	0	0	0	0	0	0	0	0	0	0	0
86_7	notSOM	0	1	1	2	7	1	6	0	0	0	0	0	0	0	0	0	0	0	0	0	0	0	0	1	2	1	2	0	1	2	2	1	0	0	0	0	0	0	0	0	0	0	0	0	0	0	0	0
81_19	SOM	0	1	2	1	0	1	1	0	0	0	0	0	0	0	0	0	0	0	0	0	0	0	0	0	0	0	1	1	1	2	2	2	1	1	1	0	0	0	0	0	0	0	0	0	0	0	0	0
81_21	SOM	0	1	2	1	0	0	1	0	0	0	0	0	0	0	0	0	0	0	0	0	0	0	0	0	0	0	0	1	1	2	2	1	2	1	0	0	0	0	0	0	0	0	0	0	0	0	0	0
81_20	SOM	0	1	2	2	0	1	2	0	0	0	0	0	0	0	0	0	0	0	0	0	0	0	0	0	0	1	1	1	1	2	2	1	0	1	2	0	0	0	0	0	0	0	0	0	0	0	0	0
81_18	notSOM	0	1	1	1	1	1	1	0	0	0	0	0	0	0	0	0	0	0	0	0	0	0	0	0	0	0	1	1	1	2	2	3	1	0	1	0	0	0	0	0	0	0	0	0	0	0	0	0
81_3	notSOM	0	0	1	2	4	6	2	0	0	0	0	0	0	0	0	0	0	0	0	0	0	0	0	1	1	1	0	0	1	2	3	3	3	2	1	0	0	0	0	0	0	0	0	0	0	0	0	0
81_17	notSOM	0	1	2	1	2	2	3	0	0	0	0	0	0	0	0	0	0	0	0	0	0	0	0	0	1	1	1	0	1	2	2	1	1	2	1	0	0	0	0	0	0	0	0	0	0	0	0	0
81_2	notSOM	0	1	2	5	3	2	2	0	0	0	0	0	0	0	0	0	0	0	0	0	0	1	1	1	0	0	0	0	0	2	4	3	3	2	1	0	0	0	0	0	0	0	0	0	0	0	0	0
81_5	notSOM	0	0	3	4	4	1	1	0	0	0	0	0	0	0	0	0	0	0	0	0	0	0	1	1	1	0	0	0	1	2	3	3	1	2	2	0	0	0	0	0	0	0	0	0	0	0	0	0
81_4	notSOM	0	0	0	1	4	7	3	0	0	0	0	0	0	0	0	0	0	0	0	0	0	0	0	1	1	1	0	0	1	1	2	3	4	3	1	0	0	0	0	0	0	0	0	0	0	0	0	0
81_37	notSOM	1	0	0	0	0	2	4	0	0	0	0	0	0	0	0	0	0	0	0	0	0	0	0	0	0	1	1	1	0	0	1	2	3	3	3	0	0	0	0	0	0	0	0	0	0	0	0	0
81_14	notSOM	0	0	1	2	2	1	2	0	0	0	0	0	0	0	0	0	0	0	0	0	0	0	0	0	0	1	1	1	1	2	4	2	0	1	2	0	0	0	0	0	0	0	0	0	0	0	0	0
81_13	notSOM	0	3	2	1	0	2	3	0	0	0	0	0	0	0	0	0	0	0	0	0	0	1	1	1	0	0	0	0	0	0	0	2	4	3	3	0	0	0	0	0	0	0	0	0	0	0	0	0
81_16	notSOM	0	1	2	1	2	2	3	0	0	0	0	0	0	0	0	0	0	0	0	0	0	0	0	0	1	1	1	0	1	2	2	1	1	2	1	0	0	0	0	0	0	0	0	0	0	0	0	0
81_1	notSOM	0	0	1	3	6	4	2	0	0	0	0	0	0	0	0	0	0	0	0	0	0	0	1	1	1	0	0	0	1	2	2	4	4	2	0	0	0	0	0	0	0	0	0	0	0	0	0	0
81_15	notSOM	0	1	1	1	2	1	2	0	0	0	0	0	0	0	0	0	0	0	0	0	0	0	0	0	0	1	1	1	1	2	3	2	1	1	2	0	0	0	0	0	0	0	0	0	0	0	0	0
81_10	notSOM	0	0	0	0	1	4	7	0	0	0	0	0	0	0	0	0	0	0	0	0	0	0	0	0	1	1	1	0	0	1	1	2	3	4	3	0	0	0	0	0	0	0	0	0	0	0	0	0
81_12	notSOM	0	1	1	3	3	3	1	0	0	0	0	0	0	0	0	0	0	0	0	0	0	0	0	1	1	1	0	0	1	2	2	2	2	1	2	0	0	0	0	0	0	0	0	0	0	0	0	0
81_11	notSOM	0	1	1	3	3	3	1	0	0	0	0	0	0	0	0	0	0	0	0	0	0	0	0	1	1	1	0	0	1	2	2	2	2	1	2	0	0	0	0	0	0	0	0	0	0	0	0	0
81_6	notSOM	0	2	4	0	2	3	2	0	0	0	0	0	0	0	0	0	0	0	0	0	0	1	2	0	0	0	0	0	0	0	2	4	3	3	2	0	0	0	0	0	0	0	0	0	0	0	0	0
81_7	notSOM	0	0	1	3	2	2	5	0	0	0	0	0	0	0	0	0	0	0	0	0	0	0	0	0	1	1	1	0	1	3	3	2	1	2	2	0	0	0	0	0	0	0	0	0	0	0	0	0
81_8	notSOM	0	1	0	0	2	4	6	0	0	0	0	0	0	0	0	0	0	0	0	0	0	0	0	0	1	1	1	0	0	1	2	3	3	3	2	0	0	0	0	0	0	0	0	0	0	0	0	0
81_9	notSOM	0	0	0	1	3	4	5	0	0	0	0	0	0	0	0	0	0	0	0	0	0	0	0	0	1	1	1	0	0	2	3	3	2	2	2	0	0	0	0	0	0	0	0	0	0	0	0	0
80_20	SOM	0	1	2	2	0	1	2	0	0	0	0	0	0	0	0	0	0	0	0	0	0	0	0	0	0	1	1	1	1	2	2	1	0	1	2	0	0	0	0	0	0	0	0	0	0	0	0	0
80_21	SOM	0	1	2	1	0	0	1	0	0	0	0	0	0	0	0	0	0	0	0	0	0	0	0	0	0	0	0	1	1	2	2	1	2	1	0	0	0	0	0	0	0	0	0	0	0	0	0	0
80_19	SOM	0	1	2	1	0	1	1	0	0	0	0	0	0	0	0	0	0	0	0	0	0	0	0	0	0	0	1	1	1	2	2	2	1	1	1	0	0	0	0	0	0	0	0	0	0	0	0	0
80_37	notSOM	1	0	0	0	0	2	4	0	0	0	0	0	0	0	0	0	0	0	0	0	0	0	0	0	0	1	1	1	0	0	1	2	3	3	3	0	0	0	0	0	0	0	0	0	0	0	0	0
80_8	notSOM	0	1	0	0	2	4	6	0	0	0	0	0	0	0	0	0	0	0	0	0	0	0	0	0	1	1	1	0	0	1	2	3	3	3	2	0	0	0	0	0	0	0	0	0	0	0	0	0
80_7	notSOM	0	0	1	3	2	2	5	0	0	0	0	0	0	0	0	0	0	0	0	0	0	0	0	0	1	1	1	0	1	3	3	2	1	2	2	0	0	0	0	0	0	0	0	0	0	0	0	0
80_9	notSOM	0	0	0	1	3	4	5	0	0	0	0	0	0	0	0	0	0	0	0	0	0	0	0	0	1	1	1	0	0	2	3	3	2	2	2	0	0	0	0	0	0	0	0	0	0	0	0	0
80_1	notSOM	0	0	1	3	6	4	2	0	0	0	0	0	0	0	0	0	0	0	0	0	0	0	1	1	1	0	0	0	1	2	2	4	4	2	0	0	0	0	0	0	0	0	0	0	0	0	0	0
80_2	notSOM	0	1	2	5	3	2	2	0	0	0	0	0	0	0	0	0	0	0	0	0	0	1	1	1	0	0	0	0	0	2	4	3	3	2	1	0	0	0	0	0	0	0	0	0	0	0	0	0
80_3	notSOM	0	0	1	2	4	6	2	0	0	0	0	0	0	0	0	0	0	0	0	0	0	0	0	1	1	1	0	0	1	2	3	3	3	2	1	0	0	0	0	0	0	0	0	0	0	0	0	0
80_11	notSOM	0	1	1	3	3	3	1	0	0	0	0	0	0	0	0	0	0	0	0	0	0	0	0	1	1	1	0	0	1	2	2	2	2	1	2	0	0	0	0	0	0	0	0	0	0	0	0	0
80_4	notSOM	0	0	0	1	4	7	3	0	0	0	0	0	0	0	0	0	0	0	0	0	0	0	0	1	1	1	0	0	1	1	2	3	4	3	1	0	0	0	0	0	0	0	0	0	0	0	0	0
80_10	notSOM	0	0	0	0	1	4	7	0	0	0	0	0	0	0	0	0	0	0	0	0	0	0	0	0	1	1	1	0	0	1	1	2	3	4	3	0	0	0	0	0	0	0	0	0	0	0	0	0
80_5	notSOM	0	0	3	4	4	1	1	0	0	0	0	0	0	0	0	0	0	0	0	0	0	0	1	1	1	0	0	0	1	2	3	3	1	2	2	0	0	0	0	0	0	0	0	0	0	0	0	0
80_6	notSOM	0	2	4	0	2	3	2	0	0	0	0	0	0	0	0	0	0	0	0	0	0	1	2	0	0	0	0	0	0	0	2	4	3	3	2	0	0	0	0	0	0	0	0	0	0	0	0	0
80_15	notSOM	0	1	1	1	2	1	2	0	0	0	0	0	0	0	0	0	0	0	0	0	0	0	0	0	0	1	1	1	1	2	3	2	1	1	2	0	0	0	0	0	0	0	0	0	0	0	0	0
80_14	notSOM	0	0	1	2	2	1	2	0	0	0	0	0	0	0	0	0	0	0	0	0	0	0	0	0	0	1	1	1	1	2	4	2	0	1	2	0	0	0	0	0	0	0	0	0	0	0	0	0
80_13	notSOM	0	3	2	1	0	2	3	0	0	0	0	0	0	0	0	0	0	0	0	0	0	1	1	1	0	0	0	0	0	0	0	2	4	3	3	0	0	0	0	0	0	0	0	0	0	0	0	0
80_12	notSOM	0	1	1	3	3	3	1	0	0	0	0	0	0	0	0	0	0	0	0	0	0	0	0	1	1	1	0	0	1	2	2	2	2	1	2	0	0	0	0	0	0	0	0	0	0	0	0	0
80_18	notSOM	0	1	1	1	1	1	1	0	0	0	0	0	0	0	0	0	0	0	0	0	0	0	0	0	0	0	1	1	1	2	2	3	1	0	1	0	0	0	0	0	0	0	0	0	0	0	0	0
80_17	notSOM	0	1	2	1	2	2	3	0	0	0	0	0	0	0	0	0	0	0	0	0	0	0	0	0	1	1	1	0	1	2	2	1	1	2	1	0	0	0	0	0	0	0	0	0	0	0	0	0
80_16	notSOM	0	1	2	1	2	2	3	0	0	0	0	0	0	0	0	0	0	0	0	0	0	0	0	0	1	1	1	0	1	2	2	1	1	2	1	0	0	0	0	0	0	0	0	0	0	0	0	0
83_9	SOM	0	0	4	3	0	0	4	0	0	0	0	0	0	0	0	0	0	0	0	0	0	0	2	1	0	0	2	2	0	0	0	0	0	0	0	0	0	0	0	0	0	0	0	0	0	0	0	0
83_13	notSOM	0	3	2	0	2	0	0	0	0	0	0	0	0	0	0	0	0	0	0	0	0	1	1	0	1	0	0	0	0	0	0	0	0	0	0	0	0	0	0	0	0	0	0	0	0	0	0	0
83_12	notSOM	0	2	3	2	0	0	0	0	0	0	0	0	0	0	0	0	0	0	0	0	0	1	1	1	0	0	0	2	0	0	0	0	0	0	0	0	0	0	0	0	0	0	0	0	0	0	0	0
83_11	notSOM	0	3	2	0	0	0	4	0	0	0	0	0	0	0	0	0	0	0	0	0	0	1	1	0	0	0	2	1	0	0	0	0	0	0	0	0	0	0	0	0	0	0	0	0	0	0	0	0
83_10	notSOM	0	3	2	0	0	0	4	0	0	0	0	0	0	0	0	0	0	0	0	0	0	1	1	0	0	0	2	1	0	0	0	0	0	0	0	0	0	0	0	0	0	0	0	0	0	0	0	0
83_2	notSOM	0	0	2	0	6	9	0	0	0	0	0	0	0	0	0	0	0	0	0	0	0	0	1	0	3	3	0	0	0	0	0	0	0	0	0	0	0	0	0	0	0	0	0	0	0	0	0	0
83_3	notSOM	0	0	2	3	4	3	2	0	0	0	0	0	0	0	0	0	0	0	0	0	0	0	1	1	2	1	1	1	0	0	0	0	0	0	0	0	0	0	0	0	0	0	0	0	0	0	0	0
83_1	notSOM	0	0	0	6	6	2	3	0	0	0	0	0	0	0	0	0	0	0	0	0	0	0	0	3	2	1	1	0	0	0	0	0	0	0	0	0	0	0	0	0	0	0	0	0	0	0	0	0
83_7	notSOM	0	2	3	0	0	4	3	0	0	0	0	0	0	0	0	0	0	0	0	0	0	1	1	0	0	2	1	1	0	0	0	0	0	0	0	0	0	0	0	0	0	0	0	0	0	0	0	0
83_6	notSOM	0	2	0	2	3	4	6	0	0	0	0	0	0	0	0	0	0	0	0	0	0	1	0	1	1	2	2	0	0	0	0	0	0	0	0	0	0	0	0	0	0	0	0	0	0	0	0	0
83_5	notSOM	0	0	0	0	6	6	2	0	0	0	0	0	0	0	0	0	0	0	0	0	0	0	0	0	3	2	1	1	0	0	0	0	0	0	0	0	0	0	0	0	0	0	0	0	0	0	0	0
83_4	notSOM	0	0	2	3	4	3	2	0	0	0	0	0	0	0	0	0	0	0	0	0	0	0	1	1	2	1	1	1	0	0	0	0	0	0	0	0	0	0	0	0	0	0	0	0	0	0	0	0
83_8	notSOM	0	2	3	0	0	4	3	0	0	0	0	0	0	0	0	0	0	0	0	0	0	1	1	0	0	2	1	1	0	0	0	0	0	0	0	0	0	0	0	0	0	0	0	0	0	0	0	0
82_18	SOM	0	1	2	2	0	0	1	0	0	0	0	0	0	0	0	0	0	0	0	1	1	0	0	0	0	1	0	0	1	2	2	1	0	1	2	0	0	0	0	0	0	0	0	0	0	0	0	0
82_19	SOM	0	1	2	2	0	0	1	0	0	0	0	0	0	0	0	0	0	0	0	1	1	0	0	0	0	1	0	0	1	2	2	1	0	1	2	0	0	0	0	0	0	0	0	0	0	0	0	0
82_12	notSOM	0	1	1	2	2	3	2	0	0	0	0	0	0	0	0	0	0	1	1	0	0	0	0	1	0	0	0	0	1	2	2	2	2	2	1	0	0	0	0	0	0	0	0	0	0	0	0	0
82_13	notSOM	0	1	1	2	2	3	2	0	0	0	0	0	0	0	0	0	0	1	1	0	0	0	0	1	0	0	0	0	1	2	2	2	2	2	1	0	0	0	0	0	0	0	0	0	0	0	0	0
82_10	notSOM	0	1	1	2	2	3	2	0	0	0	0	0	0	0	0	0	0	1	1	0	0	0	0	1	0	0	0	0	1	2	2	2	2	2	1	0	0	0	0	0	0	0	0	0	0	0	0	0
82_11	notSOM	0	1	1	2	2	3	2	0	0	0	0	0	0	0	0	0	0	1	1	0	0	0	0	1	0	0	0	0	1	2	2	2	2	2	1	0	0	0	0	0	0	0	0	0	0	0	0	0
82_16	notSOM	0	1	2	1	1	1	3	0	0	0	0	0	0	0	0	0	0	0	1	1	0	0	0	0	1	0	0	0	1	2	2	1	1	2	2	0	0	0	0	0	0	0	0	0	0	0	0	0
82_2	notSOM	0	1	0	1	0	4	4	0	0	0	0	0	0	0	0	2	0	0	0	0	0	0	0	1	0	0	0	0	0	0	0	2	4	4	2	0	0	0	0	0	0	0	0	0	0	0	0	0
82_17	notSOM	0	1	2	1	1	1	3	0	0	0	0	0	0	0	0	0	0	0	1	1	0	0	0	0	1	0	0	0	1	2	2	1	1	2	2	0	0	0	0	0	0	0	0	0	0	0	0	0
82_1	notSOM	0	0	1	1	4	4	2	0	0	0	0	0	0	0	1	0	1	0	0	0	0	0	1	0	0	0	0	0	0	0	2	4	4	2	0	0	0	0	0	0	0	0	0	0	0	0	0	0
82_14	notSOM	0	1	2	1	1	1	3	0	0	0	0	0	0	0	0	0	0	0	1	1	0	0	0	0	1	0	0	0	1	2	2	1	1	2	2	0	0	0	0	0	0	0	0	0	0	0	0	0
82_4	notSOM	0	0	2	0	0	4	4	0	0	0	0	0	0	0	1	0	1	0	0	0	0	0	0	1	0	0	0	0	0	0	0	2	4	4	2	0	0	0	0	0	0	0	0	0	0	0	0	0
82_15	notSOM	0	1	2	1	1	1	3	0	0	0	0	0	0	0	0	0	0	0	1	1	0	0	0	0	1	0	0	0	1	2	2	1	1	2	2	0	0	0	0	0	0	0	0	0	0	0	0	0
82_3	notSOM	0	0	1	5	4	2	0	0	0	0	0	0	0	0	0	1	1	0	0	0	0	1	0	0	0	0	0	0	0	2	4	4	2	0	0	0	0	0	0	0	0	0	0	0	0	0	0	0
82_5	notSOM	0	1	0	1	4	4	2	0	0	0	0	0	0	0	0	1	1	0	0	0	0	0	1	0	0	0	0	0	0	0	2	4	4	2	0	0	0	0	0	0	0	0	0	0	0	0	0	0
82_6	notSOM	0	0	0	1	1	4	4	0	0	0	0	0	0	0	0	1	0	1	0	0	0	0	0	1	0	0	0	0	0	0	0	2	4	4	2	0	0	0	0	0	0	0	0	0	0	0	0	0
82_7	notSOM	0	0	0	2	0	0	4	0	0	0	0	0	0	0	0	1	0	1	0	0	0	0	0	0	1	0	0	0	0	0	0	0	2	4	4	0	0	0	0	0	0	0	0	0	0	0	0	0
82_8	notSOM	0	0	2	3	4	2	1	0	0	0	0	0	0	0	0	0	1	1	0	0	0	0	1	0	0	0	0	0	1	2	3	3	2	1	0	0	0	0	0	0	0	0	0	0	0	0	0	0
82_9	notSOM	0	0	2	3	4	2	1	0	0	0	0	0	0	0	0	0	1	1	0	0	0	0	1	0	0	0	0	0	1	2	3	3	2	1	0	0	0	0	0	0	0	0	0	0	0	0	0	0
93_19	SOM	0	1	2	1	1	0	2	0	0	0	0	0	0	0	0	0	0	0	0	0	0	0	0	0	0	0	1	1	1	2	2	1	2	1	0	0	0	0	0	0	0	0	0	0	0	0	0	0
93_22	SOM	0	1	2	1	0	0	2	0	0	0	0	0	0	0	0	0	0	0	0	0	0	0	0	0	0	0	1	1	1	2	2	2	0	1	1	0	0	0	0	0	0	0	0	0	0	0	0	0
93_13	SOM	0	1	1	1	4	2	0	0	0	0	0	0	0	0	0	0	0	0	0	0	0	0	0	0	1	1	0	0	1	2	3	2	1	0	2	0	0	0	0	0	0	0	0	0	0	0	0	0
93_20	notSOM	0	1	1	1	1	2	2	0	0	0	0	0	0	0	0	0	0	0	0	0	0	0	0	0	0	1	1	0	1	2	3	1	1	1	1	0	0	0	0	0	0	0	0	0	0	0	0	0
93_18	notSOM	0	1	2	1	0	3	2	0	0	0	0	0	0	0	0	0	0	0	0	0	0	0	0	0	0	1	1	0	1	2	2	2	1	1	0	0	0	0	0	0	0	0	0	0	0	0	0	0
93_15	notSOM	0	0	1	2	3	2	1	0	0	0	0	0	0	0	0	0	0	0	0	0	0	0	0	0	1	1	0	0	1	3	2	2	1	1	2	0	0	0	0	0	0	0	0	0	0	0	0	0
93_14	notSOM	0	1	1	2	1	2	2	0	0	0	0	0	0	0	0	0	0	0	0	0	0	0	0	0	0	1	1	0	1	2	2	3	1	0	2	0	0	0	0	0	0	0	0	0	0	0	0	0
93_21	notSOM	0	1	2	1	0	0	0	0	0	0	0	0	0	0	0	0	0	0	0	0	0	0	0	0	0	0	0	1	1	2	2	1	2	1	1	0	0	0	0	0	0	0	0	0	0	0	0	0
93_17	notSOM	0	1	1	1	1	0	3	0	0	0	0	0	0	0	0	0	0	0	0	0	0	0	0	0	0	0	1	1	1	2	2	3	1	1	2	0	0	0	0	0	0	0	0	0	0	0	0	0
93_16	notSOM	0	0	0	0	3	4	2	0	0	0	0	0	0	0	0	0	0	0	0	0	0	0	0	0	1	1	0	0	0	1	1	3	3	2	2	0	0	0	0	0	0	0	0	0	0	0	0	0
93_11	notSOM	0	2	2	0	0	3	4	0	0	0	0	0	0	0	0	0	0	0	0	0	0	1	1	0	0	0	0	0	0	0	3	3	4	4	2	0	0	0	0	0	0	0	0	0	0	0	0	0
93_10	notSOM	0	0	0	3	4	2	0	0	0	0	0	0	0	0	0	0	0	0	0	0	0	0	0	1	1	0	0	0	1	1	3	3	2	2	2	0	0	0	0	0	0	0	0	0	0	0	0	0
93_9	notSOM	0	0	2	2	3	2	0	0	0	0	0	0	0	0	0	0	0	0	0	0	0	0	0	0	1	1	0	0	1	2	4	2	0	2	2	0	0	0	0	0	0	0	0	0	0	0	0	0
93_12	notSOM	0	0	1	2	1	3	2	0	0	0	0	0	0	0	0	0	0	0	0	0	0	0	0	0	0	1	1	0	1	2	4	2	1	2	2	0	0	0	0	0	0	0	0	0	0	0	0	0
93_7	notSOM	0	0	1	5	3	0	0	0	0	0	0	0	0	0	0	0	0	0	0	0	0	0	0	1	1	0	0	0	1	3	3	2	0	2	2	0	0	0	0	0	0	0	0	0	0	0	0	0
93_8	notSOM	0	2	2	0	2	2	2	0	0	0	0	0	0	0	0	0	0	0	0	0	0	1	1	0	0	0	0	0	0	1	2	4	3	3	2	0	0	0	0	0	0	0	0	0	0	0	0	0
93_5	notSOM	0	0	2	2	2	2	3	0	0	0	0	0	0	0	0	0	0	0	0	0	0	0	1	1	0	0	0	0	0	2	2	3	4	3	2	0	0	0	0	0	0	0	0	0	0	0	0	0
93_6	notSOM	0	0	0	1	5	3	2	0	0	0	0	0	0	0	0	0	0	0	0	0	0	0	0	0	1	1	0	0	0	2	3	4	3	2	2	0	0	0	0	0	0	0	0	0	0	0	0	0
93_4	notSOM	0	1	0	1	4	3	1	0	0	0	0	0	0	0	0	0	0	0	0	0	0	0	0	0	1	1	0	0	0	2	4	2	3	2	2	0	0	0	0	0	0	0	0	0	0	0	0	0
93_3	notSOM	0	0	2	4	2	1	1	0	0	0	0	0	0	0	0	0	0	0	0	0	0	0	1	1	0	0	0	0	1	2	3	2	3	2	2	0	0	0	0	0	0	0	0	0	0	0	0	0
93_2	notSOM	0	0	0	3	3	4	3	0	0	0	0	0	0	0	0	0	0	0	0	0	0	0	0	1	1	0	0	0	1	1	3	4	4	3	0	0	0	0	0	0	0	0	0	0	0	0	0	0
93_1	notSOM	0	0	1	2	4	3	2	0	0	0	0	0	0	0	0	0	0	0	0	0	0	0	0	1	1	0	0	0	1	2	2	4	4	2	1	0	0	0	0	0	0	0	0	0	0	0	0	0
92_26	SOM	0	3	0	0	3	0	1	0	0	0	0	0	0	0	0	0	0	0	0	0	1	1	0	0	1	0	1	2	0	0	1	0	2	2	2	0	0	0	0	0	0	0	0	0	0	0	0	0
92_13	notSOM	0	0	1	7	1	6	8	0	0	0	0	0	0	0	0	0	1	1	0	0	0	0	1	2	0	2	2	1	1	1	2	1	2	2	1	0	0	0	0	0	0	0	0	0	0	0	0	0
92_14	notSOM	0	2	2	5	1	0	0	0	0	0	0	0	0	0	0	0	1	2	0	0	0	1	2	1	0	0	0	1	0	0	0	0	1	2	1	0	0	0	0	0	0	0	0	0	0	0	0	0
92_15	notSOM	0	0	1	2	9	5	4	0	0	0	0	0	0	0	0	1	1	0	0	0	0	0	0	1	3	1	2	2	1	2	1	3	2	1	0	0	0	0	0	0	0	0	0	0	0	0	0	0
92_16	notSOM	0	1	4	2	3	0	1	0	0	0	0	0	0	0	0	1	1	0	1	0	0	1	1	1	1	0	1	2	0	0	0	1	2	1	3	0	0	0	0	0	0	0	0	0	0	0	0	0
92_17	notSOM	0	1	5	1	2	1	0	0	0	0	0	0	0	0	0	0	1	1	1	0	0	1	2	1	0	0	0	0	0	0	0	0	0	1	2	0	0	0	0	0	0	0	0	0	0	0	0	0
92_18	notSOM	0	0	0	3	4	10	6	0	0	0	0	0	0	0	0	0	1	1	0	0	0	0	0	0	1	4	2	1	1	2	4	2	1	0	0	0	0	0	0	0	0	0	0	0	0	0	0	0
92_19	notSOM	0	1	1	1	4	9	5	0	0	0	0	0	0	0	1	1	0	0	0	0	1	0	0	1	2	3	1	1	0	1	2	1	3	2	1	0	0	0	0	0	0	0	0	0	0	0	0	0
92_31	notSOM	0	1	1	1	1	0	1	0	0	0	0	0	0	0	0	0	0	0	0	1	1	0	0	0	0	0	0	1	1	2	2	2	1	2	0	0	0	0	0	0	0	0	0	0	0	0	0	0
92_9	notSOM	0	0	0	1	10	4	3	0	0	0	0	0	0	0	0	0	0	1	1	0	0	0	0	1	3	1	1	1	0	2	1	1	1	2	2	0	0	0	0	0	0	0	0	0	0	0	0	0
92_32	notSOM	0	1	1	1	1	0	1	0	0	0	0	0	0	0	0	0	0	0	0	1	1	0	0	0	0	0	0	1	1	2	2	2	1	2	0	0	0	0	0	0	0	0	0	0	0	0	0	0
92_8	notSOM	0	0	0	2	1	3	1	0	0	0	0	0	0	0	0	1	0	0	0	0	1	0	0	1	1	1	1	0	0	0	0	0	0	0	0	0	0	0	0	0	0	0	0	0	0	0	0	0
92_33	notSOM	0	0	2	2	0	0	0	0	0	0	0	0	0	0	0	0	0	0	0	0	1	0	0	0	0	0	0	0	1	2	2	1	1	1	2	0	0	0	0	0	0	0	0	0	0	0	0	0
92_7	notSOM	0	0	0	2	1	3	1	0	0	0	0	0	0	0	0	1	0	0	0	0	1	0	0	1	1	1	1	0	0	0	0	0	0	0	0	0	0	0	0	0	0	0	0	0	0	0	0	0
92_6	notSOM	0	0	0	3	3	0	0	0	0	0	0	0	0	0	0	0	0	0	0	0	0	0	0	1	1	0	0	1	0	0	0	1	0	2	2	0	0	0	0	0	0	0	0	0	0	0	0	0
92_10	notSOM	0	0	3	3	0	1	9	0	0	0	0	0	0	0	0	0	0	0	0	1	1	0	1	1	0	1	2	0	0	1	0	2	2	2	2	0	0	0	0	0	0	0	0	0	0	0	0	0
92_11	notSOM	0	0	0	0	6	7	7	0	0	0	0	0	0	0	0	0	0	1	1	0	0	0	0	0	1	2	3	1	0	2	2	3	2	1	0	0	0	0	0	0	0	0	0	0	0	0	0	0
92_30	notSOM	0	3	0	0	3	0	0	0	0	0	0	0	0	0	0	0	0	0	0	0	0	1	0	0	1	0	0	1	0	0	0	1	0	2	2	0	0	0	0	0	0	0	0	0	0	0	0	0
92_12	notSOM	0	1	6	0	1	1	6	0	0	0	0	0	0	0	0	0	0	1	1	0	0	1	2	0	0	0	2	2	0	1	1	2	1	2	2	0	0	0	0	0	0	0	0	0	0	0	0	0
92_1	notSOM	0	0	3	3	0	0	1	0	0	0	0	0	0	0	0	0	0	0	0	0	1	0	1	1	0	0	1	2	0	0	1	0	2	2	2	0	0	0	0	0	0	0	0	0	0	0	0	0
92_4	notSOM	0	1	1	4	1	2	1	0	0	0	0	0	0	0	0	0	0	1	1	1	0	0	1	2	1	0	0	0	0	0	0	0	0	0	1	0	0	0	0	0	0	0	0	0	0	0	0	0
92_5	notSOM	0	0	0	3	3	0	0	0	0	0	0	0	0	0	0	0	0	0	0	0	0	0	0	1	1	0	0	1	0	0	0	1	0	2	2	0	0	0	0	0	0	0	0	0	0	0	0	0
92_2	notSOM	0	0	0	2	2	0	0	0	0	0	0	0	0	0	0	0	0	0	0	0	0	0	0	0	0	0	0	0	0	1	2	2	1	1	1	0	0	0	0	0	0	0	0	0	0	0	0	0
92_3	notSOM	0	1	1	3	2	3	0	0	0	0	0	0	0	0	0	0	1	1	0	1	0	0	1	1	1	1	0	1	0	0	0	0	1	2	1	0	0	0	0	0	0	0	0	0	0	0	0	0
92_27	notSOM	0	1	1	1	1	1	2	0	0	0	0	0	0	0	0	0	0	0	1	1	0	0	0	0	0	0	1	4	1	2	3	2	2	0	0	0	0	0	0	0	0	0	0	0	0	0	0	0
92_24	notSOM	0	0	0	3	4	9	3	0	0	0	0	0	0	0	0	0	0	0	1	1	0	0	0	1	2	2	0	1	1	0	2	2	2	2	1	0	0	0	0	0	0	0	0	0	0	0	0	0
92_25	notSOM	0	0	2	2	1	2	10	0	0	0	0	0	0	0	0	0	0	1	1	0	0	0	0	0	0	1	4	2	1	3	3	3	0	0	0	0	0	0	0	0	0	0	0	0	0	0	0	0
92_28	notSOM	0	1	1	1	1	1	2	0	0	0	0	0	0	0	0	0	0	0	1	1	0	0	0	0	0	0	1	4	1	2	3	2	2	0	0	0	0	0	0	0	0	0	0	0	0	0	0	0
92_29	notSOM	0	0	2	1	3	1	2	0	0	0	0	0	0	0	1	0	0	0	0	1	1	0	1	1	1	1	0	0	0	0	0	0	0	0	0	0	0	0	0	0	0	0	0	0	0	0	0	0
92_22	notSOM	0	3	1	3	0	1	1	0	0	0	0	0	0	0	0	0	0	0	1	1	0	1	1	1	0	0	0	2	0	0	1	1	2	1	2	0	0	0	0	0	0	0	0	0	0	0	0	0
92_23	notSOM	0	2	1	3	1	2	1	0	0	0	0	0	0	0	0	1	0	0	1	1	0	1	1	1	1	0	0	0	0	0	0	0	0	0	1	0	0	0	0	0	0	0	0	0	0	0	0	0
92_20	notSOM	0	1	2	3	1	4	8	0	0	0	0	0	0	0	1	1	0	0	0	1	0	0	1	1	1	2	2	0	0	0	1	2	1	3	2	0	0	0	0	0	0	0	0	0	0	0	0	0
92_21	notSOM	0	3	1	3	0	1	1	0	0	0	0	0	0	0	0	0	0	0	1	1	0	1	1	1	0	0	0	2	0	0	1	1	2	1	2	0	0	0	0	0	0	0	0	0	0	0	0	0
[truncated: 905 more rows]
[truncated: 127 more columns]
