# Supplementary material for: Cytochrome P450 site of metabolism prediction from 2D topological fingerprints using GPU accelerated probabilistic classifiers
Source: J Cheminform. 2014 May 27;6:29. doi: 10.1186/1758-2946-6-29 (PMC4047555; doi:10.1186/1758-2946-6-29)
Supplement: Additional file 4 — Topological circular fingerprints for atomic sites in the 2D6 data to a bond depth of 4. [file 1758-2946-6-29-S4.zip › 2025339358121174_add4.dat]

1_7	SOM	0	2	0	3	3	0	0	0	0	1	0	0	0	0	0	1	0	0	0	0	0	2	3	4	1	0	0	0	0	0	0	0	0	0	0	0	0	0	0	0	0	0	0	0	0	0	0	0
1_10	notSOM	0	0	1	1	3	0	1	1	0	0	0	0	0	0	0	0	0	0	2	1	1	1	2	0	1	0	0	0	0	0	0	0	0	0	0	0	0	0	0	0	0	0	0	0	0	0	0	0
1_11	notSOM	0	1	1	0	2	0	0	1	1	0	0	0	0	0	0	0	0	0	1	1	1	2	1	0	1	0	0	0	0	0	0	0	0	0	0	0	0	0	0	0	0	0	0	0	0	0	0	0
1_12	notSOM	0	1	1	2	0	0	0	0	1	1	0	0	0	0	0	0	0	1	0	0	1	2	1	1	2	0	0	0	0	0	0	0	0	0	0	0	0	0	0	0	0	0	0	0	0	0	0	0
1_14	notSOM	0	0	1	4	1	1	1	0	0	0	0	0	0	1	0	0	1	1	0	0	0	0	1	1	2	0	0	0	0	0	0	0	0	0	0	0	0	0	0	0	0	0	0	0	0	0	0	0
1_20	notSOM	0	2	0	1	1	0	0	0	0	1	0	1	0	0	0	0	0	0	1	1	0	0	0	0	0	0	0	0	0	0	0	0	0	0	0	0	0	0	0	0	0	0	0	0	0	0	0	0
1_13	notSOM	0	0	0	2	5	1	1	0	0	0	0	0	0	0	1	0	0	1	1	1	0	1	1	2	0	0	0	0	0	0	0	0	0	0	0	0	0	0	0	0	0	0	0	0	0	0	0	0
1_23	notSOM	0	0	0	2	2	0	0	0	0	0	0	0	0	0	0	0	0	0	0	0	0	1	2	2	1	0	0	0	0	0	0	0	0	0	0	0	0	0	0	0	0	0	0	0	0	0	0	0
1_16	notSOM	0	3	1	1	0	0	0	1	1	0	0	0	0	1	0	1	1	0	0	0	0	0	0	0	1	0	0	0	0	0	0	0	0	0	0	0	0	0	0	0	0	0	0	0	0	0	0	0
1_1	notSOM	0	0	4	2	1	0	0	0	0	0	0	0	0	0	0	0	1	0	0	0	1	2	3	2	2	0	0	0	0	0	0	0	0	0	0	0	0	0	0	0	0	0	0	0	0	0	0	0
1_15	notSOM	0	1	4	0	2	0	1	1	0	0	0	0	1	0	0	1	1	0	0	0	0	0	0	1	1	0	0	0	0	0	0	0	0	0	0	0	0	0	0	0	0	0	0	0	0	0	0	0
1_18	notSOM	0	0	3	1	3	0	0	0	1	1	1	0	0	0	0	0	0	1	1	0	0	0	0	0	0	0	0	0	0	0	0	0	0	0	0	0	0	0	0	0	0	0	0	0	0	0	0	0
1_3	notSOM	0	1	1	1	3	0	0	0	0	0	0	0	0	0	0	0	0	0	1	0	1	2	2	1	1	0	0	0	0	0	0	0	0	0	0	0	0	0	0	0	0	0	0	0	0	0	0	0
1_17	notSOM	0	1	1	5	0	0	0	1	1	0	0	1	0	0	0	0	1	1	0	0	0	0	0	0	1	0	0	0	0	0	0	0	0	0	0	0	0	0	0	0	0	0	0	0	0	0	0	0
1_2	notSOM	0	1	1	3	1	0	0	0	0	0	0	0	0	0	0	0	0	1	0	0	1	2	2	2	1	0	0	0	0	0	0	0	0	0	0	0	0	0	0	0	0	0	0	0	0	0	0	0
1_5	notSOM	0	1	1	1	3	0	0	0	0	0	0	0	0	0	0	0	0	0	1	0	1	2	2	1	1	0	0	0	0	0	0	0	0	0	0	0	0	0	0	0	0	0	0	0	0	0	0	0
1_19	notSOM	0	0	0	3	1	0	0	0	0	1	0	1	0	0	0	0	0	0	1	1	0	0	0	0	0	0	0	0	0	0	0	0	0	0	0	0	0	0	0	0	0	0	0	0	0	0	0	0
1_4	notSOM	0	0	2	2	0	0	0	0	0	0	0	0	0	0	0	0	0	0	0	1	1	2	2	1	0	0	0	0	0	0	0	0	0	0	0	0	0	0	0	0	0	0	0	0	0	0	0	0
1_6	notSOM	0	1	1	3	1	0	0	0	0	0	0	0	0	0	0	0	0	1	0	0	1	2	2	2	1	0	0	0	0	0	0	0	0	0	0	0	0	0	0	0	0	0	0	0	0	0	0	0
1_9	notSOM	0	0	0	4	0	0	0	1	1	0	0	0	0	0	0	0	0	1	0	1	0	2	2	1	2	0	0	0	0	0	0	0	0	0	0	0	0	0	0	0	0	0	0	0	0	0	0	0
1_8	notSOM	0	0	3	1	2	0	0	0	1	1	0	0	0	0	0	0	1	0	0	0	1	1	3	2	2	0	0	0	0	0	0	0	0	0	0	0	0	0	0	0	0	0	0	0	0	0	0	0
2_7	SOM	0	2	0	3	3	0	0	0	0	1	0	0	0	0	0	1	0	0	0	0	0	2	3	4	1	0	0	0	0	0	0	0	0	0	0	0	0	0	0	0	0	0	0	0	0	0	0	0
2_34	notSOM	0	1	0	1	5	0	0	0	1	1	0	0	1	0	0	0	0	1	1	0	0	0	0	0	0	0	0	0	0	0	0	0	0	0	0	0	0	0	0	0	0	0	0	0	0	0	0	0
2_12	notSOM	0	1	1	2	0	0	0	0	1	1	0	0	0	0	0	0	0	1	0	0	1	2	1	1	2	0	0	0	0	0	0	0	0	0	0	0	0	0	0	0	0	0	0	0	0	0	0	0
2_13	notSOM	0	0	0	2	4	1	1	0	0	0	0	0	0	0	1	0	0	1	1	1	0	1	1	2	0	0	0	0	0	0	0	0	0	0	0	0	0	0	0	0	0	0	0	0	0	0	0	0
2_23	notSOM	0	0	0	2	2	0	0	0	0	0	0	0	0	0	0	0	0	0	0	0	0	1	2	2	1	0	0	0	0	0	0	0	0	0	0	0	0	0	0	0	0	0	0	0	0	0	0	0
2_10	notSOM	0	0	1	1	3	0	1	1	0	0	0	0	0	0	0	0	0	0	2	1	1	1	2	0	1	0	0	0	0	0	0	0	0	0	0	0	0	0	0	0	0	0	0	0	0	0	0	0
2_11	notSOM	0	1	1	0	2	0	0	1	1	0	0	0	0	0	0	0	0	0	1	1	1	2	1	0	1	0	0	0	0	0	0	0	0	0	0	0	0	0	0	0	0	0	0	0	0	0	0	0
2_20	notSOM	0	2	0	0	2	0	0	0	0	1	0	1	0	0	0	0	0	0	1	1	0	0	0	0	0	0	0	0	0	0	0	0	0	0	0	0	0	0	0	0	0	0	0	0	0	0	0	0
2_1	notSOM	0	0	4	2	1	0	0	0	0	0	0	0	0	0	0	0	1	0	0	0	1	2	3	2	2	0	0	0	0	0	0	0	0	0	0	0	0	0	0	0	0	0	0	0	0	0	0	0
2_2	notSOM	0	1	1	3	1	0	0	0	0	0	0	0	0	0	0	0	0	1	0	0	1	2	2	2	1	0	0	0	0	0	0	0	0	0	0	0	0	0	0	0	0	0	0	0	0	0	0	0
2_19	notSOM	0	0	0	2	2	0	0	0	0	1	0	1	0	0	0	0	0	0	1	1	0	0	0	0	0	0	0	0	0	0	0	0	0	0	0	0	0	0	0	0	0	0	0	0	0	0	0	0
2_3	notSOM	0	1	1	1	3	0	0	0	0	0	0	0	0	0	0	0	0	0	1	0	1	2	2	1	1	0	0	0	0	0	0	0	0	0	0	0	0	0	0	0	0	0	0	0	0	0	0	0
2_18	notSOM	0	0	2	2	3	0	0	0	1	1	1	0	0	0	0	0	0	1	1	0	0	0	0	0	0	0	0	0	0	0	0	0	0	0	0	0	0	0	0	0	0	0	0	0	0	0	0	0
2_4	notSOM	0	0	2	2	0	0	0	0	0	0	0	0	0	0	0	0	0	0	0	1	1	2	2	1	0	0	0	0	0	0	0	0	0	0	0	0	0	0	0	0	0	0	0	0	0	0	0	0
2_17	notSOM	0	0	2	5	0	0	0	1	1	0	0	1	0	0	0	0	1	1	0	0	0	0	0	0	1	0	0	0	0	0	0	0	0	0	0	0	0	0	0	0	0	0	0	0	0	0	0	0
2_16	notSOM	0	3	1	0	1	0	0	1	1	0	0	0	0	1	0	1	1	0	0	0	0	0	0	0	1	0	0	0	0	0	0	0	0	0	0	0	0	0	0	0	0	0	0	0	0	0	0	0
2_15	notSOM	0	1	3	1	2	0	1	1	0	0	0	0	1	0	0	1	1	0	0	0	0	0	0	1	1	0	0	0	0	0	0	0	0	0	0	0	0	0	0	0	0	0	0	0	0	0	0	0
2_14	notSOM	0	0	1	3	2	1	1	0	0	0	0	0	0	1	0	0	1	1	0	0	0	0	1	1	2	0	0	0	0	0	0	0	0	0	0	0	0	0	0	0	0	0	0	0	0	0	0	0
2_9	notSOM	0	0	0	4	0	0	0	1	1	0	0	0	0	0	0	0	0	1	0	1	0	2	2	1	2	0	0	0	0	0	0	0	0	0	0	0	0	0	0	0	0	0	0	0	0	0	0	0
2_5	notSOM	0	1	1	1	3	0	0	0	0	0	0	0	0	0	0	0	0	0	1	0	1	2	2	1	1	0	0	0	0	0	0	0	0	0	0	0	0	0	0	0	0	0	0	0	0	0	0	0
2_6	notSOM	0	1	1	3	1	0	0	0	0	0	0	0	0	0	0	0	0	1	0	0	1	2	2	2	1	0	0	0	0	0	0	0	0	0	0	0	0	0	0	0	0	0	0	0	0	0	0	0
2_8	notSOM	0	0	3	1	2	0	0	0	1	1	0	0	0	0	0	0	1	0	0	0	1	1	3	2	2	0	0	0	0	0	0	0	0	0	0	0	0	0	0	0	0	0	0	0	0	0	0	0
3_20	SOM	0	2	2	4	2	0	0	0	0	0	0	0	0	0	0	1	1	2	1	0	0	0	0	0	1	0	0	0	0	0	0	0	0	0	0	0	0	0	0	0	0	1	0	0	0	0	0	0
3_21	SOM	0	2	2	4	2	0	0	0	0	0	0	0	0	0	0	1	1	2	1	0	0	0	0	0	1	0	0	0	0	0	0	0	0	0	0	0	0	0	0	0	0	1	0	0	0	0	0	0
3_16	SOM	0	3	1	5	2	0	0	0	0	0	0	0	0	0	0	1	0	2	1	0	0	0	0	0	1	0	0	0	0	0	0	0	0	0	0	0	0	0	0	0	0	0	0	0	0	0	1	0
3_15	SOM	0	3	1	5	2	0	0	0	0	0	0	0	0	0	0	1	0	2	1	0	0	0	0	0	1	0	0	0	0	0	0	0	0	0	0	0	0	0	0	0	0	0	0	0	0	0	1	0
3_4	notSOM	0	1	0	3	5	0	0	0	0	0	0	0	0	0	0	0	0	1	1	1	1	2	3	2	0	0	0	0	0	0	0	0	0	0	0	0	0	0	0	0	0	0	0	0	1	0	0	0
3_5	notSOM	0	1	1	1	4	0	0	0	0	0	0	0	0	0	0	0	0	0	1	1	0	2	3	2	1	0	0	0	0	0	0	0	0	0	0	0	0	0	0	0	0	0	0	0	0	0	0	0
3_6	notSOM	0	1	1	1	4	0	0	0	0	0	0	0	0	0	0	0	0	0	1	1	1	2	2	3	0	0	0	0	0	0	0	0	0	0	0	0	0	0	0	0	0	0	0	0	0	0	0	0
3_7	notSOM	0	1	1	2	4	0	0	0	0	0	0	0	0	0	0	0	0	1	1	0	1	1	2	2	2	0	0	0	0	0	0	0	0	0	0	0	0	0	0	0	0	0	0	0	0	0	0	0
3_8	notSOM	0	2	2	2	8	0	0	0	0	0	0	0	0	0	0	1	1	0	2	0	0	1	2	2	2	0	0	0	0	0	0	0	0	0	0	0	0	0	0	0	0	0	0	0	0	0	0	1
3_9	notSOM	0	0	4	1	0	0	0	0	0	0	0	0	0	0	0	0	1	0	0	3	1	2	2	2	1	0	0	0	0	0	0	0	0	0	0	0	0	0	0	0	0	0	0	1	0	0	0	0
3_18	notSOM	0	0	0	2	4	0	0	0	0	0	0	0	0	0	0	0	0	1	2	2	0	0	0	1	2	0	0	0	0	0	0	0	0	0	0	0	0	0	0	0	0	0	1	0	0	0	0	0
3_17	notSOM	0	0	4	6	0	0	0	0	0	0	0	0	0	0	0	0	2	3	0	0	0	0	0	1	2	0	0	0	0	0	0	0	0	0	0	0	0	0	0	0	1	0	0	0	0	0	0	0
3_1	notSOM	0	0	1	5	5	0	0	0	0	0	0	0	0	0	0	0	0	1	2	0	1	3	3	1	0	0	0	0	0	0	0	0	0	0	0	0	0	0	0	0	0	0	0	0	0	0	0	0
3_2	notSOM	0	0	2	3	2	0	0	0	0	0	0	0	0	0	0	0	0	0	1	2	1	2	4	1	0	0	0	0	0	0	0	0	0	0	0	0	0	0	0	0	0	0	0	0	0	0	0	0
3_19	notSOM	0	0	0	2	4	0	0	0	0	0	0	0	0	0	0	0	0	1	2	2	0	0	0	1	2	0	0	0	0	0	0	0	0	0	0	0	0	0	0	0	0	0	1	0	0	0	0	0
3_3	notSOM	0	0	3	4	2	0	0	0	0	0	0	0	0	0	0	0	1	1	0	3	1	2	2	2	1	0	0	0	0	0	0	0	0	0	0	0	0	0	0	0	0	0	0	0	0	0	0	0
3_22	notSOM	0	2	4	2	0	0	0	0	0	0	0	0	0	0	0	1	2	1	0	1	0	0	0	0	0	0	0	0	0	0	0	0	0	0	0	0	0	0	0	0	0	0	1	0	0	0	0	0
3_23	notSOM	0	2	4	2	0	0	0	0	0	0	0	0	0	0	0	1	2	1	0	1	0	0	0	0	0	0	0	0	0	0	0	0	0	0	0	0	0	0	0	0	0	0	1	0	0	0	0	0
3_10	notSOM	0	1	1	3	1	0	0	0	0	0	0	0	0	0	0	0	0	1	0	0	1	2	2	1	2	0	0	0	0	0	0	0	0	0	0	0	0	0	0	0	0	0	0	0	1	0	0	0
3_13	notSOM	0	1	8	2	0	0	0	0	0	0	0	0	0	0	0	0	3	1	0	0	0	0	0	1	2	0	0	0	0	0	0	0	0	0	0	0	0	0	0	0	0	0	0	0	0	1	0	0
3_14	notSOM	0	0	2	4	6	0	0	0	0	0	0	0	0	0	0	0	1	2	2	0	0	0	1	2	2	0	0	0	0	0	0	0	0	0	0	0	0	0	0	0	0	1	0	0	0	0	0	0
3_11	notSOM	0	2	3	6	1	0	0	0	0	0	0	0	0	0	0	1	1	2	0	0	0	0	1	2	2	0	0	0	0	0	0	0	0	0	0	0	0	0	0	0	0	0	0	0	0	0	1	0
3_12	notSOM	0	2	0	2	5	0	0	0	0	0	0	0	0	0	0	1	0	0	2	2	0	1	2	2	2	0	0	0	0	0	0	0	0	0	0	0	0	0	0	0	0	0	1	0	0	0	0	0
4_20	SOM	0	3	1	5	2	0	0	0	0	0	0	0	0	0	1	1	0	2	1	0	0	0	0	0	0	0	0	0	0	0	0	0	0	0	0	0	0	0	0	0	0	0	0	0	0	0	1	0
4_21	SOM	0	3	1	5	2	0	0	0	0	0	0	0	0	0	1	1	0	2	1	0	0	0	0	0	0	0	0	0	0	0	0	0	0	0	0	0	0	0	0	0	0	0	0	0	0	0	1	0
4_18	notSOM	0	1	2	1	2	0	0	0	0	0	0	0	0	0	1	0	0	0	1	1	1	2	2	1	0	0	0	0	0	0	0	0	0	0	0	0	0	0	0	0	0	0	0	0	0	0	0	0
4_19	notSOM	0	1	8	2	1	0	0	0	0	0	0	0	0	1	1	0	3	1	0	0	0	0	0	0	0	0	0	0	0	0	0	0	0	0	0	0	0	0	0	0	0	0	0	0	0	1	0	0
4_16	notSOM	0	2	3	7	0	0	0	0	0	0	0	0	1	1	0	1	1	2	0	0	0	0	0	0	2	0	0	0	0	0	0	0	0	0	0	0	0	0	0	0	0	0	0	0	0	0	1	0
4_17	notSOM	0	1	2	1	2	0	0	0	0	0	0	0	0	0	1	0	0	0	1	1	1	2	2	1	0	0	0	0	0	0	0	0	0	0	0	0	0	0	0	0	0	0	0	0	0	0	0	0
4_9	notSOM	0	2	3	1	6	0	0	0	0	0	0	1	1	0	0	1	1	0	2	0	0	0	0	2	4	0	0	0	0	0	0	0	0	0	0	0	0	0	0	0	0	0	0	0	0	0	0	1
4_8	notSOM	0	1	1	1	4	0	0	0	0	0	0	0	1	1	0	0	0	0	1	2	1	2	2	2	2	0	0	0	0	0	0	0	0	0	0	0	0	0	0	0	0	0	0	0	0	0	0	0
4_7	notSOM	0	0	3	4	2	0	0	0	0	0	0	0	1	1	0	0	1	1	0	1	1	2	2	3	2	0	0	0	0	0	0	0	0	0	0	0	0	0	0	0	0	0	0	0	0	0	0	0
4_6	notSOM	0	1	1	1	4	0	0	0	0	0	0	0	1	1	0	0	0	0	1	2	1	2	2	2	2	0	0	0	0	0	0	0	0	0	0	0	0	0	0	0	0	0	0	0	0	0	0	0
4_5	notSOM	0	0	3	4	2	0	0	0	0	0	0	0	1	1	0	0	1	1	0	1	1	2	2	3	2	0	0	0	0	0	0	0	0	0	0	0	0	0	0	0	0	0	0	0	0	0	0	0
4_4	notSOM	0	1	2	2	3	0	0	0	0	0	1	1	0	0	0	0	1	1	0	4	0	0	2	4	4	0	0	0	0	0	0	0	0	0	0	0	0	0	0	0	0	0	0	0	0	0	0	0
4_3	notSOM	0	0	1	5	6	0	0	0	0	0	0	1	1	0	0	0	0	1	2	1	1	2	3	3	2	0	0	0	0	0	0	0	0	0	0	0	0	0	0	0	0	0	0	0	0	0	0	0
4_15	notSOM	0	1	2	1	0	0	0	0	0	0	0	0	0	1	1	0	0	0	0	1	1	2	2	1	1	0	0	0	0	0	0	0	0	0	0	0	0	0	0	0	0	0	0	0	0	0	0	0
4_2	notSOM	0	0	1	5	6	0	0	0	0	0	0	1	1	0	0	0	0	1	2	1	1	2	3	3	2	0	0	0	0	0	0	0	0	0	0	0	0	0	0	0	0	0	0	0	0	0	0	0
4_14	notSOM	0	1	1	3	3	0	0	0	0	0	0	0	0	1	1	0	0	1	1	0	1	2	2	1	2	0	0	0	0	0	0	0	0	0	0	0	0	0	0	0	0	0	0	0	0	0	0	0
4_1	notSOM	0	0	1	4	10	0	0	0	0	0	1	1	0	0	0	0	0	1	3	0	0	2	4	4	2	0	0	0	0	0	0	0	0	0	0	0	0	0	0	0	0	0	0	0	0	0	0	0
4_13	notSOM	0	2	2	1	3	0	0	0	0	0	0	0	0	1	1	1	1	0	0	0	0	1	3	4	3	0	0	0	0	0	0	0	0	0	0	0	0	0	0	0	0	0	0	0	0	0	0	0
4_12	notSOM	0	1	2	1	0	0	0	0	0	0	0	0	0	1	1	0	0	0	0	1	1	2	2	1	1	0	0	0	0	0	0	0	0	0	0	0	0	0	0	0	0	0	0	0	0	0	0	0
4_11	notSOM	0	1	1	3	3	0	0	0	0	0	0	0	0	1	1	0	0	1	1	0	1	2	2	1	2	0	0	0	0	0	0	0	0	0	0	0	0	0	0	0	0	0	0	0	0	0	0	0
4_10	notSOM	0	2	2	1	3	0	0	0	0	0	0	0	0	1	1	1	1	0	0	0	0	1	3	4	3	0	0	0	0	0	0	0	0	0	0	0	0	0	0	0	0	0	0	0	0	0	0	0
5_14	SOM	0	3	0	0	2	0	0	0	0	0	0	0	0	0	0	1	0	0	0	0	0	0	1	2	2	0	0	0	0	0	0	0	0	0	0	0	0	0	0	0	0	0	0	0	0	0	0	0
5_42	notSOM	0	3	2	0	7	0	0	0	0	0	0	0	0	0	0	1	1	0	3	2	0	0	0	0	0	0	0	0	0	0	0	0	0	0	0	0	0	0	0	0	0	0	0	0	0	0	0	1
5_25	notSOM	0	2	2	7	6	0	0	0	0	0	0	0	0	0	0	1	1	3	2	1	0	0	1	2	1	0	0	0	0	0	0	0	0	0	0	0	0	0	0	0	0	0	0	0	0	0	1	0
5_31	notSOM	0	2	3	7	5	0	0	0	0	0	0	0	0	0	0	1	1	3	2	0	0	0	0	0	1	0	0	0	0	0	0	0	0	0	0	0	0	0	0	0	0	0	0	0	0	0	1	0
5_1	notSOM	0	0	1	1	4	0	0	0	0	0	0	0	0	0	0	0	0	0	1	2	1	2	4	2	0	0	0	0	0	0	0	0	0	0	0	0	0	0	0	0	0	0	0	0	0	0	0	0
5_32	notSOM	0	3	0	6	8	0	0	0	0	0	0	0	0	0	0	1	0	3	3	0	0	0	0	0	1	0	0	0	0	0	0	0	0	0	0	0	0	0	0	0	0	0	0	0	0	0	1	0
5_33	notSOM	0	2	3	7	5	0	0	0	0	0	0	0	0	0	0	1	1	3	2	0	0	0	0	0	1	0	0	0	0	0	0	0	0	0	0	0	0	0	0	0	0	0	0	0	0	0	1	0
5_34	notSOM	0	3	2	0	7	0	0	0	0	0	0	0	0	0	0	1	1	0	3	2	0	0	0	0	0	0	0	0	0	0	0	0	0	0	0	0	0	0	0	0	0	0	0	0	0	0	0	1
5_10	notSOM	0	1	1	1	3	0	0	0	0	0	0	0	0	0	0	0	0	0	1	1	1	2	2	2	1	0	0	0	0	0	0	0	0	0	0	0	0	0	0	0	0	0	0	0	0	0	0	0
5_4	notSOM	0	1	0	1	4	0	0	0	0	0	0	0	0	0	0	0	0	0	1	1	1	2	2	3	1	0	0	0	0	0	0	0	0	0	0	0	0	0	0	0	0	0	0	0	0	0	0	0
5_5	notSOM	0	0	3	3	4	0	0	0	0	0	0	0	0	0	0	0	1	1	1	0	1	2	3	2	1	0	0	0	0	0	0	0	0	0	0	0	0	0	0	0	0	0	0	0	0	0	0	0
5_12	notSOM	0	3	0	0	3	0	0	0	0	0	0	0	0	0	0	1	0	0	1	1	0	1	2	3	2	0	0	0	0	0	0	0	0	0	0	0	0	0	0	0	0	0	0	0	0	0	0	0
5_2	notSOM	0	0	1	5	2	0	0	0	0	0	0	0	0	0	0	0	0	1	1	1	1	3	3	2	0	0	0	0	0	0	0	0	0	0	0	0	0	0	0	0	0	0	0	0	0	0	0	0
5_11	notSOM	0	0	0	0	2	0	0	0	0	0	0	0	0	0	0	0	0	0	1	2	0	1	1	2	2	0	0	0	0	0	0	0	0	0	0	0	0	0	0	0	0	0	0	0	0	0	0	0
5_3	notSOM	0	0	0	1	3	0	0	0	0	0	0	0	0	0	0	0	0	0	1	2	0	2	3	3	1	0	0	0	0	0	0	0	0	0	0	0	0	0	0	0	0	0	0	0	0	0	0	0
5_8	notSOM	0	0	2	4	0	0	0	0	0	0	0	0	0	0	0	0	0	1	0	0	1	2	2	1	2	0	0	0	0	0	0	0	0	0	0	0	0	0	0	0	0	0	0	0	0	0	0	0
5_13	notSOM	0	0	3	2	1	0	0	0	0	0	0	0	0	0	0	0	1	0	0	0	0	1	2	2	1	0	0	0	0	0	0	0	0	0	0	0	0	0	0	0	0	0	0	0	0	0	0	0
5_9	notSOM	0	0	2	5	1	0	0	0	0	0	0	0	0	0	0	0	1	2	0	3	1	2	1	2	2	0	0	0	0	0	0	0	0	0	0	0	0	0	0	0	0	0	0	0	0	0	0	0
5_6	notSOM	0	1	1	0	4	0	0	0	0	0	0	0	0	0	0	0	0	0	1	2	1	2	3	2	1	0	0	0	0	0	0	0	0	0	0	0	0	0	0	0	0	0	0	0	0	0	0	0
5_7	notSOM	0	0	0	2	6	0	0	0	0	0	0	0	0	0	0	0	0	1	2	0	1	1	2	2	2	0	0	0	0	0	0	0	0	0	0	0	0	0	0	0	0	0	0	0	0	0	0	0
5_17	notSOM	0	2	2	0	10	0	0	0	0	0	0	0	0	0	0	1	1	0	4	2	0	1	2	1	2	0	0	0	0	0	0	0	0	0	0	0	0	0	0	0	0	0	0	0	0	0	0	1
5_28	notSOM	0	0	9	8	0	0	0	0	0	0	0	0	0	0	0	0	4	3	0	0	0	0	0	1	2	0	0	0	0	0	0	0	0	0	0	0	0	0	0	0	0	0	0	0	0	1	0	0
6_34	SOM	0	3	0	0	2	0	0	0	0	0	0	0	0	0	0	1	0	0	0	0	0	0	1	2	2	0	0	0	0	0	0	0	0	0	0	0	0	0	0	0	0	0	0	0	0	0	0	0
6_11	SOM	0	1	2	1	0	0	0	0	0	0	0	0	0	0	0	0	0	0	0	1	1	2	2	1	1	0	0	0	0	0	0	0	0	0	0	0	0	0	0	0	0	0	0	0	0	0	0	0
6_15	notSOM	0	1	2	1	0	0	0	0	0	0	0	0	0	0	0	0	0	0	0	0	1	2	2	1	1	0	0	0	0	0	0	0	0	0	0	0	0	0	0	0	0	0	0	0	0	0	0	0
6_14	notSOM	0	1	1	3	1	0	0	0	0	0	0	0	0	0	0	0	0	1	0	0	1	2	2	1	2	0	0	0	0	0	0	0	0	0	0	0	0	0	0	0	0	0	0	0	0	0	0	0
6_17	notSOM	0	2	3	4	4	0	0	0	0	0	0	0	0	0	0	1	2	1	2	1	0	0	0	1	0	0	0	0	0	0	0	0	0	0	0	0	0	0	0	0	0	0	0	0	0	0	0	1
6_16	notSOM	0	2	3	4	4	0	0	0	0	0	0	0	0	0	0	1	2	1	2	1	0	0	0	1	0	0	0	0	0	0	0	0	0	0	0	0	0	0	0	0	0	0	0	0	0	0	0	1
6_10	notSOM	0	1	1	1	1	0	0	0	0	0	0	0	0	0	0	0	0	0	0	1	1	2	2	2	0	0	0	0	0	0	0	0	0	0	0	0	0	0	0	0	0	0	0	0	0	0	0	0
6_13	notSOM	0	1	1	3	1	0	0	0	0	0	0	0	0	0	0	0	0	1	0	0	1	2	2	1	2	0	0	0	0	0	0	0	0	0	0	0	0	0	0	0	0	0	0	0	0	0	0	0
6_12	notSOM	0	1	5	4	1	0	0	0	0	0	0	0	0	0	0	1	2	2	0	2	0	0	1	0	2	0	0	0	0	0	0	0	0	0	0	0	0	0	0	0	0	0	0	0	0	0	0	0
6_32	notSOM	0	0	2	5	0	0	0	0	0	0	0	0	0	0	0	0	0	1	0	1	1	2	2	1	0	0	0	0	0	0	0	0	0	0	0	0	0	0	0	0	0	0	0	0	0	0	0	0
6_33	notSOM	0	0	3	2	2	0	0	0	0	0	0	0	0	0	0	0	1	0	0	0	0	1	2	2	1	0	0	0	0	0	0	0	0	0	0	0	0	0	0	0	0	0	0	0	0	0	0	0
6_18	notSOM	0	1	1	1	3	0	0	0	0	0	0	0	0	0	0	0	0	0	1	0	1	2	2	1	0	0	0	0	0	0	0	0	0	0	0	0	0	0	0	0	0	0	0	0	0	0	0	0
6_19	notSOM	0	1	1	1	3	0	0	0	0	0	0	0	0	0	0	0	0	0	1	0	1	2	2	1	0	0	0	0	0	0	0	0	0	0	0	0	0	0	0	0	0	0	0	0	0	0	0	0
6_30	notSOM	0	1	1	1	6	0	0	0	0	0	0	0	0	0	0	0	0	0	2	1	1	2	2	1	0	0	0	0	0	0	0	0	0	0	0	0	0	0	0	0	0	0	0	0	0	0	0	0
6_31	notSOM	0	1	1	1	6	0	0	0	0	0	0	0	0	0	0	0	0	0	2	1	1	2	2	1	0	0	0	0	0	0	0	0	0	0	0	0	0	0	0	0	0	0	0	0	0	0	0	0
6_20	notSOM	0	2	3	5	5	0	0	0	0	0	0	0	0	0	0	1	1	3	2	0	0	0	0	0	2	0	0	0	0	0	0	0	0	0	0	0	0	0	0	0	0	0	0	0	0	0	1	0
6_28	notSOM	0	1	1	3	3	0	0	0	0	0	0	0	0	0	0	0	0	1	1	1	1	2	2	1	0	0	0	0	0	0	0	0	0	0	0	0	0	0	0	0	0	0	0	0	0	0	0	0
6_8	notSOM	0	1	1	4	6	0	0	0	0	0	0	0	0	0	0	0	1	2	3	0	0	1	0	2	3	0	0	0	0	0	0	0	0	0	0	0	0	0	0	0	0	0	0	0	0	0	0	0
6_7	notSOM	0	0	0	2	5	0	0	0	0	0	0	0	0	0	0	0	0	0	2	2	0	2	2	2	2	0	0	0	0	0	0	0	0	0	0	0	0	0	0	0	0	0	0	0	0	0	0	0
6_27	notSOM	0	0	4	4	1	0	0	0	0	0	0	0	0	0	0	0	1	1	0	2	1	2	2	1	0	0	0	0	0	0	0	0	0	0	0	0	0	0	0	0	0	0	0	0	0	0	0	0
6_26	notSOM	0	2	2	3	6	0	0	0	0	0	0	0	0	0	0	1	1	0	2	2	0	1	2	2	1	0	0	0	0	0	0	0	0	0	0	0	0	0	0	0	0	0	0	0	0	0	0	1
6_6	notSOM	0	1	1	1	3	0	0	0	0	0	0	0	0	0	0	0	0	0	1	0	1	2	2	2	1	0	0	0	0	0	0	0	0	0	0	0	0	0	0	0	0	0	0	0	0	0	0	0
6_5	notSOM	0	0	1	2	4	0	0	0	0	0	0	0	0	0	0	0	0	0	1	1	1	2	3	1	1	0	0	0	0	0	0	0	0	0	0	0	0	0	0	0	0	0	0	0	0	0	0	0
6_25	notSOM	0	2	3	4	6	0	0	0	0	0	0	0	0	0	0	1	1	2	2	1	0	0	1	2	2	0	0	0	0	0	0	0	0	0	0	0	0	0	0	0	0	0	0	0	0	0	1	0
6_4	notSOM	0	2	0	2	4	0	0	0	0	0	0	0	0	0	0	1	0	0	0	1	0	1	4	4	3	0	0	0	0	0	0	0	0	0	0	0	0	0	0	0	0	0	0	0	0	0	0	0
6_24	notSOM	0	0	0	2	2	0	0	0	0	0	0	0	0	0	0	0	0	0	0	0	0	1	2	2	1	0	0	0	0	0	0	0	0	0	0	0	0	0	0	0	0	0	0	0	0	0	0	0
6_3	notSOM	0	0	1	3	6	0	0	0	0	0	0	0	0	0	0	0	0	2	2	2	1	0	2	3	4	0	0	0	0	0	0	0	0	0	0	0	0	0	0	0	0	0	0	0	0	0	0	0
6_23	notSOM	0	1	6	6	1	0	0	0	0	0	0	0	0	0	0	0	3	3	1	0	0	0	0	1	2	0	0	0	0	0	0	0	0	0	0	0	0	0	0	0	0	0	0	0	0	1	0	0
6_2	notSOM	0	0	1	4	2	0	0	0	0	0	0	0	0	0	0	0	0	1	0	1	1	2	3	2	2	0	0	0	0	0	0	0	0	0	0	0	0	0	0	0	0	0	0	0	0	0	0	0
6_22	notSOM	0	0	2	2	0	0	0	0	0	0	0	0	0	0	0	0	0	0	0	1	1	2	2	1	0	0	0	0	0	0	0	0	0	0	0	0	0	0	0	0	0	0	0	0	0	0	0	0
6_1	notSOM	0	0	2	2	5	0	0	0	0	0	0	0	0	0	0	0	1	0	1	2	0	2	3	4	3	0	0	0	0	0	0	0	0	0	0	0	0	0	0	0	0	0	0	0	0	0	0	0
6_21	notSOM	0	2	3	5	5	0	0	0	0	0	0	0	0	0	0	1	1	3	2	0	0	0	0	0	2	0	0	0	0	0	0	0	0	0	0	0	0	0	0	0	0	0	0	0	0	0	1	0
6_29	notSOM	0	1	1	3	3	0	0	0	0	0	0	0	0	0	0	0	0	1	1	1	1	2	2	1	0	0	0	0	0	0	0	0	0	0	0	0	0	0	0	0	0	0	0	0	0	0	0	0
6_9	notSOM	0	0	4	2	0	0	0	0	0	0	0	0	0	0	0	0	1	0	0	0	1	2	2	3	2	0	0	0	0	0	0	0	0	0	0	0	0	0	0	0	0	0	0	0	0	0	0	0
7_12	SOM	0	1	2	1	3	0	0	0	0	0	0	0	0	0	0	0	0	0	1	0	1	2	2	1	0	0	0	0	0	0	0	0	0	0	0	0	0	0	0	0	0	0	0	0	0	0	0	0
7_8	notSOM	0	0	1	3	9	0	0	0	0	0	0	0	0	0	0	0	1	1	2	0	0	1	3	4	3	0	0	0	0	0	0	0	0	0	0	0	0	0	0	0	0	0	0	0	0	0	0	0
7_19	notSOM	0	3	2	2	2	0	0	0	0	0	0	0	0	0	0	1	0	1	1	1	0	0	0	0	0	0	0	0	0	0	0	0	0	0	0	0	0	0	0	0	0	0	0	0	0	0	1	0
7_9	notSOM	0	0	1	6	3	0	0	0	0	0	0	0	0	0	0	0	0	2	1	1	1	2	2	2	2	0	0	0	0	0	0	0	0	0	0	0	0	0	0	0	0	0	0	0	0	0	0	0
7_3	notSOM	0	1	2	1	2	0	0	0	0	0	0	0	0	0	0	0	0	0	1	1	1	2	2	1	0	0	0	0	0	0	0	0	0	0	0	0	0	0	0	0	0	0	0	0	0	0	0	0
7_13	notSOM	0	1	1	4	1	0	0	0	0	0	0	0	0	0	0	0	0	1	0	1	1	2	2	1	0	0	0	0	0	0	0	0	0	0	0	0	0	0	0	0	0	0	0	0	0	0	0	0
7_2	notSOM	0	1	1	3	3	0	0	0	0	0	0	0	0	0	0	0	0	1	1	1	1	2	2	1	1	0	0	0	0	0	0	0	0	0	0	0	0	0	0	0	0	0	0	0	0	0	0	0
7_14	notSOM	0	0	4	2	2	0	0	0	0	0	0	0	0	0	0	0	1	0	1	1	1	2	2	1	1	0	0	0	0	0	0	0	0	0	0	0	0	0	0	0	0	0	0	0	0	0	0	0
7_1	notSOM	0	0	3	4	3	0	0	0	0	0	0	0	0	0	0	0	1	1	1	0	1	2	2	2	2	0	0	0	0	0	0	0	0	0	0	0	0	0	0	0	0	0	0	0	0	0	0	0
7_11	notSOM	0	1	2	1	0	0	0	0	0	0	0	0	0	0	0	0	0	0	0	2	1	2	2	1	0	0	0	0	0	0	0	0	0	0	0	0	0	0	0	0	0	0	0	0	0	0	0	0
7_17	notSOM	0	2	4	4	0	0	0	0	0	0	0	0	0	0	0	1	1	2	0	0	0	0	0	1	3	0	0	0	0	0	0	0	0	0	0	0	0	0	0	0	0	0	0	0	0	0	1	0
7_7	notSOM	0	1	2	4	5	0	0	0	0	0	0	0	0	0	0	1	1	1	0	2	0	1	3	4	3	0	0	0	0	0	0	0	0	0	0	0	0	0	0	0	0	0	0	0	0	0	0	0
7_18	notSOM	0	2	5	2	1	0	0	0	0	0	0	0	0	0	0	0	2	1	1	0	0	0	0	0	1	0	0	0	0	0	0	0	0	0	0	0	0	0	0	0	0	0	0	0	0	1	0	0
7_6	notSOM	0	1	1	3	3	0	0	0	0	0	0	0	0	0	0	0	0	1	1	1	1	2	2	1	1	0	0	0	0	0	0	0	0	0	0	0	0	0	0	0	0	0	0	0	0	0	0	0
7_15	notSOM	0	3	0	1	2	0	0	0	0	0	0	0	0	0	0	1	0	0	0	1	0	1	2	2	1	0	0	0	0	0	0	0	0	0	0	0	0	0	0	0	0	0	0	0	0	0	0	0
7_5	notSOM	0	1	2	1	2	0	0	0	0	0	0	0	0	0	0	0	0	0	1	1	1	2	2	1	0	0	0	0	0	0	0	0	0	0	0	0	0	0	0	0	0	0	0	0	0	0	0	0
7_16	notSOM	0	2	3	2	5	0	0	0	0	0	0	0	0	0	0	1	2	0	1	0	0	0	1	3	4	0	0	0	0	0	0	0	0	0	0	0	0	0	0	0	0	0	0	0	0	0	0	1
7_4	notSOM	0	1	2	2	0	0	0	0	0	0	0	0	0	0	0	0	0	0	0	1	1	2	2	1	0	0	0	0	0	0	0	0	0	0	0	0	0	0	0	0	0	0	0	0	0	0	0	0
7_10	notSOM	0	1	1	1	5	0	0	0	0	0	0	0	0	0	0	0	0	0	2	1	1	2	2	1	1	0	0	0	0	0	0	0	0	0	0	0	0	0	0	0	0	0	0	0	0	0	0	0
8_27	SOM	0	3	1	4	4	0	0	0	0	0	0	0	0	0	0	1	0	2	2	2	0	0	0	0	0	0	0	0	0	0	0	0	0	0	0	0	0	0	0	0	0	0	0	0	0	0	1	0
8_1	notSOM	0	0	1	2	4	0	0	0	0	0	0	0	0	0	0	0	0	0	2	2	1	3	3	1	1	0	0	0	0	0	0	0	0	0	0	0	0	0	0	0	0	0	0	0	0	0	0	0
8_2	notSOM	0	0	1	4	1	0	0	0	0	0	0	0	0	0	0	0	0	1	0	1	1	3	3	2	2	0	0	0	0	0	0	0	0	0	0	0	0	0	0	0	0	0	0	0	0	0	0	0
8_3	notSOM	0	1	1	1	3	0	0	0	0	0	0	0	0	0	0	0	0	0	1	0	1	2	3	2	1	0	0	0	0	0	0	0	0	0	0	0	0	0	0	0	0	0	0	0	0	0	0	0
8_4	notSOM	0	1	1	1	1	0	0	0	0	0	0	0	0	0	0	0	0	0	0	2	1	2	3	2	0	0	0	0	0	0	0	0	0	0	0	0	0	0	0	0	0	0	0	0	0	0	0	0
8_5	notSOM	0	1	2	1	0	0	0	0	0	0	0	0	0	0	0	0	0	0	0	1	1	2	2	2	1	0	0	0	0	0	0	0	0	0	0	0	0	0	0	0	0	0	0	0	0	0	0	0
8_6	notSOM	0	1	2	1	0	0	0	0	0	0	0	0	0	0	0	0	0	0	0	0	1	2	2	2	1	0	0	0	0	0	0	0	0	0	0	0	0	0	0	0	0	0	0	0	0	0	0	0
8_20	notSOM	0	1	4	4	3	0	0	0	0	0	0	0	0	0	0	1	2	2	1	2	0	0	1	2	2	0	0	0	0	0	0	0	0	0	0	0	0	0	0	0	0	0	0	0	0	0	0	0
8_21	notSOM	0	2	3	3	7	0	0	0	0	0	0	0	0	0	0	1	2	1	3	0	0	0	0	1	2	0	0	0	0	0	0	0	0	0	0	0	0	0	0	0	0	0	0	0	0	0	0	1
8_22	notSOM	0	2	3	6	4	0	0	0	0	0	0	0	0	0	0	1	1	3	2	0	0	0	0	0	1	0	0	0	0	0	0	0	0	0	0	0	0	0	0	0	0	0	0	0	0	0	1	0
8_8	notSOM	0	0	0	2	6	0	0	0	0	0	0	0	0	0	0	0	0	1	2	3	1	1	2	3	1	0	0	0	0	0	0	0	0	0	0	0	0	0	0	0	0	0	0	0	0	0	0	0
8_23	notSOM	0	1	7	4	3	0	0	0	0	0	0	0	0	0	0	0	3	2	2	0	0	0	0	0	0	0	0	0	0	0	0	0	0	0	0	0	0	0	0	0	0	0	0	0	0	1	0	0
8_7	notSOM	0	0	2	1	5	0	0	0	0	0	0	0	0	0	0	0	1	0	1	2	1	1	3	5	3	0	0	0	0	0	0	0	0	0	0	0	0	0	0	0	0	0	0	0	0	0	0	0
8_24	notSOM	0	2	3	7	3	0	0	0	0	0	0	0	0	0	0	1	1	3	2	0	0	0	0	0	0	0	0	0	0	0	0	0	0	0	0	0	0	0	0	0	0	0	0	0	0	0	1	0
8_25	notSOM	0	2	4	2	7	0	0	0	0	0	0	0	0	0	0	1	2	1	3	0	0	0	0	0	1	0	0	0	0	0	0	0	0	0	0	0	0	0	0	0	0	0	0	0	0	0	0	1
8_26	notSOM	0	2	3	4	3	0	0	0	0	0	0	0	0	0	0	1	2	2	1	1	0	0	0	1	2	0	0	0	0	0	0	0	0	0	0	0	0	0	0	0	0	0	0	0	0	0	0	0
8_9	notSOM	0	0	0	3	5	0	0	0	0	0	0	0	0	0	0	0	0	2	2	2	0	1	2	3	4	0	0	0	0	0	0	0	0	0	0	0	0	0	0	0	0	0	0	0	0	0	0	0
8_10	notSOM	0	0	1	4	7	0	0	0	0	0	0	0	0	0	0	0	1	2	3	1	0	1	2	2	3	0	0	0	0	0	0	0	0	0	0	0	0	0	0	0	0	0	0	0	0	0	0	0
8_11	notSOM	0	0	0	0	2	0	0	0	0	0	0	0	0	0	0	0	0	0	1	2	0	1	1	2	3	0	0	0	0	0	0	0	0	0	0	0	0	0	0	0	0	0	0	0	0	0	0	0
8_14	notSOM	0	1	1	3	1	0	0	0	0	0	0	0	0	0	0	0	0	1	0	0	1	2	2	2	1	0	0	0	0	0	0	0	0	0	0	0	0	0	0	0	0	0	0	0	0	0	0	0
8_15	notSOM	0	1	1	3	1	0	0	0	0	0	0	0	0	0	0	0	0	1	0	0	1	2	2	2	1	0	0	0	0	0	0	0	0	0	0	0	0	0	0	0	0	0	0	0	0	0	0	0
8_12	notSOM	0	2	0	2	3	0	0	0	0	0	0	0	0	0	0	1	0	0	0	1	0	2	3	4	4	0	0	0	0	0	0	0	0	0	0	0	0	0	0	0	0	0	0	0	0	0	0	0
8_13	notSOM	0	0	4	2	0	0	0	0	0	0	0	0	0	0	0	0	1	0	0	0	1	2	3	2	2	0	0	0	0	0	0	0	0	0	0	0	0	0	0	0	0	0	0	0	0	0	0	0
8_18	notSOM	0	1	1	1	3	0	0	0	0	0	0	0	0	0	0	0	0	0	1	0	1	2	2	1	1	0	0	0	0	0	0	0	0	0	0	0	0	0	0	0	0	0	0	0	0	0	0	0
8_19	notSOM	0	0	0	2	2	0	0	0	0	0	0	0	0	0	0	0	0	0	0	0	0	1	2	2	1	0	0	0	0	0	0	0	0	0	0	0	0	0	0	0	0	0	0	0	0	0	0	0
8_16	notSOM	0	1	1	1	3	0	0	0	0	0	0	0	0	0	0	0	0	0	1	0	1	2	2	1	1	0	0	0	0	0	0	0	0	0	0	0	0	0	0	0	0	0	0	0	0	0	0	0
8_17	notSOM	0	0	2	2	0	0	0	0	0	0	0	0	0	0	0	0	0	0	0	1	1	2	2	1	0	0	0	0	0	0	0	0	0	0	0	0	0	0	0	0	0	0	0	0	0	0	0	0
9_21	SOM	0	1	6	2	2	0	0	0	0	0	0	0	0	0	0	1	2	1	1	0	0	0	0	0	0	0	0	0	0	0	0	0	0	0	0	0	0	0	0	0	0	0	0	0	0	0	0	0
9_20	notSOM	0	0	3	8	0	0	0	0	0	0	0	0	0	0	0	0	2	3	0	1	0	0	0	0	0	0	0	0	0	0	0	0	0	0	0	0	0	0	0	0	0	0	0	0	0	0	0	0
9_22	notSOM	0	3	1	3	2	0	0	0	0	0	0	0	0	0	0	1	1	1	1	1	0	0	0	0	0	0	0	0	0	0	0	0	0	0	0	0	0	0	0	0	0	0	0	0	0	0	0	0
9_23	notSOM	0	3	1	3	2	0	0	0	0	0	0	0	0	0	0	1	1	1	1	1	0	0	0	0	0	0	0	0	0	0	0	0	0	0	0	0	0	0	0	0	0	0	0	0	0	0	0	0
9_55	notSOM	1	0	0	1	4	0	0	0	0	0	0	0	0	0	0	0	0	1	2	0	0	0	0	0	0	0	0	0	0	0	0	0	0	0	0	0	0	0	0	0	0	0	0	0	0	0	0	0
9_8	notSOM	0	0	4	2	2	0	0	0	0	0	0	0	0	0	0	0	1	0	1	1	1	2	2	1	0	0	0	0	0	0	0	0	0	0	0	0	0	0	0	0	0	0	0	0	0	0	0	0
9_9	notSOM	0	1	5	2	1	0	0	0	0	0	0	0	0	0	0	1	2	0	1	2	0	0	0	1	2	0	0	0	0	0	0	0	0	0	0	0	0	0	0	0	0	0	0	0	0	0	0	1
9_6	notSOM	0	1	1	3	1	0	0	0	0	0	0	0	0	0	0	0	0	1	0	2	1	2	2	1	0	0	0	0	0	0	0	0	0	0	0	0	0	0	0	0	0	0	0	0	0	0	0	0
9_7	notSOM	0	2	1	3	4	0	0	0	0	0	0	0	0	0	0	1	1	1	0	1	0	0	1	2	2	0	0	0	0	0	0	0	0	0	0	0	0	0	0	0	0	0	0	0	0	0	0	0
9_10	notSOM	0	2	0	4	4	0	0	0	0	0	0	0	0	0	0	1	0	1	1	0	0	1	2	2	1	0	0	0	0	0	0	0	0	0	0	0	0	0	0	0	0	0	0	0	0	0	0	0
9_12	notSOM	0	1	1	4	2	0	0	0	0	0	0	0	0	0	0	0	1	2	0	1	0	0	0	0	1	0	0	0	0	0	0	0	0	0	0	0	0	0	0	0	0	0	0	0	0	0	0	0
9_11	notSOM	0	2	3	4	6	0	0	0	0	0	0	0	0	0	0	1	1	2	2	0	0	0	0	0	1	0	0	0	0	0	0	0	0	0	0	0	0	0	0	0	0	0	0	0	0	0	1	0
9_18	notSOM	0	3	1	5	2	0	0	0	0	0	0	0	0	0	0	1	1	1	1	1	0	0	0	0	0	0	0	0	0	0	0	0	0	0	0	0	0	0	0	0	0	0	0	0	0	0	0	1
9_5	notSOM	0	1	1	3	1	0	0	0	0	0	0	0	0	0	0	0	0	1	0	2	1	2	2	1	0	0	0	0	0	0	0	0	0	0	0	0	0	0	0	0	0	0	0	0	0	0	0	0
9_17	notSOM	0	2	2	1	8	0	0	0	0	0	0	0	0	0	0	1	1	1	3	0	0	0	0	0	1	0	0	0	0	0	0	0	0	0	0	0	0	0	0	0	0	0	0	0	0	0	0	0
9_4	notSOM	0	0	2	3	5	0	0	0	0	0	0	0	0	0	0	0	1	1	1	0	0	1	2	2	1	0	0	0	0	0	0	0	0	0	0	0	0	0	0	0	0	0	0	0	0	0	0	0
9_3	notSOM	0	1	1	1	5	0	0	0	0	0	0	0	0	0	0	0	0	0	2	1	1	2	2	1	0	0	0	0	0	0	0	0	0	0	0	0	0	0	0	0	0	0	0	0	0	0	0	0
9_19	notSOM	0	3	1	5	2	0	0	0	0	0	0	0	0	0	0	1	1	1	1	1	0	0	0	0	0	0	0	0	0	0	0	0	0	0	0	0	0	0	0	0	0	0	0	0	0	0	0	1
9_2	notSOM	0	1	1	1	5	0	0	0	0	0	0	0	0	0	0	0	0	0	2	1	1	2	2	1	0	0	0	0	0	0	0	0	0	0	0	0	0	0	0	0	0	0	0	0	0	0	0	0
9_14	notSOM	0	2	3	7	3	0	0	0	0	0	0	0	0	0	0	0	2	3	1	0	0	0	0	0	0	0	0	0	0	0	0	0	0	0	0	0	0	0	0	0	0	0	0	0	0	1	0	0
9_1	notSOM	0	0	2	4	1	0	0	0	0	0	0	0	0	0	0	0	0	1	1	2	1	2	2	1	0	0	0	0	0	0	0	0	0	0	0	0	0	0	0	0	0	0	0	0	0	0	0	0
9_13	notSOM	0	0	4	2	2	0	0	0	0	0	0	0	0	0	0	0	2	1	0	1	0	0	1	2	2	0	0	0	0	0	0	0	0	0	0	0	0	0	0	0	0	0	0	0	0	0	0	0
9_16	notSOM	0	1	8	2	1	0	0	0	0	0	0	0	0	0	0	1	2	1	1	1	0	0	0	0	0	0	0	0	0	0	0	0	0	0	0	0	0	0	0	0	0	0	0	0	0	0	1	0
9_15	notSOM	0	2	2	2	1	0	0	0	0	0	0	0	0	0	0	1	1	1	1	2	0	0	0	1	2	0	0	0	0	0	0	0	0	0	0	0	0	0	0	0	0	0	0	0	0	0	0	0
10_21	SOM	0	1	6	2	2	0	0	0	0	0	0	0	0	0	0	1	2	1	1	0	0	0	0	0	0	0	0	0	0	0	0	0	0	0	0	0	0	0	0	0	0	0	0	0	0	0	0	0
10_10	notSOM	0	2	0	4	4	0	0	0	0	0	0	0	0	0	0	1	0	1	1	0	0	1	2	2	1	0	0	0	0	0	0	0	0	0	0	0	0	0	0	0	0	0	0	0	0	0	0	0
10_20	notSOM	0	0	3	8	0	0	0	0	0	0	0	0	0	0	0	0	2	3	0	1	0	0	0	0	0	0	0	0	0	0	0	0	0	0	0	0	0	0	0	0	0	0	0	0	0	0	0	0
10_55	notSOM	1	0	0	1	4	0	0	0	0	0	0	0	0	0	0	0	0	1	2	0	0	0	0	0	0	0	0	0	0	0	0	0	0	0	0	0	0	0	0	0	0	0	0	0	0	0	0	0
10_9	notSOM	0	1	5	2	1	0	0	0	0	0	0	0	0	0	0	1	2	0	1	2	0	0	0	1	2	0	0	0	0	0	0	0	0	0	0	0	0	0	0	0	0	0	0	0	0	0	0	1
10_19	notSOM	0	3	1	5	2	0	0	0	0	0	0	0	0	0	0	1	1	1	1	1	0	0	0	0	0	0	0	0	0	0	0	0	0	0	0	0	0	0	0	0	0	0	0	0	0	0	0	1
10_8	notSOM	0	0	4	2	2	0	0	0	0	0	0	0	0	0	0	0	1	0	1	1	1	2	2	1	0	0	0	0	0	0	0	0	0	0	0	0	0	0	0	0	0	0	0	0	0	0	0	0
10_1	notSOM	0	0	2	4	1	0	0	0	0	0	0	0	0	0	0	0	0	1	1	2	1	2	2	1	0	0	0	0	0	0	0	0	0	0	0	0	0	0	0	0	0	0	0	0	0	0	0	0
10_12	notSOM	0	1	1	4	2	0	0	0	0	0	0	0	0	0	0	0	1	2	0	1	0	0	0	0	1	0	0	0	0	0	0	0	0	0	0	0	0	0	0	0	0	0	0	0	0	0	0	0
10_11	notSOM	0	2	3	4	6	0	0	0	0	0	0	0	0	0	0	1	1	2	2	0	0	0	0	0	1	0	0	0	0	0	0	0	0	0	0	0	0	0	0	0	0	0	0	0	0	0	1	0
10_23	notSOM	0	3	1	3	2	0	0	0	0	0	0	0	0	0	0	1	1	1	1	1	0	0	0	0	0	0	0	0	0	0	0	0	0	0	0	0	0	0	0	0	0	0	0	0	0	0	0	0
10_14	notSOM	0	2	3	7	3	0	0	0	0	0	0	0	0	0	0	0	2	3	1	0	0	0	0	0	0	0	0	0	0	0	0	0	0	0	0	0	0	0	0	0	0	0	0	0	0	1	0	0
10_3	notSOM	0	1	1	1	5	0	0	0	0	0	0	0	0	0	0	0	0	0	2	1	1	2	2	1	0	0	0	0	0	0	0	0	0	0	0	0	0	0	0	0	0	0	0	0	0	0	0	0
10_22	notSOM	0	3	1	3	2	0	0	0	0	0	0	0	0	0	0	1	1	1	1	1	0	0	0	0	0	0	0	0	0	0	0	0	0	0	0	0	0	0	0	0	0	0	0	0	0	0	0	0
10_2	notSOM	0	1	1	1	5	0	0	0	0	0	0	0	0	0	0	0	0	0	2	1	1	2	2	1	0	0	0	0	0	0	0	0	0	0	0	0	0	0	0	0	0	0	0	0	0	0	0	0
10_13	notSOM	0	0	4	2	2	0	0	0	0	0	0	0	0	0	0	0	2	1	0	1	0	0	1	2	2	0	0	0	0	0	0	0	0	0	0	0	0	0	0	0	0	0	0	0	0	0	0	0
10_16	notSOM	0	1	8	2	1	0	0	0	0	0	0	0	0	0	0	1	2	1	1	1	0	0	0	0	0	0	0	0	0	0	0	0	0	0	0	0	0	0	0	0	0	0	0	0	0	0	1	0
10_5	notSOM	0	1	1	3	1	0	0	0	0	0	0	0	0	0	0	0	0	1	0	2	1	2	2	1	0	0	0	0	0	0	0	0	0	0	0	0	0	0	0	0	0	0	0	0	0	0	0	0
10_15	notSOM	0	2	2	2	1	0	0	0	0	0	0	0	0	0	0	1	1	1	1	2	0	0	0	1	2	0	0	0	0	0	0	0	0	0	0	0	0	0	0	0	0	0	0	0	0	0	0	0
10_4	notSOM	0	0	2	3	5	0	0	0	0	0	0	0	0	0	0	0	1	1	1	0	0	1	2	2	1	0	0	0	0	0	0	0	0	0	0	0	0	0	0	0	0	0	0	0	0	0	0	0
10_18	notSOM	0	3	1	5	2	0	0	0	0	0	0	0	0	0	0	1	1	1	1	1	0	0	0	0	0	0	0	0	0	0	0	0	0	0	0	0	0	0	0	0	0	0	0	0	0	0	0	1
10_7	notSOM	0	2	1	3	4	0	0	0	0	0	0	0	0	0	0	1	1	1	0	1	0	0	1	2	2	0	0	0	0	0	0	0	0	0	0	0	0	0	0	0	0	0	0	0	0	0	0	0
10_17	notSOM	0	2	2	1	8	0	0	0	0	0	0	0	0	0	0	1	1	1	3	0	0	0	0	0	1	0	0	0	0	0	0	0	0	0	0	0	0	0	0	0	0	0	0	0	0	0	0	0
10_6	notSOM	0	1	1	3	1	0	0	0	0	0	0	0	0	0	0	0	0	1	0	2	1	2	2	1	0	0	0	0	0	0	0	0	0	0	0	0	0	0	0	0	0	0	0	0	0	0	0	0
11_18	SOM	0	3	0	0	2	0	0	0	0	0	0	0	0	0	0	1	0	0	0	0	0	0	1	2	2	0	0	0	0	0	0	0	0	0	0	0	0	0	0	0	0	0	0	0	0	0	0	0
11_10	notSOM	0	1	0	2	3	0	0	0	0	0	0	0	0	0	0	0	0	1	0	1	1	2	1	2	2	0	0	0	0	0	0	0	0	0	0	0	0	0	0	0	0	0	0	0	0	0	0	0
11_11	notSOM	0	0	1	0	3	0	0	0	0	0	0	0	0	0	0	0	0	0	1	0	1	1	2	2	2	0	0	0	0	0	0	0	0	0	0	0	0	0	0	0	0	0	0	0	0	0	0	0
11_22	notSOM	0	2	4	2	3	0	0	0	0	0	0	0	0	0	0	0	2	1	1	1	0	0	1	2	3	0	0	0	0	0	0	0	0	0	0	0	0	0	0	0	0	0	0	0	0	1	0	0
11_33	notSOM	0	3	2	2	2	0	0	0	0	0	0	0	0	0	0	1	1	1	1	0	0	0	0	0	0	0	0	0	0	0	0	0	0	0	0	0	0	0	0	0	0	0	0	0	0	0	0	0
11_30	notSOM	0	2	5	2	2	0	0	0	0	0	0	0	0	0	0	1	2	1	0	1	0	0	0	0	0	0	0	0	0	0	0	0	0	0	0	0	0	0	0	0	0	0	0	0	0	0	0	0
11_9	notSOM	0	0	2	4	0	0	0	0	0	0	0	0	0	0	0	0	0	1	0	0	1	2	2	1	2	0	0	0	0	0	0	0	0	0	0	0	0	0	0	0	0	0	0	0	0	0	0	0
11_25	notSOM	0	2	4	4	3	0	0	0	0	0	0	0	0	0	0	1	1	2	1	0	0	0	0	1	2	0	0	0	0	0	0	0	0	0	0	0	0	0	0	0	0	0	0	0	0	0	1	0
11_16	notSOM	0	0	3	2	1	0	0	0	0	0	0	0	0	0	0	0	1	0	0	0	0	1	2	2	1	0	0	0	0	0	0	0	0	0	0	0	0	0	0	0	0	0	0	0	0	0	0	0
11_7	notSOM	0	1	0	1	4	0	0	0	0	0	0	0	0	0	0	0	0	0	1	1	1	2	2	3	1	0	0	0	0	0	0	0	0	0	0	0	0	0	0	0	0	0	0	0	0	0	0	0
11_8	notSOM	0	1	1	1	3	0	0	0	0	0	0	0	0	0	0	0	0	0	1	1	1	2	2	2	1	0	0	0	0	0	0	0	0	0	0	0	0	0	0	0	0	0	0	0	0	0	0	0
11_13	notSOM	0	2	2	3	3	0	0	0	0	0	0	0	0	0	0	1	0	1	1	1	0	1	2	3	2	0	0	0	0	0	0	0	0	0	0	0	0	0	0	0	0	0	0	0	0	0	1	0
11_27	notSOM	0	2	4	5	2	0	0	0	0	0	0	0	0	0	0	1	2	1	1	0	0	0	0	0	1	0	0	0	0	0	0	0	0	0	0	0	0	0	0	0	0	0	0	0	0	0	0	1
11_1	notSOM	0	0	0	2	1	0	0	0	0	0	0	0	0	0	0	0	0	0	0	1	0	2	3	3	1	0	0	0	0	0	0	0	0	0	0	0	0	0	0	0	0	0	0	0	0	0	0	0
11_2	notSOM	0	0	0	1	0	0	0	0	0	0	0	0	0	0	0	0	0	0	0	1	0	1	1	2	2	0	0	0	0	0	0	0	0	0	0	0	0	0	0	0	0	0	0	0	0	0	0	0
11_5	notSOM	0	1	1	0	4	0	0	0	0	0	0	0	0	0	0	0	0	0	1	1	1	2	3	2	1	0	0	0	0	0	0	0	0	0	0	0	0	0	0	0	0	0	0	0	0	0	0	0
11_6	notSOM	0	0	3	3	4	0	0	0	0	0	0	0	0	0	0	0	1	0	1	1	1	2	3	2	1	0	0	0	0	0	0	0	0	0	0	0	0	0	0	0	0	0	0	0	0	0	0	1
11_3	notSOM	0	0	1	5	2	0	0	0	0	0	0	0	0	0	0	0	0	1	0	1	1	3	3	2	0	0	0	0	0	0	0	0	0	0	0	0	0	0	0	0	0	0	0	0	0	0	0	0
11_4	notSOM	0	0	1	1	4	0	0	0	0	0	0	0	0	0	0	0	0	0	1	1	1	2	4	2	0	0	0	0	0	0	0	0	0	0	0	0	0	0	0	0	0	0	0	0	0	0	0	0
12_4	SOM	0	1	3	3	7	0	0	0	0	0	0	0	1	0	0	1	1	1	3	1	0	0	0	0	0	0	0	0	0	0	0	0	0	0	0	0	0	0	0	0	0	0	0	0	0	0	0	0
12_7	SOM	0	0	3	3	1	0	0	0	0	0	0	0	0	1	0	0	1	1	1	3	0	0	0	0	0	0	0	0	0	0	0	0	0	0	0	0	0	0	0	0	0	0	0	0	0	0	0	0
12_18	notSOM	0	0	4	3	2	0	0	0	0	0	0	0	0	1	1	0	1	1	0	0	1	2	2	1	0	0	0	0	0	0	0	0	0	0	0	0	0	0	0	0	0	0	0	0	0	0	0	0
12_17	notSOM	0	1	0	1	2	0	0	0	0	0	0	0	1	0	0	0	0	0	0	1	1	1	1	1	0	0	0	0	0	0	0	0	0	0	0	0	0	0	0	0	0	0	0	0	0	0	0	0
12_19	notSOM	0	1	8	1	1	0	0	0	0	0	0	0	0	0	1	1	3	1	0	0	0	0	0	0	0	0	0	0	0	0	0	0	0	0	0	0	0	0	0	0	0	0	0	0	0	0	0	0
12_14	notSOM	0	0	2	1	0	0	0	0	0	0	0	0	0	1	0	0	0	0	0	0	0	2	2	0	0	0	0	0	0	0	0	0	0	0	0	0	0	0	0	0	0	0	0	0	0	0	0	0
12_13	notSOM	0	2	1	3	3	0	0	0	0	0	0	0	1	1	0	1	1	0	0	1	0	1	2	2	2	0	0	0	0	0	0	0	0	0	0	0	0	0	0	0	0	0	0	0	0	0	0	0
12_16	notSOM	0	1	0	2	3	0	0	0	0	0	0	0	0	0	1	0	0	1	1	1	0	0	0	0	0	0	0	0	0	0	0	0	0	0	0	0	0	0	0	0	0	0	0	0	0	0	0	0
12_15	notSOM	0	1	0	2	3	0	0	0	0	0	0	0	0	0	1	0	0	1	1	1	0	0	0	0	0	0	0	0	0	0	0	0	0	0	0	0	0	0	0	0	0	0	0	0	0	0	0	0
12_20	notSOM	0	1	1	0	1	0	0	0	0	0	0	0	0	1	0	0	0	0	0	0	1	1	1	1	0	0	0	0	0	0	0	0	0	0	0	0	0	0	0	0	0	0	0	0	0	0	0	0
12_21	notSOM	0	1	1	1	0	0	0	0	0	0	0	0	0	0	1	0	0	0	0	0	1	1	1	1	0	0	0	0	0	0	0	0	0	0	0	0	0	0	0	0	0	0	0	0	0	0	0	0
12_22	notSOM	0	1	1	4	2	0	0	0	0	0	0	0	0	0	1	0	0	1	1	0	1	2	2	1	0	0	0	0	0	0	0	0	0	0	0	0	0	0	0	0	0	0	0	0	0	0	0	0
12_23	notSOM	0	1	1	4	2	0	0	0	0	0	0	0	0	0	1	0	0	1	1	0	1	2	2	1	0	0	0	0	0	0	0	0	0	0	0	0	0	0	0	0	0	0	0	0	0	0	0	0
12_28	notSOM	0	1	2	2	0	0	0	0	0	0	0	0	0	0	0	0	0	0	0	1	1	2	2	1	0	0	0	0	0	0	0	0	0	0	0	0	0	0	0	0	0	0	0	0	0	0	0	0
12_10	notSOM	0	0	0	1	2	0	0	0	0	0	0	1	0	0	1	0	0	0	1	1	0	0	1	1	1	0	0	0	0	0	0	0	0	0	0	0	0	0	0	0	0	0	0	0	0	0	0	0
12_27	notSOM	0	1	2	1	3	0	0	0	0	0	0	0	0	0	0	0	0	0	1	1	1	2	2	1	0	0	0	0	0	0	0	0	0	0	0	0	0	0	0	0	0	0	0	0	0	0	0	0
12_26	notSOM	0	1	2	1	3	0	0	0	0	0	0	0	0	0	0	0	0	0	1	1	1	2	2	1	0	0	0	0	0	0	0	0	0	0	0	0	0	0	0	0	0	0	0	0	0	0	0	0
12_12	notSOM	0	2	2	7	2	0	0	0	0	0	0	0	0	1	0	1	2	2	0	1	0	0	0	0	0	0	0	0	0	0	0	0	0	0	0	0	0	0	0	0	0	0	0	0	0	0	0	0
12_25	notSOM	0	3	1	5	1	0	0	0	0	0	0	0	0	0	0	1	1	2	1	0	0	0	0	0	0	0	0	0	0	0	0	0	0	0	0	0	0	0	0	0	0	0	0	0	0	0	0	0
12_11	notSOM	0	0	0	2	4	0	0	0	0	0	0	1	0	0	1	0	0	1	2	1	0	0	0	0	1	0	0	0	0	0	0	0	0	0	0	0	0	0	0	0	0	0	0	0	0	0	0	0
12_24	notSOM	0	3	1	5	1	0	0	0	0	0	0	0	0	0	0	1	1	2	1	0	0	0	0	0	0	0	0	0	0	0	0	0	0	0	0	0	0	0	0	0	0	0	0	0	0	0	0	0
12_52	notSOM	1	0	0	0	2	0	0	0	0	0	0	0	0	0	0	0	0	0	1	1	0	0	0	0	0	0	0	0	0	0	0	0	0	0	0	0	0	0	0	0	0	0	0	0	0	0	0	0
12_5	notSOM	0	1	1	2	2	0	0	0	0	0	0	1	1	0	0	0	1	1	0	1	0	0	1	2	3	0	0	0	0	0	0	0	0	0	0	0	0	0	0	0	0	0	0	0	0	0	0	0
12_2	notSOM	0	0	2	4	2	0	0	0	0	0	1	0	0	1	0	0	1	2	1	1	0	0	0	1	3	0	0	0	0	0	0	0	0	0	0	0	0	0	0	0	0	0	0	0	0	0	0	0
12_3	notSOM	0	0	1	2	3	0	0	0	0	0	1	0	0	1	0	0	0	1	1	0	0	1	1	1	2	0	0	0	0	0	0	0	0	0	0	0	0	0	0	0	0	0	0	0	0	0	0	0
12_1	notSOM	0	1	1	3	6	0	0	0	0	0	0	1	0	0	1	0	1	2	2	2	0	0	0	0	1	0	0	0	0	0	0	0	0	0	0	0	0	0	0	0	0	0	0	0	0	0	0	0
12_53	notSOM	1	0	0	0	2	0	0	0	0	0	0	0	0	0	0	0	0	0	1	1	0	0	0	0	0	0	0	0	0	0	0	0	0	0	0	0	0	0	0	0	0	0	0	0	0	0	0	0
12_8	notSOM	0	1	3	1	3	0	0	0	0	0	0	1	1	0	0	1	1	0	1	1	0	0	1	3	3	0	0	0	0	0	0	0	0	0	0	0	0	0	0	0	0	0	0	0	0	0	0	0
12_9	notSOM	0	0	1	2	1	0	0	0	0	0	0	0	1	0	0	0	0	0	0	1	0	2	2	0	0	0	0	0	0	0	0	0	0	0	0	0	0	0	0	0	0	0	0	0	0	0	0	0
12_6	notSOM	0	0	1	2	2	0	0	0	0	0	0	1	0	0	1	0	0	0	1	1	1	1	1	1	0	0	0	0	0	0	0	0	0	0	0	0	0	0	0	0	0	0	0	0	0	0	0	0
13_15	SOM	0	3	0	0	2	0	0	0	0	0	0	0	0	0	0	1	0	0	0	0	0	0	1	2	2	0	0	0	0	0	0	0	0	0	0	0	0	0	0	0	0	0	0	0	0	0	0	0
13_3	notSOM	0	1	0	2	4	0	0	0	0	0	0	0	0	0	0	0	0	1	2	2	1	2	2	2	1	0	0	0	0	0	0	0	0	0	0	0	0	0	0	0	0	0	0	0	0	0	0	0
13_4	notSOM	0	1	0	2	3	0	0	0	0	0	0	0	0	0	0	0	0	0	1	1	1	2	3	2	0	0	0	0	0	0	0	0	0	0	0	0	0	0	0	0	0	0	0	0	0	0	0	0
13_1	notSOM	0	0	2	0	2	0	0	0	0	0	0	0	0	0	0	0	0	0	1	3	1	3	3	1	0	0	0	0	0	0	0	0	0	0	0	0	0	0	0	0	0	0	0	0	0	0	0	0
13_2	notSOM	0	0	0	3	1	0	0	0	0	0	0	0	0	0	0	0	0	0	1	2	1	2	4	1	0	0	0	0	0	0	0	0	0	0	0	0	0	0	0	0	0	0	0	0	0	0	0	0
13_7	notSOM	0	0	2	4	5	0	0	0	0	0	0	0	0	0	0	0	1	2	2	0	1	1	2	2	2	0	0	0	0	0	0	0	0	0	0	0	0	0	0	0	0	0	0	0	0	0	0	0
13_14	notSOM	0	2	3	4	3	0	0	0	0	0	0	0	0	0	0	1	2	1	1	0	0	0	1	1	2	0	0	0	0	0	0	0	0	0	0	0	0	0	0	0	0	0	0	0	0	0	0	1
13_8	notSOM	0	0	2	3	1	0	0	0	0	0	0	0	0	0	0	0	0	1	0	0	1	2	2	2	1	0	0	0	0	0	0	0	0	0	0	0	0	0	0	0	0	0	0	0	0	0	0	0
13_17	notSOM	0	2	4	3	2	0	0	0	0	0	0	0	0	0	0	1	1	2	1	0	0	0	0	1	1	0	0	0	0	0	0	0	0	0	0	0	0	0	0	0	0	0	0	0	0	0	1	0
13_5	notSOM	0	0	1	0	2	0	0	0	0	0	0	0	0	0	0	0	0	0	0	2	1	2	2	3	0	0	0	0	0	0	0	0	0	0	0	0	0	0	0	0	0	0	0	0	0	0	0	0
13_16	notSOM	0	2	4	3	2	0	0	0	0	0	0	0	0	0	0	1	1	2	1	0	0	0	0	1	1	0	0	0	0	0	0	0	0	0	0	0	0	0	0	0	0	0	0	0	0	0	1	0
13_6	notSOM	0	0	0	2	6	0	0	0	0	0	0	0	0	0	0	0	0	1	2	2	0	2	3	2	1	0	0	0	0	0	0	0	0	0	0	0	0	0	0	0	0	0	0	0	0	0	0	0
13_18	notSOM	0	2	4	4	1	0	0	0	0	0	0	0	0	0	0	0	2	2	1	0	0	0	0	0	1	0	0	0	0	0	0	0	0	0	0	0	0	0	0	0	0	0	0	0	0	1	0	0
13_9	notSOM	0	1	0	1	3	0	0	0	0	0	0	0	0	0	0	0	0	0	1	0	1	2	2	1	2	0	0	0	0	0	0	0	0	0	0	0	0	0	0	0	0	0	0	0	0	0	0	0
13_12	notSOM	0	0	3	2	0	0	0	0	0	0	0	0	0	0	0	0	1	0	0	0	0	1	2	2	2	0	0	0	0	0	0	0	0	0	0	0	0	0	0	0	0	0	0	0	0	0	0	0
13_13	notSOM	0	2	3	4	3	0	0	0	0	0	0	0	0	0	0	1	2	1	1	0	0	0	1	1	2	0	0	0	0	0	0	0	0	0	0	0	0	0	0	0	0	0	0	0	0	0	0	1
13_10	notSOM	0	0	0	1	0	0	0	0	0	0	0	0	0	0	0	0	0	0	0	0	0	1	2	2	3	0	0	0	0	0	0	0	0	0	0	0	0	0	0	0	0	0	0	0	0	0	0	0
13_11	notSOM	0	1	4	5	2	0	0	0	0	0	0	0	0	0	0	1	2	2	0	0	0	1	1	2	2	0	0	0	0	0	0	0	0	0	0	0	0	0	0	0	0	0	0	0	0	0	0	0
14_8	SOM	0	2	3	1	1	0	0	0	0	0	0	0	0	0	0	1	1	0	0	0	0	1	2	2	3	0	0	0	0	0	0	0	0	0	0	0	0	0	0	0	0	0	0	0	0	0	0	0
14_18	notSOM	0	3	0	8	2	0	0	0	0	0	0	0	0	0	0	1	1	2	1	1	0	0	0	0	0	0	0	0	0	0	0	0	0	0	0	0	0	0	0	0	0	0	0	0	0	0	0	1
14_17	notSOM	0	3	0	8	2	0	0	0	0	0	0	0	0	0	0	1	1	2	1	1	0	0	0	0	0	0	0	0	0	0	0	0	0	0	0	0	0	0	0	0	0	0	0	0	0	0	0	1
14_16	notSOM	0	0	11	2	1	0	0	0	0	0	0	0	0	0	0	1	3	1	1	0	0	0	0	0	1	0	0	0	0	0	0	0	0	0	0	0	0	0	0	0	0	0	0	0	0	0	1	0
14_43	notSOM	1	0	0	1	2	0	0	0	0	0	0	0	0	0	0	0	0	1	1	0	0	0	0	1	1	0	0	0	0	0	0	0	0	0	0	0	0	0	0	0	0	0	0	0	0	0	0	0
14_15	notSOM	0	2	2	10	1	0	0	0	0	0	0	0	0	0	0	0	2	4	0	0	0	0	0	1	1	0	0	0	0	0	0	0	0	0	0	0	0	0	0	0	0	0	0	0	0	1	0	0
14_9	notSOM	0	0	2	3	3	0	0	0	0	0	0	0	0	0	0	0	1	1	0	2	1	1	2	2	2	0	0	0	0	0	0	0	0	0	0	0	0	0	0	0	0	0	0	0	0	0	0	0
14_6	notSOM	0	1	1	2	0	0	0	0	0	0	0	0	0	0	0	0	0	0	0	2	1	2	3	2	0	0	0	0	0	0	0	0	0	0	0	0	0	0	0	0	0	0	0	0	0	0	0	0
14_7	notSOM	0	1	1	3	3	0	0	0	0	0	0	0	0	0	0	0	0	1	1	0	1	2	2	1	2	0	0	0	0	0	0	0	0	0	0	0	0	0	0	0	0	0	0	0	0	0	0	0
14_4	notSOM	0	0	0	2	7	0	0	0	0	0	0	0	0	0	0	0	0	1	2	1	0	2	3	2	1	0	0	0	0	0	0	0	0	0	0	0	0	0	0	0	0	0	0	0	0	0	0	0
14_19	notSOM	0	3	0	8	2	0	0	0	0	0	0	0	0	0	0	1	1	2	1	1	0	0	0	0	0	0	0	0	0	0	0	0	0	0	0	0	0	0	0	0	0	0	0	0	0	0	0	1
14_5	notSOM	0	1	0	2	4	0	0	0	0	0	0	0	0	0	0	0	0	1	1	1	1	2	2	2	1	0	0	0	0	0	0	0	0	0	0	0	0	0	0	0	0	0	0	0	0	0	0	0
14_2	notSOM	0	0	2	1	4	0	0	0	0	0	0	0	0	0	0	0	0	0	2	2	1	3	3	1	0	0	0	0	0	0	0	0	0	0	0	0	0	0	0	0	0	0	0	0	0	0	0	0
14_3	notSOM	0	0	3	4	2	0	0	0	0	0	0	0	0	0	0	0	1	1	0	1	1	2	2	3	0	0	0	0	0	0	0	0	0	0	0	0	0	0	0	0	0	0	0	0	0	0	0	0
14_1	notSOM	0	0	0	5	5	0	0	0	0	0	0	0	0	0	0	0	0	1	2	1	1	2	4	1	0	0	0	0	0	0	0	0	0	0	0	0	0	0	0	0	0	0	0	0	0	0	0	0
14_11	notSOM	0	3	2	0	1	0	0	0	0	0	0	0	0	0	0	1	1	0	0	0	0	0	1	2	2	0	0	0	0	0	0	0	0	0	0	0	0	0	0	0	0	0	0	0	0	0	0	0
14_12	notSOM	0	1	3	3	0	0	0	0	0	0	0	0	0	0	0	1	1	0	1	3	0	1	1	2	2	0	0	0	0	0	0	0	0	0	0	0	0	0	0	0	0	0	0	0	0	0	0	1
14_13	notSOM	0	2	3	1	10	0	0	0	0	0	0	0	0	0	0	1	1	1	3	0	0	0	1	1	2	0	0	0	0	0	0	0	0	0	0	0	0	0	0	0	0	0	0	0	0	0	1	0
14_14	notSOM	0	1	1	2	3	0	0	0	0	0	0	0	0	0	0	0	1	1	0	1	0	0	1	1	2	0	0	0	0	0	0	0	0	0	0	0	0	0	0	0	0	0	0	0	0	0	0	0
14_10	notSOM	0	1	2	0	3	0	0	0	0	0	0	0	0	0	0	0	0	0	1	1	1	2	2	2	1	0	0	0	0	0	0	0	0	0	0	0	0	0	0	0	0	0	0	0	0	0	0	0
15_9	SOM	0	1	2	1	0	0	0	0	1	0	0	0	0	0	0	0	0	0	0	0	1	2	2	1	0	0	0	0	0	0	0	0	0	0	1	0	0	0	0	0	0	0	0	0	0	0	0	0
15_14	notSOM	0	2	2	10	3	0	0	0	0	0	0	0	0	0	0	0	2	4	1	0	0	0	0	0	0	0	0	0	0	0	0	0	0	0	0	0	0	0	0	0	0	0	0	0	0	1	0	0
15_4	notSOM	0	1	1	1	3	0	0	0	1	0	0	0	0	0	0	0	0	0	1	1	1	2	2	1	0	0	0	0	0	0	0	0	0	0	1	0	0	0	0	0	0	0	0	0	0	0	0	0
15_15	notSOM	0	0	11	2	1	0	0	0	0	0	0	0	0	0	0	1	3	1	1	1	0	0	0	0	0	0	0	0	0	0	0	0	0	0	0	0	0	0	0	0	0	0	0	0	0	0	1	0
15_3	notSOM	0	0	2	2	5	0	0	0	1	0	0	0	0	0	0	0	1	1	1	0	0	1	2	2	1	0	0	0	0	0	0	0	0	0	1	0	0	0	0	0	0	0	0	0	0	0	0	0
15_6	notSOM	0	0	0	1	2	1	0	0	0	0	0	0	0	0	0	0	0	0	0	1	0	1	2	2	1	0	0	0	0	0	0	1	0	0	0	0	0	0	0	0	0	0	0	0	0	0	0	0
15_12	notSOM	0	2	3	3	9	0	0	0	0	0	0	0	0	0	0	1	1	2	3	0	0	0	0	0	1	0	0	0	0	0	0	0	0	0	0	0	0	0	0	0	0	0	0	0	0	0	1	0
15_5	notSOM	0	1	1	1	1	0	0	1	0	0	0	0	0	0	0	0	0	0	0	1	1	2	2	1	0	0	0	0	0	0	0	0	0	1	0	0	0	0	0	0	0	0	0	0	0	0	0	0
15_13	notSOM	0	1	1	4	2	0	0	0	0	0	0	0	0	0	0	0	1	2	0	1	0	0	0	0	1	0	0	0	0	0	0	0	0	0	0	0	0	0	0	0	0	0	0	0	0	0	0	0
15_8	notSOM	0	1	2	1	0	0	0	0	0	1	0	0	0	0	0	0	0	0	0	1	1	2	2	1	0	0	0	0	0	0	0	0	0	0	0	0	0	0	0	0	0	0	0	0	0	0	0	0
15_10	notSOM	0	0	0	0	1	0	1	0	0	0	0	0	0	0	0	0	0	0	0	0	0	0	1	2	2	0	0	0	0	0	1	0	0	0	0	0	0	0	0	0	0	0	0	0	0	0	0	0
15_7	notSOM	0	2	1	3	3	0	0	0	0	1	0	0	0	0	0	1	1	1	0	1	0	0	1	2	2	0	0	0	0	0	0	0	0	0	0	0	0	0	0	0	0	0	0	0	0	0	0	0
15_11	notSOM	0	1	5	2	0	0	0	0	0	0	0	0	0	0	0	1	2	0	1	3	0	0	0	1	2	0	0	0	0	0	0	0	0	0	0	0	0	0	0	0	0	0	0	0	0	0	0	1
15_2	notSOM	0	0	1	2	3	0	1	0	0	0	0	0	0	0	0	0	0	0	1	1	1	2	2	1	0	0	0	0	0	0	0	0	1	0	0	0	0	0	0	0	0	0	0	0	0	0	0	0
15_1	notSOM	0	0	1	4	2	0	0	1	0	0	0	0	0	0	0	0	0	1	1	1	1	2	2	1	0	0	0	0	0	0	0	0	0	1	0	0	0	0	0	0	0	0	0	0	0	0	0	0
15_39	notSOM	1	0	0	1	4	0	0	0	0	0	0	0	0	0	0	0	0	1	2	0	0	0	0	0	0	0	0	0	0	0	0	0	0	0	0	0	0	0	0	0	0	0	0	0	0	0	0	0
15_17	notSOM	0	3	0	8	2	0	0	0	0	0	0	0	0	0	0	1	1	2	1	1	0	0	0	0	0	0	0	0	0	0	0	0	0	0	0	0	0	0	0	0	0	0	0	0	0	0	0	1
15_16	notSOM	0	3	0	8	2	0	0	0	0	0	0	0	0	0	0	1	1	2	1	1	0	0	0	0	0	0	0	0	0	0	0	0	0	0	0	0	0	0	0	0	0	0	0	0	0	0	0	1
15_18	notSOM	0	3	0	8	2	0	0	0	0	0	0	0	0	0	0	1	1	2	1	1	0	0	0	0	0	0	0	0	0	0	0	0	0	0	0	0	0	0	0	0	0	0	0	0	0	0	0	1
17_5	SOM	0	1	1	2	2	0	0	0	0	0	0	0	0	1	0	0	0	0	1	1	1	2	2	1	0	0	0	0	0	0	0	0	0	0	0	0	0	0	0	0	0	0	0	0	0	0	0	0
17_9	notSOM	0	2	2	1	0	0	0	0	0	0	0	1	0	0	0	1	1	0	0	0	0	0	1	2	2	0	0	0	0	0	0	0	0	0	0	0	0	0	0	0	0	0	0	0	0	0	0	0
17_35	notSOM	0	3	0	8	2	0	0	0	0	0	0	0	0	0	0	1	1	2	1	1	0	0	0	0	0	0	0	0	0	0	0	0	0	0	0	0	0	0	0	0	0	0	0	0	0	0	0	1
17_32	notSOM	0	0	11	2	1	0	0	0	0	0	0	0	0	0	0	1	3	1	1	1	0	0	0	0	0	0	0	0	0	0	0	0	0	0	0	0	0	0	0	0	0	0	0	0	0	0	1	0
17_36	notSOM	0	3	0	8	2	0	0	0	0	0	0	0	0	0	0	1	1	2	1	1	0	0	0	0	0	0	0	0	0	0	0	0	0	0	0	0	0	0	0	0	0	0	0	0	0	0	0	1
17_37	notSOM	0	3	0	8	2	0	0	0	0	0	0	0	0	0	0	1	1	2	1	1	0	0	0	0	0	0	0	0	0	0	0	0	0	0	0	0	0	0	0	0	0	0	0	0	0	0	0	1
17_27	notSOM	0	2	3	3	9	0	0	0	0	0	0	0	0	0	0	1	1	2	3	0	0	0	0	0	1	0	0	0	0	0	0	0	0	0	0	0	0	0	0	0	0	0	0	0	0	0	1	0
17_14	notSOM	0	0	2	2	6	0	0	0	0	0	0	0	0	0	0	0	1	1	2	1	0	1	2	2	1	0	0	0	0	0	0	0	0	0	0	0	0	0	0	0	0	0	0	0	0	0	0	0
17_26	notSOM	0	1	1	4	2	0	0	0	0	0	0	0	0	0	0	0	1	2	0	1	0	0	0	0	1	0	0	0	0	0	0	0	0	0	0	0	0	0	0	0	0	0	0	0	0	0	0	0
17_29	notSOM	0	2	2	10	3	0	0	0	0	0	0	0	0	0	0	0	2	4	1	0	0	0	0	0	0	0	0	0	0	0	0	0	0	0	0	0	0	0	0	0	0	0	0	0	0	1	0	0
17_10	notSOM	0	1	1	1	4	0	0	0	0	0	0	0	0	0	0	0	0	0	2	2	1	2	2	1	0	0	0	0	0	0	0	0	0	0	0	0	0	0	0	0	0	0	0	0	0	0	0	0
17_22	notSOM	0	1	5	2	0	0	0	0	0	0	0	0	0	0	0	1	2	0	1	3	0	0	0	1	2	0	0	0	0	0	0	0	0	0	0	0	0	0	0	0	0	0	0	0	0	0	0	1
17_21	notSOM	0	2	1	3	3	0	0	0	0	0	0	0	0	0	0	1	1	1	0	2	0	0	1	2	2	0	0	0	0	0	0	0	0	0	0	0	0	0	0	0	0	0	0	0	0	0	0	0
17_20	notSOM	0	0	0	3	2	0	0	0	0	0	0	1	0	0	0	0	0	1	1	0	0	0	0	1	2	0	0	0	0	0	0	0	0	0	0	0	0	0	0	0	0	0	0	0	0	0	0	0
17_4	notSOM	0	0	2	5	3	0	0	0	0	0	0	0	0	1	0	0	1	1	1	1	1	2	2	1	0	0	0	0	0	0	0	0	0	0	0	0	0	0	0	0	0	0	0	0	0	0	0	0
17_3	notSOM	0	0	3	2	1	0	0	0	0	0	1	0	0	0	0	0	1	1	0	0	0	0	1	2	2	0	0	0	0	0	0	0	0	0	0	0	0	0	0	0	0	0	0	0	0	0	0	0
17_2	notSOM	0	0	2	3	3	0	0	0	0	0	0	0	1	0	0	0	0	1	1	1	1	2	2	1	0	0	0	0	0	0	0	0	0	0	0	0	0	0	0	0	0	0	0	0	0	0	0	0
17_1	notSOM	0	1	0	3	3	0	0	0	0	0	0	1	0	0	0	0	0	1	1	0	0	1	2	2	1	0	0	0	0	0	0	0	0	0	0	0	0	0	0	0	0	0	0	0	0	0	0	0
17_8	notSOM	0	1	2	0	1	0	0	0	0	0	0	0	0	0	1	0	0	0	0	2	1	2	2	1	0	0	0	0	0	0	0	0	0	0	0	0	0	0	0	0	0	0	0	0	0	0	0	0
17_7	notSOM	0	0	1	5	5	0	0	0	0	0	0	0	0	0	1	0	0	2	2	1	1	2	2	1	0	0	0	0	0	0	0	0	0	0	0	0	0	0	0	0	0	0	0	0	0	0	0	0
17_6	notSOM	0	2	2	0	3	0	0	0	0	0	0	0	1	0	0	1	1	0	0	1	0	1	2	2	1	0	0	0	0	0	0	0	0	0	0	0	0	0	0	0	0	0	0	0	0	0	0	0
16_9	SOM	0	1	2	1	0	0	0	0	1	0	0	0	0	0	0	0	0	0	0	0	1	2	2	1	0	0	0	0	0	0	0	0	0	0	1	0	0	0	0	0	0	0	0	0	0	0	0	0
16_1	notSOM	0	0	1	4	2	0	0	1	0	0	0	0	0	0	0	0	0	1	1	1	1	2	2	1	0	0	0	0	0	0	0	0	0	1	0	0	0	0	0	0	0	0	0	0	0	0	0	0
16_16	notSOM	0	3	0	8	2	0	0	0	0	0	0	0	0	0	0	1	1	2	1	1	0	0	0	0	0	0	0	0	0	0	0	0	0	0	0	0	0	0	0	0	0	0	0	0	0	0	0	1
16_7	notSOM	0	2	1	3	3	0	0	0	0	1	0	0	0	0	0	1	1	1	0	1	0	0	1	2	2	0	0	0	0	0	0	0	0	0	0	0	0	0	0	0	0	0	0	0	0	0	0	0
16_15	notSOM	0	0	11	2	1	0	0	0	0	0	0	0	0	0	0	1	3	1	1	1	0	0	0	0	0	0	0	0	0	0	0	0	0	0	0	0	0	0	0	0	0	0	0	0	0	0	1	0
16_6	notSOM	0	0	0	1	2	1	0	0	0	0	0	0	0	0	0	0	0	0	0	1	0	1	2	2	1	0	0	0	0	0	0	1	0	0	0	0	0	0	0	0	0	0	0	0	0	0	0	0
16_14	notSOM	0	2	2	10	3	0	0	0	0	0	0	0	0	0	0	0	2	4	1	0	0	0	0	0	0	0	0	0	0	0	0	0	0	0	0	0	0	0	0	0	0	0	0	0	0	1	0	0
16_8	notSOM	0	1	2	1	0	0	0	0	0	1	0	0	0	0	0	0	0	0	0	1	1	2	2	1	0	0	0	0	0	0	0	0	0	0	0	0	0	0	0	0	0	0	0	0	0	0	0	0
16_13	notSOM	0	1	1	4	2	0	0	0	0	0	0	0	0	0	0	0	1	2	0	1	0	0	0	0	1	0	0	0	0	0	0	0	0	0	0	0	0	0	0	0	0	0	0	0	0	0	0	0
16_3	notSOM	0	0	2	2	5	0	0	0	1	0	0	0	0	0	0	0	1	1	1	0	0	1	2	2	1	0	0	0	0	0	0	0	0	0	1	0	0	0	0	0	0	0	0	0	0	0	0	0
16_12	notSOM	0	2	3	3	9	0	0	0	0	0	0	0	0	0	0	1	1	2	3	0	0	0	0	0	1	0	0	0	0	0	0	0	0	0	0	0	0	0	0	0	0	0	0	0	0	0	1	0
16_2	notSOM	0	0	1	2	3	0	1	0	0	0	0	0	0	0	0	0	0	0	1	1	1	2	2	1	0	0	0	0	0	0	0	0	1	0	0	0	0	0	0	0	0	0	0	0	0	0	0	0
16_11	notSOM	0	1	5	2	0	0	0	0	0	0	0	0	0	0	0	1	2	0	1	3	0	0	0	1	2	0	0	0	0	0	0	0	0	0	0	0	0	0	0	0	0	0	0	0	0	0	0	1
16_5	notSOM	0	1	1	1	1	0	0	1	0	0	0	0	0	0	0	0	0	0	0	1	1	2	2	1	0	0	0	0	0	0	0	0	0	1	0	0	0	0	0	0	0	0	0	0	0	0	0	0
16_10	notSOM	0	0	0	0	1	0	1	0	0	0	0	0	0	0	0	0	0	0	0	0	0	0	1	2	2	0	0	0	0	0	1	0	0	0	0	0	0	0	0	0	0	0	0	0	0	0	0	0
16_4	notSOM	0	1	1	1	3	0	0	0	1	0	0	0	0	0	0	0	0	0	1	1	1	2	2	1	0	0	0	0	0	0	0	0	0	0	1	0	0	0	0	0	0	0	0	0	0	0	0	0
16_18	notSOM	0	3	0	8	2	0	0	0	0	0	0	0	0	0	0	1	1	2	1	1	0	0	0	0	0	0	0	0	0	0	0	0	0	0	0	0	0	0	0	0	0	0	0	0	0	0	0	1
16_17	notSOM	0	3	0	8	2	0	0	0	0	0	0	0	0	0	0	1	1	2	1	1	0	0	0	0	0	0	0	0	0	0	0	0	0	0	0	0	0	0	0	0	0	0	0	0	0	0	0	1
16_39	notSOM	1	0	0	1	4	0	0	0	0	0	0	0	0	0	0	0	0	1	2	0	0	0	0	0	0	0	0	0	0	0	0	0	0	0	0	0	0	0	0	0	0	0	0	0	0	0	0	0
19_26	SOM	0	1	2	1	0	0	0	0	0	0	0	0	0	0	0	0	0	0	0	1	1	2	2	1	0	0	0	0	0	0	0	0	0	0	0	0	0	0	0	0	0	0	0	0	0	0	0	0
19_27	SOM	0	1	2	1	0	0	0	0	0	0	0	0	0	0	0	0	0	0	0	1	1	2	2	1	0	0	0	0	0	0	0	0	0	0	0	0	0	0	0	0	0	0	0	0	0	0	0	0
19_30	SOM	0	3	0	0	1	0	0	0	0	0	0	0	0	0	0	1	0	0	0	0	0	0	1	2	2	0	0	0	0	0	0	0	0	0	0	0	0	0	0	0	0	0	0	0	0	0	0	0
19_25	notSOM	0	1	1	1	4	0	0	0	0	0	0	0	0	0	0	0	0	0	1	1	1	2	2	1	0	0	0	0	0	0	0	0	0	0	0	0	0	0	0	0	0	0	0	0	0	0	0	0
19_24	notSOM	0	0	1	5	3	0	0	0	0	0	0	0	0	0	0	0	0	1	1	1	1	2	2	1	0	0	0	0	0	0	0	0	0	0	0	0	0	0	0	0	0	0	0	0	0	0	0	0
19_23	notSOM	0	0	1	4	6	0	0	0	0	0	0	0	0	0	0	0	0	1	2	0	1	2	2	1	0	0	0	0	0	0	0	0	0	0	0	0	0	0	0	0	0	0	0	0	0	0	0	0
19_29	notSOM	0	0	3	1	2	0	0	0	0	0	0	0	0	0	0	0	1	0	0	1	0	1	2	2	1	0	0	0	0	0	0	0	0	0	0	0	0	0	0	0	0	0	0	0	0	0	0	0
19_28	notSOM	0	1	1	1	3	0	0	0	0	0	0	0	0	0	0	0	0	0	1	2	1	2	2	1	0	0	0	0	0	0	0	0	0	0	0	0	0	0	0	0	0	0	0	0	0	0	0	0
19_3	notSOM	0	1	1	2	0	0	0	0	0	0	0	0	0	0	0	0	0	0	0	0	1	2	2	3	2	0	0	0	0	0	0	0	0	0	0	0	0	0	0	0	0	0	0	0	0	0	0	0
19_4	notSOM	0	1	2	0	1	0	0	0	0	0	0	0	0	0	0	0	0	0	0	1	1	2	2	1	2	0	0	0	0	0	0	0	0	0	0	0	0	0	0	0	0	0	0	0	0	0	0	0
19_5	notSOM	0	1	1	1	2	0	0	0	0	0	0	0	0	0	0	0	0	0	1	1	1	2	2	2	2	0	0	0	0	0	0	0	0	0	0	0	0	0	0	0	0	0	0	0	0	0	0	0
19_6	notSOM	0	0	1	3	4	0	0	0	0	0	0	0	0	0	0	0	0	1	1	1	1	2	3	3	2	0	0	0	0	0	0	0	0	0	0	0	0	0	0	0	0	0	0	0	0	0	0	0
19_22	notSOM	0	0	2	3	4	0	0	0	0	0	0	0	0	0	0	0	1	1	0	2	0	1	2	2	1	0	0	0	0	0	0	0	0	0	0	0	0	0	0	0	0	0	0	0	0	0	0	0
19_21	notSOM	0	2	2	2	3	0	0	0	0	0	0	0	0	0	0	1	1	0	1	1	0	0	1	2	2	0	0	0	0	0	0	0	0	0	0	0	0	0	0	0	0	0	0	0	0	0	0	1
19_1	notSOM	0	0	0	4	5	0	0	0	0	0	0	0	0	0	0	0	0	0	1	1	1	3	4	3	1	0	0	0	0	0	0	0	0	0	0	0	0	0	0	0	0	0	0	0	0	0	0	0
19_20	notSOM	0	2	4	2	1	0	0	0	0	0	0	0	0	0	0	1	1	1	1	1	0	0	0	1	2	0	0	0	0	0	0	0	0	0	0	0	0	0	0	0	0	0	0	0	0	0	1	0
19_2	notSOM	0	0	2	1	3	0	0	0	0	0	0	0	0	0	0	0	0	0	0	1	1	2	4	3	2	0	0	0	0	0	0	0	0	0	0	0	0	0	0	0	0	0	0	0	0	0	0	0
19_57	notSOM	1	0	0	1	4	0	0	0	0	0	0	0	0	0	0	0	0	1	2	0	0	0	0	0	0	0	0	0	0	0	0	0	0	0	0	0	0	0	0	0	0	0	0	0	0	0	0	0
19_13	notSOM	0	1	1	2	1	0	0	0	0	0	0	0	0	0	0	0	0	0	0	0	1	2	2	3	2	0	0	0	0	0	0	0	0	0	0	0	0	0	0	0	0	0	0	0	0	0	0	0
19_12	notSOM	0	1	2	1	1	0	0	0	0	0	0	0	0	0	0	0	0	0	0	0	1	2	2	1	2	0	0	0	0	0	0	0	0	0	0	0	0	0	0	0	0	0	0	0	0	0	0	0
19_15	notSOM	0	2	1	3	3	0	0	0	0	0	0	0	0	0	0	1	1	1	0	1	0	0	1	2	3	0	0	0	0	0	0	0	0	0	0	0	0	0	0	0	0	0	0	0	0	0	0	0
19_14	notSOM	0	0	2	2	4	0	0	0	0	0	0	0	0	0	0	0	1	1	1	0	0	1	2	3	3	0	0	0	0	0	0	0	0	0	0	0	0	0	0	0	0	0	0	0	0	0	0	0
19_17	notSOM	0	2	3	5	2	0	0	0	0	0	0	0	0	0	0	1	1	2	1	0	0	0	0	0	1	0	0	0	0	0	0	0	0	0	0	0	0	0	0	0	0	0	0	0	0	0	1	0
19_16	notSOM	0	1	5	2	2	0	0	0	0	0	0	0	0	0	0	1	2	0	1	1	0	0	0	1	2	0	0	0	0	0	0	0	0	0	0	0	0	0	0	0	0	0	0	0	0	0	0	1
19_19	notSOM	0	2	4	3	3	0	0	0	0	0	0	0	0	0	0	0	2	2	1	0	0	0	0	0	1	0	0	0	0	0	0	0	0	0	0	0	0	0	0	0	0	0	0	0	0	1	0	0
19_18	notSOM	0	1	1	4	2	0	0	0	0	0	0	0	0	0	0	0	1	2	0	1	0	0	0	0	1	0	0	0	0	0	0	0	0	0	0	0	0	0	0	0	0	0	0	0	0	0	0	0
19_11	notSOM	0	1	2	1	0	0	0	0	0	0	0	0	0	0	0	0	0	0	0	0	1	2	2	2	2	0	0	0	0	0	0	0	0	0	0	0	0	0	0	0	0	0	0	0	0	0	0	0
19_10	notSOM	0	1	1	1	2	0	0	0	0	0	0	0	0	0	0	0	0	0	0	0	1	2	3	3	2	0	0	0	0	0	0	0	0	0	0	0	0	0	0	0	0	0	0	0	0	0	0	0
19_9	notSOM	0	1	0	2	3	0	0	0	0	0	0	0	0	0	0	0	0	0	0	0	0	2	4	4	2	0	0	0	0	0	0	0	0	0	0	0	0	0	0	0	0	0	0	0	0	0	0	0
19_8	notSOM	0	0	2	2	2	0	0	0	0	0	0	0	0	0	0	0	0	0	0	0	1	2	4	3	2	0	0	0	0	0	0	0	0	0	0	0	0	0	0	0	0	0	0	0	0	0	0	0
19_7	notSOM	0	0	1	3	3	0	0	0	0	0	0	0	0	0	0	0	0	0	0	1	1	3	4	3	1	0	0	0	0	0	0	0	0	0	0	0	0	0	0	0	0	0	0	0	0	0	0	0
18_5	SOM	0	1	1	2	2	0	0	0	0	0	0	0	0	1	0	0	0	0	1	1	1	2	2	1	0	0	0	0	0	0	0	0	0	0	0	0	0	0	0	0	0	0	0	0	0	0	0	0
18_8	notSOM	0	1	2	0	1	0	0	0	0	0	0	0	0	0	1	0	0	0	0	2	1	2	2	1	0	0	0	0	0	0	0	0	0	0	0	0	0	0	0	0	0	0	0	0	0	0	0	0
18_9	notSOM	0	2	2	1	0	0	0	0	0	0	0	1	0	0	0	1	1	0	0	0	0	0	1	2	2	0	0	0	0	0	0	0	0	0	0	0	0	0	0	0	0	0	0	0	0	0	0	0
18_7	notSOM	0	0	1	5	5	0	0	0	0	0	0	0	0	0	1	0	0	2	2	1	1	2	2	1	0	0	0	0	0	0	0	0	0	0	0	0	0	0	0	0	0	0	0	0	0	0	0	0
18_32	notSOM	0	0	11	2	1	0	0	0	0	0	0	0	0	0	0	1	3	1	1	1	0	0	0	0	0	0	0	0	0	0	0	0	0	0	0	0	0	0	0	0	0	0	0	0	0	0	1	0
18_6	notSOM	0	2	2	0	3	0	0	0	0	0	0	0	1	0	0	1	1	0	0	1	0	1	2	2	1	0	0	0	0	0	0	0	0	0	0	0	0	0	0	0	0	0	0	0	0	0	0	0
18_20	notSOM	0	0	0	3	2	0	0	0	0	0	0	1	0	0	0	0	0	1	1	0	0	0	0	1	2	0	0	0	0	0	0	0	0	0	0	0	0	0	0	0	0	0	0	0	0	0	0	0
18_21	notSOM	0	2	1	3	3	0	0	0	0	0	0	0	0	0	0	1	1	1	0	2	0	0	1	2	2	0	0	0	0	0	0	0	0	0	0	0	0	0	0	0	0	0	0	0	0	0	0	0
18_4	notSOM	0	0	2	5	3	0	0	0	0	0	0	0	0	1	0	0	1	1	1	1	1	2	2	1	0	0	0	0	0	0	0	0	0	0	0	0	0	0	0	0	0	0	0	0	0	0	0	0
18_3	notSOM	0	0	3	2	1	0	0	0	0	0	1	0	0	0	0	0	1	1	0	0	0	0	1	2	2	0	0	0	0	0	0	0	0	0	0	0	0	0	0	0	0	0	0	0	0	0	0	0
18_2	notSOM	0	0	2	3	3	0	0	0	0	0	0	0	1	0	0	0	0	1	1	1	1	2	2	1	0	0	0	0	0	0	0	0	0	0	0	0	0	0	0	0	0	0	0	0	0	0	0	0
18_10	notSOM	0	1	1	1	4	0	0	0	0	0	0	0	0	0	0	0	0	0	2	2	1	2	2	1	0	0	0	0	0	0	0	0	0	0	0	0	0	0	0	0	0	0	0	0	0	0	0	0
18_1	notSOM	0	1	0	3	3	0	0	0	0	0	0	1	0	0	0	0	0	1	1	0	0	1	2	2	1	0	0	0	0	0	0	0	0	0	0	0	0	0	0	0	0	0	0	0	0	0	0	0
18_26	notSOM	0	1	1	4	2	0	0	0	0	0	0	0	0	0	0	0	1	2	0	1	0	0	0	0	1	0	0	0	0	0	0	0	0	0	0	0	0	0	0	0	0	0	0	0	0	0	0	0
18_27	notSOM	0	2	3	3	9	0	0	0	0	0	0	0	0	0	0	1	1	2	3	0	0	0	0	0	1	0	0	0	0	0	0	0	0	0	0	0	0	0	0	0	0	0	0	0	0	0	1	0
18_14	notSOM	0	0	2	2	6	0	0	0	0	0	0	0	0	0	0	0	1	1	2	1	0	1	2	2	1	0	0	0	0	0	0	0	0	0	0	0	0	0	0	0	0	0	0	0	0	0	0	0
18_37	notSOM	0	3	0	8	2	0	0	0	0	0	0	0	0	0	0	1	1	2	1	1	0	0	0	0	0	0	0	0	0	0	0	0	0	0	0	0	0	0	0	0	0	0	0	0	0	0	0	1
18_29	notSOM	0	2	2	10	3	0	0	0	0	0	0	0	0	0	0	0	2	4	1	0	0	0	0	0	0	0	0	0	0	0	0	0	0	0	0	0	0	0	0	0	0	0	0	0	0	1	0	0
18_22	notSOM	0	1	5	2	0	0	0	0	0	0	0	0	0	0	0	1	2	0	1	3	0	0	0	1	2	0	0	0	0	0	0	0	0	0	0	0	0	0	0	0	0	0	0	0	0	0	0	1
18_35	notSOM	0	3	0	8	2	0	0	0	0	0	0	0	0	0	0	1	1	2	1	1	0	0	0	0	0	0	0	0	0	0	0	0	0	0	0	0	0	0	0	0	0	0	0	0	0	0	0	1
18_36	notSOM	0	3	0	8	2	0	0	0	0	0	0	0	0	0	0	1	1	2	1	1	0	0	0	0	0	0	0	0	0	0	0	0	0	0	0	0	0	0	0	0	0	0	0	0	0	0	0	1
21_18	SOM	0	1	2	1	0	0	0	0	0	0	0	0	0	0	0	0	0	0	0	0	1	2	2	1	1	0	0	0	0	0	0	0	0	0	0	0	0	0	0	0	0	0	0	0	0	0	0	0
21_21	notSOM	0	3	1	5	2	0	0	0	0	0	0	0	0	0	0	1	0	2	1	1	0	0	0	0	0	0	0	0	0	0	0	0	0	0	0	0	0	0	0	0	0	0	0	0	0	0	1	0
21_8	notSOM	0	1	1	1	3	0	0	0	0	0	0	0	0	0	0	0	0	0	1	1	1	2	2	2	2	0	0	0	0	0	0	0	0	0	0	0	0	0	0	0	0	0	0	0	0	0	0	0
21_20	notSOM	0	3	1	5	2	0	0	0	0	0	0	0	0	0	0	1	0	2	1	1	0	0	0	0	0	0	0	0	0	0	0	0	0	0	0	0	0	0	0	0	0	0	0	0	0	0	1	0
21_9	notSOM	0	2	4	1	6	0	0	0	0	0	0	0	0	0	0	1	2	0	2	0	0	0	0	2	4	0	0	0	0	0	0	0	0	0	0	0	0	0	0	0	0	0	0	0	0	0	0	1
21_10	notSOM	0	0	0	2	4	0	0	0	0	0	0	0	0	0	0	0	0	0	0	1	0	2	4	4	2	0	0	0	0	0	0	0	0	0	0	0	0	0	0	0	0	0	0	0	0	0	0	0
21_4	notSOM	0	2	2	2	3	0	0	0	0	0	0	0	0	0	0	1	1	1	0	2	0	0	2	4	4	0	0	0	0	0	0	0	0	0	0	0	0	0	0	0	0	0	0	0	0	0	0	0
21_5	notSOM	0	0	1	2	3	0	0	0	0	0	0	0	0	0	0	0	0	0	1	1	1	2	3	3	2	0	0	0	0	0	0	0	0	0	0	0	0	0	0	0	0	0	0	0	0	0	0	0
21_6	notSOM	0	1	0	1	3	0	0	0	0	0	0	0	0	0	0	0	0	0	1	1	1	2	2	2	2	0	0	0	0	0	0	0	0	0	0	0	0	0	0	0	0	0	0	0	0	0	0	0
21_7	notSOM	0	0	1	2	4	0	0	0	0	0	0	0	0	0	0	0	0	0	1	1	1	2	3	3	2	0	0	0	0	0	0	0	0	0	0	0	0	0	0	0	0	0	0	0	0	0	0	0
21_1	notSOM	0	0	2	4	5	0	0	0	0	0	0	0	0	0	0	0	1	1	1	0	0	2	4	4	2	0	0	0	0	0	0	0	0	0	0	0	0	0	0	0	0	0	0	0	0	0	0	0
21_2	notSOM	0	0	1	3	4	0	0	0	0	0	0	0	0	0	0	0	0	1	1	1	1	2	3	3	2	0	0	0	0	0	0	0	0	0	0	0	0	0	0	0	0	0	0	0	0	0	0	0
21_3	notSOM	0	0	1	4	4	0	0	0	0	0	0	0	0	0	0	0	0	1	1	1	1	2	3	3	2	0	0	0	0	0	0	0	0	0	0	0	0	0	0	0	0	0	0	0	0	0	0	0
21_19	notSOM	0	1	8	2	2	0	0	0	0	0	0	0	0	0	0	0	3	1	1	0	0	0	0	0	0	0	0	0	0	0	0	0	0	0	0	0	0	0	0	0	0	0	0	0	0	1	0	0
21_13	notSOM	0	1	1	1	1	0	0	0	0	0	0	0	0	0	0	0	0	0	0	1	1	2	2	2	2	0	0	0	0	0	0	0	0	0	0	0	0	0	0	0	0	0	0	0	0	0	0	0
21_14	notSOM	0	1	2	1	0	0	0	0	0	0	0	0	0	0	0	0	0	0	0	1	1	2	2	1	1	0	0	0	0	0	0	0	0	0	0	0	0	0	0	0	0	0	0	0	0	0	0	0
21_11	notSOM	0	1	1	0	1	0	0	0	0	0	0	0	0	0	0	0	0	0	0	1	1	2	2	2	2	0	0	0	0	0	0	0	0	0	0	0	0	0	0	0	0	0	0	0	0	0	0	0
21_12	notSOM	0	0	2	1	0	0	0	0	0	0	0	0	0	0	0	0	0	0	0	1	1	2	2	1	1	0	0	0	0	0	0	0	0	0	0	0	0	0	0	0	0	0	0	0	0	0	0	0
21_17	notSOM	0	0	0	2	1	0	0	0	0	0	0	0	0	0	0	0	0	0	0	0	0	1	2	2	1	0	0	0	0	0	0	0	0	0	0	0	0	0	0	0	0	0	0	0	0	0	0	0
21_15	notSOM	0	2	3	8	0	0	0	0	0	0	0	0	0	0	0	1	1	3	0	0	0	0	0	0	2	0	0	0	0	0	0	0	0	0	0	0	0	0	0	0	0	0	0	0	0	0	1	0
21_16	notSOM	0	1	1	1	0	0	0	0	0	0	0	0	0	0	0	0	0	0	0	0	1	2	2	1	1	0	0	0	0	0	0	0	0	0	0	0	0	0	0	0	0	0	0	0	0	0	0	0
20_27	SOM	0	1	2	1	0	0	0	0	0	0	0	0	0	0	0	0	0	0	0	1	1	2	2	1	0	0	0	0	0	0	0	0	0	0	0	0	0	0	0	0	0	0	0	0	0	0	0	0
20_26	SOM	0	1	2	1	0	0	0	0	0	0	0	0	0	0	0	0	0	0	0	1	1	2	2	1	0	0	0	0	0	0	0	0	0	0	0	0	0	0	0	0	0	0	0	0	0	0	0	0
20_30	SOM	0	3	0	0	1	0	0	0	0	0	0	0	0	0	0	1	0	0	0	0	0	0	1	2	2	0	0	0	0	0	0	0	0	0	0	0	0	0	0	0	0	0	0	0	0	0	0	0
20_1	notSOM	0	0	0	4	5	0	0	0	0	0	0	0	0	0	0	0	0	0	1	1	1	3	4	3	1	0	0	0	0	0	0	0	0	0	0	0	0	0	0	0	0	0	0	0	0	0	0	0
20_14	notSOM	0	0	2	2	4	0	0	0	0	0	0	0	0	0	0	0	1	1	1	0	0	1	2	3	3	0	0	0	0	0	0	0	0	0	0	0	0	0	0	0	0	0	0	0	0	0	0	0
20_2	notSOM	0	0	2	1	3	0	0	0	0	0	0	0	0	0	0	0	0	0	0	1	1	2	4	3	2	0	0	0	0	0	0	0	0	0	0	0	0	0	0	0	0	0	0	0	0	0	0	0
20_15	notSOM	0	2	1	3	3	0	0	0	0	0	0	0	0	0	0	1	1	1	0	1	0	0	1	2	3	0	0	0	0	0	0	0	0	0	0	0	0	0	0	0	0	0	0	0	0	0	0	0
20_3	notSOM	0	1	1	2	0	0	0	0	0	0	0	0	0	0	0	0	0	0	0	0	1	2	2	3	2	0	0	0	0	0	0	0	0	0	0	0	0	0	0	0	0	0	0	0	0	0	0	0
20_16	notSOM	0	1	5	2	2	0	0	0	0	0	0	0	0	0	0	1	2	0	1	1	0	0	0	1	2	0	0	0	0	0	0	0	0	0	0	0	0	0	0	0	0	0	0	0	0	0	0	1
20_4	notSOM	0	1	2	0	1	0	0	0	0	0	0	0	0	0	0	0	0	0	0	1	1	2	2	1	2	0	0	0	0	0	0	0	0	0	0	0	0	0	0	0	0	0	0	0	0	0	0	0
20_17	notSOM	0	2	3	5	2	0	0	0	0	0	0	0	0	0	0	1	1	2	1	0	0	0	0	0	1	0	0	0	0	0	0	0	0	0	0	0	0	0	0	0	0	0	0	0	0	0	1	0
20_10	notSOM	0	1	1	1	2	0	0	0	0	0	0	0	0	0	0	0	0	0	0	0	1	2	3	3	2	0	0	0	0	0	0	0	0	0	0	0	0	0	0	0	0	0	0	0	0	0	0	0
20_5	notSOM	0	1	1	1	2	0	0	0	0	0	0	0	0	0	0	0	0	0	1	1	1	2	2	2	2	0	0	0	0	0	0	0	0	0	0	0	0	0	0	0	0	0	0	0	0	0	0	0
20_11	notSOM	0	1	2	1	0	0	0	0	0	0	0	0	0	0	0	0	0	0	0	0	1	2	2	2	2	0	0	0	0	0	0	0	0	0	0	0	0	0	0	0	0	0	0	0	0	0	0	0
20_6	notSOM	0	0	1	3	4	0	0	0	0	0	0	0	0	0	0	0	0	1	1	1	1	2	3	3	2	0	0	0	0	0	0	0	0	0	0	0	0	0	0	0	0	0	0	0	0	0	0	0
20_12	notSOM	0	1	2	1	1	0	0	0	0	0	0	0	0	0	0	0	0	0	0	0	1	2	2	1	2	0	0	0	0	0	0	0	0	0	0	0	0	0	0	0	0	0	0	0	0	0	0	0
20_7	notSOM	0	0	1	3	3	0	0	0	0	0	0	0	0	0	0	0	0	0	0	1	1	3	4	3	1	0	0	0	0	0	0	0	0	0	0	0	0	0	0	0	0	0	0	0	0	0	0	0
20_13	notSOM	0	1	1	2	1	0	0	0	0	0	0	0	0	0	0	0	0	0	0	0	1	2	2	3	2	0	0	0	0	0	0	0	0	0	0	0	0	0	0	0	0	0	0	0	0	0	0	0
20_8	notSOM	0	0	2	2	2	0	0	0	0	0	0	0	0	0	0	0	0	0	0	0	1	2	4	3	2	0	0	0	0	0	0	0	0	0	0	0	0	0	0	0	0	0	0	0	0	0	0	0
20_9	notSOM	0	1	0	2	3	0	0	0	0	0	0	0	0	0	0	0	0	0	0	0	0	2	4	4	2	0	0	0	0	0	0	0	0	0	0	0	0	0	0	0	0	0	0	0	0	0	0	0
20_18	notSOM	0	1	1	4	2	0	0	0	0	0	0	0	0	0	0	0	1	2	0	1	0	0	0	0	1	0	0	0	0	0	0	0	0	0	0	0	0	0	0	0	0	0	0	0	0	0	0	0
20_19	notSOM	0	2	4	3	3	0	0	0	0	0	0	0	0	0	0	0	2	2	1	0	0	0	0	0	1	0	0	0	0	0	0	0	0	0	0	0	0	0	0	0	0	0	0	0	0	1	0	0
20_20	notSOM	0	2	4	2	1	0	0	0	0	0	0	0	0	0	0	1	1	1	1	1	0	0	0	1	2	0	0	0	0	0	0	0	0	0	0	0	0	0	0	0	0	0	0	0	0	0	1	0
20_28	notSOM	0	1	1	1	3	0	0	0	0	0	0	0	0	0	0	0	0	0	1	2	1	2	2	1	0	0	0	0	0	0	0	0	0	0	0	0	0	0	0	0	0	0	0	0	0	0	0	0
20_25	notSOM	0	1	1	1	4	0	0	0	0	0	0	0	0	0	0	0	0	0	1	1	1	2	2	1	0	0	0	0	0	0	0	0	0	0	0	0	0	0	0	0	0	0	0	0	0	0	0	0
20_23	notSOM	0	0	1	4	6	0	0	0	0	0	0	0	0	0	0	0	0	1	2	0	1	2	2	1	0	0	0	0	0	0	0	0	0	0	0	0	0	0	0	0	0	0	0	0	0	0	0	0
20_24	notSOM	0	0	1	5	3	0	0	0	0	0	0	0	0	0	0	0	0	1	1	1	1	2	2	1	0	0	0	0	0	0	0	0	0	0	0	0	0	0	0	0	0	0	0	0	0	0	0	0
20_21	notSOM	0	2	2	2	3	0	0	0	0	0	0	0	0	0	0	1	1	0	1	1	0	0	1	2	2	0	0	0	0	0	0	0	0	0	0	0	0	0	0	0	0	0	0	0	0	0	0	1
20_22	notSOM	0	0	2	3	4	0	0	0	0	0	0	0	0	0	0	0	1	1	0	2	0	1	2	2	1	0	0	0	0	0	0	0	0	0	0	0	0	0	0	0	0	0	0	0	0	0	0	0
20_29	notSOM	0	0	3	1	2	0	0	0	0	0	0	0	0	0	0	0	1	0	0	1	0	1	2	2	1	0	0	0	0	0	0	0	0	0	0	0	0	0	0	0	0	0	0	0	0	0	0	0
20_57	notSOM	1	0	0	1	4	0	0	0	0	0	0	0	0	0	0	0	0	1	2	0	0	0	0	0	0	0	0	0	0	0	0	0	0	0	0	0	0	0	0	0	0	0	0	0	0	0	0	0
23_18	SOM	0	2	2	1	1	0	0	0	0	0	0	0	1	0	0	1	1	0	1	2	0	0	0	0	0	0	0	0	0	0	0	0	0	0	0	0	1	0	0	0	0	0	0	0	0	0	0	0
23_17	SOM	0	2	3	0	1	0	0	0	0	0	0	0	1	0	0	1	1	0	1	2	0	0	0	0	0	0	0	0	0	0	0	0	0	0	0	0	0	1	0	0	0	0	0	0	0	0	0	0
23_6	notSOM	0	0	2	6	0	0	0	0	0	0	1	0	0	0	0	0	1	4	0	0	0	0	0	2	4	0	0	0	0	0	0	0	0	0	0	0	1	0	0	0	0	0	0	0	0	0	0	0
23_7	notSOM	0	1	1	2	4	0	0	0	0	0	0	0	0	0	1	0	0	1	2	0	1	2	2	2	2	0	0	0	0	0	0	0	0	0	0	0	0	0	0	0	0	0	0	0	0	0	0	0
23_8	notSOM	0	1	1	2	4	0	0	0	0	0	0	0	0	0	1	0	0	1	2	0	1	2	2	2	2	0	0	0	0	0	0	0	0	0	0	0	0	0	0	0	0	0	0	0	0	0	0	0
23_9	notSOM	0	1	1	2	4	0	0	0	0	0	0	0	0	0	1	0	0	1	2	0	1	2	2	2	2	0	0	0	0	0	0	0	0	0	0	0	0	0	0	0	0	0	0	0	0	0	0	0
23_2	notSOM	0	1	2	1	8	0	0	0	0	0	0	1	0	0	0	1	2	0	2	0	0	0	2	4	4	0	0	0	0	0	0	0	0	0	0	0	0	1	0	0	0	0	0	0	0	0	0	0
23_3	notSOM	0	0	2	5	3	0	0	0	0	0	0	0	0	1	0	0	1	2	0	0	1	2	3	3	2	0	0	0	0	0	0	0	0	0	0	0	0	0	0	1	0	0	0	0	0	0	0	0
23_4	notSOM	0	0	2	5	3	0	0	0	0	0	0	0	0	1	0	0	1	2	0	0	1	2	3	3	2	0	0	0	0	0	0	0	0	0	0	0	0	0	0	1	0	0	0	0	0	0	0	0
23_5	notSOM	0	2	1	0	5	0	0	0	0	0	0	0	1	0	0	1	2	0	0	2	0	0	2	4	4	0	0	0	0	0	0	0	0	0	0	0	0	0	1	0	0	0	0	0	0	0	0	0
23_20	notSOM	0	1	2	2	0	0	0	0	0	0	0	0	0	0	0	0	0	0	0	1	1	2	2	1	0	0	0	0	0	0	0	0	0	0	0	0	0	0	0	0	0	0	0	0	0	0	0	0
23_11	notSOM	0	1	2	3	2	0	0	0	0	0	0	1	0	0	0	0	1	2	2	0	0	0	0	0	2	0	0	0	0	0	0	0	0	0	0	0	0	1	0	0	0	0	0	0	0	0	0	0
23_12	notSOM	0	0	2	4	2	0	0	0	0	0	0	1	0	0	0	0	1	2	2	0	0	0	0	0	2	0	0	0	0	0	0	0	0	0	0	1	0	0	0	0	0	0	0	0	0	0	0	0
23_1	notSOM	0	0	3	4	5	0	0	0	0	0	0	0	1	0	0	1	2	0	0	2	0	2	4	4	2	0	0	0	0	0	0	0	0	0	0	0	0	0	1	0	0	0	0	0	0	0	0	0
23_10	notSOM	0	1	1	2	4	0	0	0	0	0	0	0	0	0	1	0	0	1	2	0	1	2	2	2	2	0	0	0	0	0	0	0	0	0	0	0	0	0	0	0	0	0	0	0	0	0	0	0
23_14	notSOM	0	1	2	1	1	0	0	0	0	0	0	0	0	0	0	0	0	0	1	2	1	2	2	1	1	0	0	0	0	0	0	0	0	0	0	0	0	0	0	0	0	0	0	0	0	0	0	0
23_13	notSOM	0	1	2	1	1	0	0	0	0	0	0	0	0	0	0	0	0	0	1	2	1	2	2	1	1	0	0	0	0	0	0	0	0	0	0	0	0	0	0	0	0	0	0	0	0	0	0	0
23_16	notSOM	0	1	2	1	1	0	0	0	0	0	0	0	0	0	0	0	0	0	1	2	1	2	2	1	1	0	0	0	0	0	0	0	0	0	0	0	0	0	0	0	0	0	0	0	0	0	0	0
23_15	notSOM	0	1	2	1	1	0	0	0	0	0	0	0	0	0	0	0	0	0	1	2	1	2	2	1	1	0	0	0	0	0	0	0	0	0	0	0	0	0	0	0	0	0	0	0	0	0	0	0
23_19	notSOM	0	1	2	2	0	0	0	0	0	0	0	0	0	0	0	0	0	0	0	1	1	2	2	1	0	0	0	0	0	0	0	0	0	0	0	0	0	0	0	0	0	0	0	0	0	0	0	0
22_1	SOM	0	0	0	4	6	0	0	0	0	0	0	0	0	0	0	0	0	2	2	0	0	0	1	1	2	0	0	0	0	0	0	0	0	0	0	0	0	0	0	0	0	0	0	0	0	0	0	0
22_5	SOM	0	0	0	0	4	0	0	0	0	0	0	0	0	0	0	0	0	0	2	2	0	0	0	1	1	0	0	0	0	0	0	0	0	0	0	0	0	0	0	0	0	0	0	0	0	0	0	0
22_2	notSOM	0	0	0	0	5	0	0	0	0	0	0	0	0	0	0	0	0	0	2	2	0	1	1	2	1	0	0	0	0	0	0	0	0	0	0	0	0	0	0	0	0	0	0	0	0	0	0	0
22_3	notSOM	0	0	2	3	2	0	0	0	0	0	0	0	0	0	0	0	1	1	1	1	0	0	0	1	1	0	0	0	0	0	0	0	0	0	0	0	0	0	0	0	0	0	0	0	0	0	0	0
22_4	notSOM	0	0	2	3	2	0	0	0	0	0	0	0	0	0	0	0	1	1	1	1	0	0	0	1	1	0	0	0	0	0	0	0	0	0	0	0	0	0	0	0	0	0	0	0	0	0	0	0
22_10	notSOM	0	0	0	0	1	0	0	0	0	0	0	0	0	0	0	0	0	0	0	0	0	2	2	1	0	0	0	0	0	0	0	0	0	0	0	0	0	0	0	0	0	0	0	0	0	0	0	0
22_6	notSOM	0	0	0	1	0	0	0	0	0	0	0	0	0	0	0	0	0	0	0	2	1	1	2	1	0	0	0	0	0	0	0	0	0	0	0	0	0	0	0	0	0	0	0	0	0	0	0	0
22_11	notSOM	0	3	2	0	0	0	0	0	0	0	0	0	0	0	0	1	1	0	0	0	0	0	0	0	0	0	0	0	0	0	0	0	0	0	0	0	0	0	0	0	0	0	0	0	0	0	0	0
22_7	notSOM	0	2	3	0	0	0	0	0	0	0	0	0	0	0	0	1	1	0	0	1	0	0	0	0	1	0	0	0	0	0	0	0	0	0	0	0	0	0	0	0	0	0	0	0	0	0	0	0
22_8	notSOM	0	2	3	0	0	0	0	0	0	0	0	0	0	0	0	1	1	0	0	1	0	0	0	0	1	0	0	0	0	0	0	0	0	0	0	0	0	0	0	0	0	0	0	0	0	0	0	0
22_9	notSOM	0	0	1	0	0	0	0	0	0	0	0	0	0	0	0	0	0	0	0	0	1	2	1	1	0	0	0	0	0	0	0	0	0	0	0	0	0	0	0	0	0	0	0	0	0	0	0	0
22_18	notSOM	0	0	0	1	0	0	0	0	0	0	0	0	0	0	0	0	0	0	0	0	0	1	2	1	1	0	0	0	0	0	0	0	0	0	0	0	0	0	0	0	0	0	0	0	0	0	0	0
22_16	notSOM	0	0	1	0	0	0	0	0	0	0	0	0	0	0	0	0	0	0	0	0	1	2	1	1	0	0	0	0	0	0	0	0	0	0	0	0	0	0	0	0	0	0	0	0	0	0	0	0
22_17	notSOM	0	0	0	0	1	0	0	0	0	0	0	0	0	0	0	0	0	0	0	0	0	1	1	2	1	0	0	0	0	0	0	0	0	0	0	0	0	0	0	0	0	0	0	0	0	0	0	0
22_14	notSOM	0	0	0	1	0	0	0	0	0	0	0	0	0	0	0	0	0	0	0	0	0	1	2	1	1	0	0	0	0	0	0	0	0	0	0	0	0	0	0	0	0	0	0	0	0	0	0	0
22_15	notSOM	0	0	0	1	0	0	0	0	0	0	0	0	0	0	0	0	0	0	0	0	1	1	2	1	0	0	0	0	0	0	0	0	0	0	0	0	0	0	0	0	0	0	0	0	0	0	0	0
22_12	notSOM	0	3	2	0	0	0	0	0	0	0	0	0	0	0	0	1	1	0	0	0	0	0	0	0	0	0	0	0	0	0	0	0	0	0	0	0	0	0	0	0	0	0	0	0	0	0	0	0
22_13	notSOM	0	1	0	0	0	0	0	0	0	0	0	0	0	0	0	0	0	0	0	0	1	2	2	0	0	0	0	0	0	0	0	0	0	0	0	0	0	0	0	0	0	0	0	0	0	0	0	0
25_14	SOM	0	2	2	1	2	0	0	0	0	0	0	0	1	0	0	1	1	0	0	0	0	1	2	2	1	0	0	0	0	0	0	0	0	0	0	0	0	0	0	0	0	0	0	0	0	0	0	0
25_19	notSOM	0	0	2	4	3	0	0	0	0	0	0	0	0	0	0	0	1	1	1	2	0	1	2	2	1	0	0	0	0	0	0	0	0	0	0	0	0	0	0	0	0	0	0	0	0	0	0	0
25_17	notSOM	0	1	1	1	3	0	0	0	0	0	0	0	0	0	1	0	0	0	1	2	1	2	2	1	0	0	0	0	0	0	0	0	0	0	0	0	0	0	0	0	0	0	0	0	0	0	0	0
25_18	notSOM	0	2	2	2	3	0	0	0	0	0	0	0	0	0	0	1	1	1	2	2	0	1	0	0	0	0	0	0	0	0	0	0	0	0	0	0	0	0	0	0	0	0	0	0	0	0	0	0
25_15	notSOM	0	2	2	1	1	0	0	0	0	0	0	1	0	0	0	1	1	0	0	0	0	0	1	2	2	0	0	0	0	0	0	0	0	0	0	0	0	0	0	0	0	0	0	0	0	0	0	0
25_16	notSOM	0	0	2	3	4	0	0	0	0	0	0	0	0	0	0	0	0	1	2	2	1	2	2	1	0	0	0	0	0	0	0	0	0	0	0	0	0	0	0	0	0	0	0	0	0	0	0	0
25_1	notSOM	0	0	1	6	6	0	0	0	0	0	0	0	0	0	0	0	1	3	3	2	0	1	0	0	0	0	0	0	0	0	0	0	0	0	0	0	0	0	0	0	0	0	0	0	0	0	0	0
25_3	notSOM	0	0	0	1	6	0	0	0	0	0	0	0	0	0	0	0	0	1	3	3	0	0	1	0	0	0	0	0	0	0	0	0	0	0	0	0	0	0	0	0	0	0	0	0	0	0	0	0
25_2	notSOM	0	0	0	0	3	0	0	0	0	0	0	0	0	0	0	0	0	0	2	3	0	0	1	0	0	0	0	0	0	0	0	0	0	0	0	0	0	0	0	0	0	0	0	0	0	0	0	0
25_9	notSOM	0	0	3	4	1	0	0	0	0	0	0	0	0	1	0	0	1	1	0	1	1	2	2	1	0	0	0	0	0	0	0	0	0	0	0	0	0	0	0	0	0	0	0	0	0	0	0	0
25_25	notSOM	0	2	4	3	2	0	0	0	0	0	0	0	0	0	0	1	2	2	1	0	0	0	0	0	1	0	0	0	0	0	0	0	0	0	0	0	0	0	0	0	0	0	0	0	0	0	0	0
25_8	notSOM	0	0	3	2	1	0	0	0	0	0	1	0	0	0	0	0	1	1	0	0	0	0	1	2	2	0	0	0	0	0	0	0	0	0	0	0	0	0	0	0	0	0	0	0	0	0	0	0
25_24	notSOM	0	2	4	2	0	0	0	0	0	0	0	0	0	0	0	1	2	1	0	0	0	0	0	2	2	0	0	0	0	0	0	0	0	0	0	0	0	0	0	0	0	0	0	0	0	0	0	0
25_23	notSOM	0	2	4	2	0	0	0	0	0	0	0	0	0	0	0	1	2	1	0	1	0	0	1	0	1	0	0	0	0	0	0	0	0	0	0	0	0	0	0	0	0	0	0	0	0	0	0	0
25_22	notSOM	0	2	2	2	4	0	0	0	0	0	0	0	0	0	0	1	1	1	1	0	0	0	1	2	3	0	0	0	0	0	0	0	0	0	0	0	0	0	0	0	0	0	0	0	0	0	0	0
25_5	notSOM	0	0	2	3	6	0	0	0	0	0	0	0	0	0	0	0	1	2	3	3	1	0	0	0	0	0	0	0	0	0	0	0	0	0	0	0	0	0	0	0	0	0	0	0	0	0	0	0
25_21	notSOM	0	2	3	4	2	0	0	0	0	0	0	0	0	0	0	1	2	2	1	1	0	0	0	1	0	0	0	0	0	0	0	0	0	0	0	0	0	0	0	0	0	0	0	0	0	0	0	0
25_4	notSOM	0	0	0	2	3	0	0	0	0	0	0	0	0	0	0	0	0	1	2	3	0	1	0	0	0	0	0	0	0	0	0	0	0	0	0	0	0	0	0	0	0	0	0	0	0	0	0	0
25_20	notSOM	0	2	3	4	2	0	0	0	0	0	0	0	0	0	0	1	2	2	1	1	0	0	0	1	0	0	0	0	0	0	0	0	0	0	0	0	0	0	0	0	0	0	0	0	0	0	0	0
25_7	notSOM	0	0	2	4	2	0	0	0	0	0	0	0	1	0	0	0	0	1	1	0	1	2	2	1	0	0	0	0	0	0	0	0	0	0	0	0	0	0	0	0	0	0	0	0	0	0	0	0
25_6	notSOM	0	1	0	3	4	0	0	0	0	0	0	1	0	0	0	0	0	1	1	0	0	1	2	2	1	0	0	0	0	0	0	0	0	0	0	0	0	0	0	0	0	0	0	0	0	0	0	0
25_26	notSOM	0	2	4	3	2	0	0	0	0	0	0	0	0	0	0	1	2	2	1	0	0	0	0	0	1	0	0	0	0	0	0	0	0	0	0	0	0	0	0	0	0	0	0	0	0	0	0	0
25_27	notSOM	0	2	4	4	1	0	0	0	0	0	0	0	0	0	0	1	2	2	1	0	0	0	0	0	0	0	0	0	0	0	0	0	0	0	0	0	0	0	0	0	0	0	0	0	0	0	0	0
25_12	notSOM	0	0	0	3	2	0	0	0	0	0	0	1	0	0	0	0	0	1	1	0	0	0	0	1	2	0	0	0	0	0	0	0	0	0	0	0	0	0	0	0	0	0	0	0	0	0	0	0
25_11	notSOM	0	1	0	3	6	0	0	0	0	0	0	0	0	0	1	0	0	1	2	1	1	2	2	1	0	0	0	0	0	0	0	0	0	0	0	0	0	0	0	0	0	0	0	0	0	0	0	0
25_13	notSOM	0	1	1	1	3	0	0	0	0	0	0	0	0	1	0	0	0	0	1	2	1	2	2	1	0	0	0	0	0	0	0	0	0	0	0	0	0	0	0	0	0	0	0	0	0	0	0	0
25_10	notSOM	0	1	4	4	4	0	0	0	0	0	0	0	0	0	0	1	2	2	2	1	0	0	1	0	0	0	0	0	0	0	0	0	0	0	0	0	0	0	0	0	0	0	0	0	0	0	0	0
24_20	SOM	0	1	2	2	0	0	0	0	0	0	0	0	0	0	0	0	0	0	0	1	1	2	2	1	0	0	0	0	0	0	0	0	0	0	0	0	0	0	0	0	0	0	0	0	0	0	0	0
24_17	SOM	0	2	3	0	1	0	0	0	0	0	0	0	1	0	0	1	1	0	1	2	0	0	0	0	0	0	0	0	0	0	0	0	0	0	0	0	0	1	0	0	0	0	0	0	0	0	0	0
24_19	SOM	0	1	2	2	0	0	0	0	0	0	0	0	0	0	0	0	0	0	0	1	1	2	2	1	0	0	0	0	0	0	0	0	0	0	0	0	0	0	0	0	0	0	0	0	0	0	0	0
24_18	SOM	0	2	2	1	1	0	0	0	0	0	0	0	1	0	0	1	1	0	1	2	0	0	0	0	0	0	0	0	0	0	0	0	0	0	0	0	1	0	0	0	0	0	0	0	0	0	0	0
24_15	notSOM	0	1	2	1	1	0	0	0	0	0	0	0	0	0	0	0	0	0	1	2	1	2	2	1	1	0	0	0	0	0	0	0	0	0	0	0	0	0	0	0	0	0	0	0	0	0	0	0
24_14	notSOM	0	1	2	1	1	0	0	0	0	0	0	0	0	0	0	0	0	0	1	2	1	2	2	1	1	0	0	0	0	0	0	0	0	0	0	0	0	0	0	0	0	0	0	0	0	0	0	0
24_16	notSOM	0	1	2	1	1	0	0	0	0	0	0	0	0	0	0	0	0	0	1	2	1	2	2	1	1	0	0	0	0	0	0	0	0	0	0	0	0	0	0	0	0	0	0	0	0	0	0	0
24_6	notSOM	0	0	2	6	0	0	0	0	0	0	1	0	0	0	0	0	1	4	0	0	0	0	0	2	4	0	0	0	0	0	0	0	0	0	0	0	1	0	0	0	0	0	0	0	0	0	0	0
24_12	notSOM	0	0	2	4	2	0	0	0	0	0	0	1	0	0	0	0	1	2	2	0	0	0	0	0	2	0	0	0	0	0	0	0	0	0	0	1	0	0	0	0	0	0	0	0	0	0	0	0
24_5	notSOM	0	2	1	0	5	0	0	0	0	0	0	0	1	0	0	1	2	0	0	2	0	0	2	4	4	0	0	0	0	0	0	0	0	0	0	0	0	0	1	0	0	0	0	0	0	0	0	0
24_13	notSOM	0	1	2	1	1	0	0	0	0	0	0	0	0	0	0	0	0	0	1	2	1	2	2	1	1	0	0	0	0	0	0	0	0	0	0	0	0	0	0	0	0	0	0	0	0	0	0	0
24_8	notSOM	0	1	1	2	4	0	0	0	0	0	0	0	0	0	1	0	0	1	2	0	1	2	2	2	2	0	0	0	0	0	0	0	0	0	0	0	0	0	0	0	0	0	0	0	0	0	0	0
24_10	notSOM	0	1	1	2	4	0	0	0	0	0	0	0	0	0	1	0	0	1	2	0	1	2	2	2	2	0	0	0	0	0	0	0	0	0	0	0	0	0	0	0	0	0	0	0	0	0	0	0
24_7	notSOM	0	1	1	2	4	0	0	0	0	0	0	0	0	0	1	0	0	1	2	0	1	2	2	2	2	0	0	0	0	0	0	0	0	0	0	0	0	0	0	0	0	0	0	0	0	0	0	0
24_11	notSOM	0	1	2	3	2	0	0	0	0	0	0	1	0	0	0	0	1	2	2	0	0	0	0	0	2	0	0	0	0	0	0	0	0	0	0	0	0	1	0	0	0	0	0	0	0	0	0	0
24_9	notSOM	0	1	1	2	4	0	0	0	0	0	0	0	0	0	1	0	0	1	2	0	1	2	2	2	2	0	0	0	0	0	0	0	0	0	0	0	0	0	0	0	0	0	0	0	0	0	0	0
24_2	notSOM	0	1	2	1	8	0	0	0	0	0	0	1	0	0	0	1	2	0	2	0	0	0	2	4	4	0	0	0	0	0	0	0	0	0	0	0	0	1	0	0	0	0	0	0	0	0	0	0
24_1	notSOM	0	0	3	4	5	0	0	0	0	0	0	0	1	0	0	1	2	0	0	2	0	2	4	4	2	0	0	0	0	0	0	0	0	0	0	0	0	0	1	0	0	0	0	0	0	0	0	0
24_4	notSOM	0	0	2	5	3	0	0	0	0	0	0	0	0	1	0	0	1	2	0	0	1	2	3	3	2	0	0	0	0	0	0	0	0	0	0	0	0	0	0	1	0	0	0	0	0	0	0	0
24_3	notSOM	0	0	2	5	3	0	0	0	0	0	0	0	0	1	0	0	1	2	0	0	1	2	3	3	2	0	0	0	0	0	0	0	0	0	0	0	0	0	0	1	0	0	0	0	0	0	0	0
27_21	SOM	0	3	1	5	2	0	0	0	0	0	0	0	0	0	0	1	0	2	1	1	0	0	0	0	0	0	0	0	0	0	0	0	0	0	0	0	0	0	0	0	0	0	0	0	0	0	1	0
27_22	SOM	0	3	1	5	2	0	0	0	0	0	0	0	0	0	0	1	0	2	1	1	0	0	0	0	0	0	0	0	0	0	0	0	0	0	0	0	0	0	0	0	0	0	0	0	0	0	1	0
27_17	SOM	0	1	1	1	2	0	0	0	0	0	0	0	0	0	0	0	0	0	1	1	1	2	2	1	0	0	0	0	0	0	0	0	0	0	0	0	0	0	0	0	0	0	0	0	0	0	0	0
27_19	SOM	0	1	2	1	2	0	0	0	0	0	0	0	0	0	0	0	0	0	1	1	1	2	2	1	0	0	0	0	0	0	0	0	0	0	0	0	0	0	0	0	0	0	0	0	0	0	0	0
27_15	notSOM	0	1	2	1	0	0	0	0	0	0	0	0	0	0	0	0	0	0	0	2	1	2	2	1	1	0	0	0	0	0	0	0	0	0	0	0	0	0	0	0	0	0	0	0	0	0	0	0
27_16	notSOM	0	2	3	8	0	0	0	0	0	0	0	0	0	0	0	1	1	3	0	0	0	0	0	0	2	0	0	0	0	0	0	0	0	0	0	0	0	0	0	0	0	0	0	0	0	0	1	0
27_13	notSOM	0	2	2	1	3	0	0	0	0	0	0	0	0	0	0	1	1	0	0	1	0	1	3	4	3	0	0	0	0	0	0	0	0	0	0	0	0	0	0	0	0	0	0	0	0	0	0	0
27_14	notSOM	0	1	1	3	3	0	0	0	0	0	0	0	0	0	0	0	0	1	1	1	1	2	2	1	2	0	0	0	0	0	0	0	0	0	0	0	0	0	0	0	0	0	0	0	0	0	0	0
27_20	notSOM	0	1	8	2	2	0	0	0	0	0	0	0	0	0	0	0	3	1	1	0	0	0	0	0	0	0	0	0	0	0	0	0	0	0	0	0	0	0	0	0	0	0	0	0	0	1	0	0
27_11	notSOM	0	1	1	2	3	0	0	0	0	0	0	0	0	0	0	0	0	1	1	1	1	2	2	1	2	0	0	0	0	0	0	0	0	0	0	0	0	0	0	0	0	0	0	0	0	0	0	0
27_12	notSOM	0	0	2	1	0	0	0	0	0	0	0	0	0	0	0	0	0	0	0	2	1	2	2	1	1	0	0	0	0	0	0	0	0	0	0	0	0	0	0	0	0	0	0	0	0	0	0	0
27_10	notSOM	0	2	2	1	3	0	0	0	0	0	0	0	0	0	0	1	1	0	0	1	0	1	3	4	3	0	0	0	0	0	0	0	0	0	0	0	0	0	0	0	0	0	0	0	0	0	0	0
27_9	notSOM	0	2	4	1	6	0	0	0	0	0	0	0	0	0	0	1	2	0	2	0	0	0	0	2	4	0	0	0	0	0	0	0	0	0	0	0	0	0	0	0	0	0	0	0	0	0	0	1
27_8	notSOM	0	1	1	1	5	0	0	0	0	0	0	0	0	0	0	0	0	0	2	2	1	2	2	2	2	0	0	0	0	0	0	0	0	0	0	0	0	0	0	0	0	0	0	0	0	0	0	0
27_7	notSOM	0	0	3	4	3	0	0	0	0	0	0	0	0	0	0	0	1	1	1	1	1	2	2	3	2	0	0	0	0	0	0	0	0	0	0	0	0	0	0	0	0	0	0	0	0	0	0	0
27_6	notSOM	0	1	0	1	5	0	0	0	0	0	0	0	0	0	0	0	0	0	2	2	1	2	2	2	2	0	0	0	0	0	0	0	0	0	0	0	0	0	0	0	0	0	0	0	0	0	0	0
27_5	notSOM	0	0	3	4	2	0	0	0	0	0	0	0	0	0	0	0	1	1	1	1	1	2	2	3	2	0	0	0	0	0	0	0	0	0	0	0	0	0	0	0	0	0	0	0	0	0	0	0
27_4	notSOM	0	2	2	2	3	0	0	0	0	0	0	0	0	0	0	1	1	1	0	4	0	0	2	4	4	0	0	0	0	0	0	0	0	0	0	0	0	0	0	0	0	0	0	0	0	0	0	0
27_3	notSOM	0	0	1	6	6	0	0	0	0	0	0	0	0	0	0	0	0	2	2	1	1	2	3	3	2	0	0	0	0	0	0	0	0	0	0	0	0	0	0	0	0	0	0	0	0	0	0	0
27_2	notSOM	0	0	1	5	6	0	0	0	0	0	0	0	0	0	0	0	0	2	2	1	1	2	3	3	2	0	0	0	0	0	0	0	0	0	0	0	0	0	0	0	0	0	0	0	0	0	0	0
27_1	notSOM	0	0	2	4	9	0	0	0	0	0	0	0	0	0	0	0	1	1	3	0	0	2	4	4	2	0	0	0	0	0	0	0	0	0	0	0	0	0	0	0	0	0	0	0	0	0	0	0
27_18	notSOM	0	0	0	2	1	0	0	0	0	0	0	0	0	0	0	0	0	0	0	0	0	1	2	2	1	0	0	0	0	0	0	0	0	0	0	0	0	0	0	0	0	0	0	0	0	0	0	0
26_28	SOM	0	1	2	2	0	0	0	0	0	0	0	0	0	0	1	0	0	0	0	0	1	2	2	1	0	0	0	0	0	0	0	0	0	0	0	0	0	0	0	0	0	0	0	0	0	0	0	0
26_27	notSOM	0	1	2	1	2	0	0	0	0	0	0	0	0	1	1	0	0	0	0	0	1	2	2	1	0	0	0	0	0	0	0	0	0	0	0	0	0	0	0	0	0	0	0	0	0	0	0	0
26_22	notSOM	0	1	2	2	0	0	0	0	0	0	0	0	0	0	0	0	0	0	0	1	1	2	2	1	0	0	0	0	0	0	0	0	0	0	0	0	0	0	0	0	0	0	0	0	0	0	0	0
26_21	notSOM	0	1	2	2	0	0	0	0	0	0	0	0	0	0	0	0	0	0	0	1	1	2	2	1	0	0	0	0	0	0	0	0	0	0	0	0	0	0	0	0	0	0	0	0	0	0	0	0
26_20	notSOM	0	1	1	4	3	0	0	0	0	0	1	1	0	0	0	0	0	1	0	2	0	1	2	2	1	0	0	0	0	0	0	0	0	0	0	0	0	0	0	0	0	0	0	0	0	0	0	0
26_26	notSOM	0	1	2	1	2	0	0	0	0	0	0	0	0	1	1	0	0	0	0	0	1	2	2	1	0	0	0	0	0	0	0	0	0	0	0	0	0	0	0	0	0	0	0	0	0	0	0	0
26_25	notSOM	0	1	1	3	2	0	0	0	0	0	0	0	1	1	0	0	0	0	0	1	1	2	2	1	0	0	0	0	0	0	0	0	0	0	0	0	0	0	0	0	0	0	0	0	0	0	0	0
26_24	notSOM	0	1	1	3	2	0	0	0	0	0	0	0	1	1	0	0	0	0	0	1	1	2	2	1	0	0	0	0	0	0	0	0	0	0	0	0	0	0	0	0	0	0	0	0	0	0	0	0
26_23	notSOM	0	0	3	3	3	0	0	0	0	0	0	1	1	0	0	0	0	0	1	0	1	2	2	1	0	0	0	0	0	0	0	0	0	0	0	0	0	0	0	0	0	0	0	0	0	0	0	0
26_2	notSOM	0	1	6	5	2	0	0	0	0	0	0	0	1	1	0	0	3	2	0	1	0	0	0	0	1	0	0	0	0	0	0	0	0	0	0	0	0	0	0	0	0	0	0	0	0	1	0	0
26_1	notSOM	0	1	5	4	5	0	0	0	0	0	0	0	0	0	0	0	3	2	0	1	0	0	2	4	4	0	0	0	0	0	0	0	0	0	0	0	0	0	0	0	0	0	0	0	0	1	0	0
26_10	notSOM	0	0	3	3	7	0	0	0	0	0	0	0	0	0	0	0	1	0	2	2	1	2	3	3	2	0	0	0	0	0	0	0	0	0	0	0	0	0	0	0	0	0	0	0	0	0	0	1
26_6	notSOM	0	2	3	5	4	0	0	0	0	0	0	0	0	1	1	1	1	2	2	0	0	0	0	0	2	0	0	0	0	0	0	0	0	0	0	0	0	0	0	0	0	0	0	0	0	0	1	1
26_18	notSOM	0	1	2	1	2	0	0	0	0	0	0	0	0	0	0	0	0	0	1	0	1	2	2	1	1	0	0	0	0	0	0	0	0	0	0	0	0	0	0	0	0	0	0	0	0	0	0	0
26_11	notSOM	0	1	3	1	6	0	0	0	0	0	1	1	0	0	0	0	1	0	2	2	0	0	1	2	2	0	0	0	0	0	0	0	0	0	0	0	0	0	0	0	0	0	0	0	0	0	0	1
26_5	notSOM	0	1	1	8	8	0	0	0	0	0	0	0	0	0	0	1	0	2	2	0	0	2	4	4	2	0	0	0	0	0	0	0	0	0	0	0	0	0	0	0	0	0	0	0	0	0	1	0
26_19	notSOM	0	1	2	1	2	0	0	0	0	0	0	0	0	0	0	0	0	0	1	0	1	2	2	1	1	0	0	0	0	0	0	0	0	0	0	0	0	0	0	0	0	0	0	0	0	0	0	0
26_4	notSOM	0	2	3	4	4	0	0	0	0	0	0	0	0	0	1	1	1	2	2	0	0	0	0	2	4	0	0	0	0	0	0	0	0	0	0	0	0	0	0	0	0	0	0	0	0	0	1	1
26_16	notSOM	0	1	2	1	2	0	0	0	0	0	0	0	0	0	0	0	0	0	1	0	1	2	2	1	1	0	0	0	0	0	0	0	0	0	0	0	0	0	0	0	0	0	0	0	0	0	0	0
26_3	notSOM	0	2	3	4	4	0	0	0	0	0	0	0	0	0	1	1	1	2	2	0	0	0	0	2	4	0	0	0	0	0	0	0	0	0	0	0	0	0	0	0	0	0	0	0	0	0	1	1
26_17	notSOM	0	1	2	1	2	0	0	0	0	0	0	0	0	0	0	0	0	0	1	0	1	2	2	1	1	0	0	0	0	0	0	0	0	0	0	0	0	0	0	0	0	0	0	0	0	0	0	0
26_14	notSOM	0	1	1	3	2	0	0	0	0	0	0	0	0	0	0	0	0	1	0	2	1	2	2	2	2	0	0	0	0	0	0	0	0	0	0	0	0	0	0	0	0	0	0	0	0	0	0	0
26_9	notSOM	0	0	3	3	7	0	0	0	0	0	0	0	0	0	0	0	1	0	2	2	1	2	3	3	2	0	0	0	0	0	0	0	0	0	0	0	0	0	0	0	0	0	0	0	0	0	0	1
26_15	notSOM	0	1	1	3	2	0	0	0	0	0	0	0	0	0	0	0	0	1	0	2	1	2	2	2	2	0	0	0	0	0	0	0	0	0	0	0	0	0	0	0	0	0	0	0	0	0	0	0
26_12	notSOM	0	1	1	3	2	0	0	0	0	0	0	0	0	0	0	0	0	1	0	2	1	2	2	2	2	0	0	0	0	0	0	0	0	0	0	0	0	0	0	0	0	0	0	0	0	0	0	0
26_8	notSOM	0	2	2	5	4	0	0	0	0	0	0	1	1	0	0	1	0	2	2	0	0	0	0	1	2	0	0	0	0	0	0	0	0	0	0	0	0	0	0	0	0	0	0	0	0	0	1	0
26_13	notSOM	0	1	1	3	2	0	0	0	0	0	0	0	0	0	0	0	0	1	0	2	1	2	2	2	2	0	0	0	0	0	0	0	0	0	0	0	0	0	0	0	0	0	0	0	0	0	0	0
26_7	notSOM	0	2	3	5	4	0	0	0	0	0	0	0	0	1	1	1	1	2	2	0	0	0	0	0	2	0	0	0	0	0	0	0	0	0	0	0	0	0	0	0	0	0	0	0	0	0	1	1
29_23	SOM	0	3	1	5	2	0	0	0	0	0	0	0	0	0	0	1	0	2	1	1	0	0	0	0	0	0	0	0	0	0	0	0	0	0	0	0	0	0	0	0	0	0	0	0	0	0	1	0
29_24	SOM	0	3	1	5	2	0	0	0	0	0	0	0	0	0	0	1	0	2	1	1	0	0	0	0	0	0	0	0	0	0	0	0	0	0	0	0	0	0	0	0	0	0	0	0	0	0	1	0
29_10	notSOM	0	1	0	3	1	0	0	1	0	0	0	0	0	0	0	0	0	1	1	1	1	2	2	1	1	0	0	0	0	0	0	0	0	1	0	0	0	0	0	0	0	0	0	0	0	0	0	0
29_20	notSOM	0	0	0	2	2	0	0	0	0	0	0	0	0	0	0	0	0	0	0	0	0	1	2	2	1	0	0	0	0	0	0	0	0	0	0	0	0	0	0	0	0	0	0	0	0	0	0	0
29_21	notSOM	0	2	4	1	6	0	0	0	0	0	0	0	0	0	0	1	2	1	2	1	0	0	0	2	4	0	0	0	0	0	0	0	0	0	0	0	0	0	0	0	0	0	0	0	0	0	0	1
29_17	notSOM	0	1	8	2	2	0	0	0	0	0	0	0	0	0	0	0	3	1	1	1	0	0	0	0	0	0	0	0	0	0	0	0	0	0	0	0	0	0	0	0	0	0	0	0	0	1	0	0
29_6	notSOM	0	0	2	4	5	0	0	0	0	0	0	0	0	0	0	0	1	1	2	1	1	2	3	3	2	0	0	0	0	0	0	0	0	0	0	0	0	0	0	0	0	0	0	0	0	0	0	0
29_18	notSOM	0	1	1	1	1	0	0	0	0	0	0	0	0	0	0	0	0	0	1	1	1	2	2	1	1	0	0	0	0	0	0	0	0	0	0	0	0	0	0	0	0	0	0	0	0	0	0	0
29_7	notSOM	0	0	0	2	1	1	0	0	0	0	0	0	0	0	0	0	0	0	0	1	0	1	2	2	1	0	0	0	0	0	0	1	0	0	0	0	0	0	0	0	0	0	0	0	0	0	0	0
29_15	notSOM	0	0	2	2	0	0	0	0	0	0	0	0	0	0	0	0	0	0	0	1	1	2	2	1	0	0	0	0	0	0	0	0	0	0	0	0	0	0	0	0	0	0	0	0	0	0	0	0
29_4	notSOM	0	0	3	1	3	0	0	0	1	0	0	0	0	0	0	0	1	1	1	1	1	2	2	2	2	0	0	0	0	0	0	0	0	0	1	0	0	0	0	0	0	0	0	0	0	0	0	0
29_16	notSOM	0	2	2	2	6	0	0	0	0	0	0	0	0	0	0	1	2	1	1	2	0	0	2	4	4	0	0	0	0	0	0	0	0	0	0	0	0	0	0	0	0	0	0	0	0	0	0	0
29_5	notSOM	0	0	0	0	2	0	1	0	0	0	0	0	0	0	0	0	0	0	0	0	0	0	1	2	2	0	0	0	0	0	1	0	0	0	0	0	0	0	0	0	0	0	0	0	0	0	0	0
29_22	notSOM	0	2	3	8	0	0	0	0	0	0	0	0	0	0	0	1	1	3	1	0	0	0	0	0	2	0	0	0	0	0	0	0	0	0	0	0	0	0	0	0	0	0	0	0	0	0	1	0
29_2	notSOM	0	0	1	6	4	0	0	0	0	1	0	0	0	0	0	0	1	2	1	1	1	2	3	3	2	0	0	0	0	0	0	0	0	0	0	0	0	0	0	0	0	0	0	0	0	0	0	0
29_13	notSOM	0	1	1	1	3	0	0	0	0	0	0	0	0	0	0	0	0	1	1	2	1	2	2	2	2	0	0	0	0	0	0	0	0	0	0	0	0	0	0	0	0	0	0	0	0	0	0	0
29_14	notSOM	0	1	1	1	0	0	0	1	0	0	0	0	0	0	0	0	0	0	1	2	1	2	2	1	1	0	0	0	0	0	0	0	0	1	0	0	0	0	0	0	0	0	0	0	0	0	0	0
29_3	notSOM	0	0	2	2	6	0	0	0	0	0	0	0	0	0	0	0	2	1	1	1	0	0	3	4	4	0	0	0	0	0	0	0	0	0	0	0	0	0	0	0	0	0	0	0	0	0	0	0
29_11	notSOM	0	0	2	1	2	0	1	0	0	0	0	0	0	0	0	0	0	0	1	1	1	2	2	1	0	0	0	0	0	0	0	0	1	0	0	0	0	0	0	0	0	0	0	0	0	0	0	0
29_1	notSOM	0	0	2	7	6	0	0	0	0	0	0	0	0	0	0	1	1	2	1	0	0	2	4	4	2	0	0	0	0	0	0	0	0	0	0	0	0	0	0	0	0	0	0	0	0	0	0	0
29_12	notSOM	0	1	1	1	3	0	0	0	0	0	0	0	0	0	0	0	0	1	1	2	1	2	2	2	2	0	0	0	0	0	0	0	0	0	0	0	0	0	0	0	0	0	0	0	0	0	0	0
29_9	notSOM	0	2	0	1	3	0	0	0	0	1	0	0	0	0	0	1	0	1	1	1	0	1	2	3	3	0	0	0	0	0	0	0	0	0	0	0	0	0	0	0	0	0	0	0	0	0	0	0
29_8	notSOM	0	1	1	0	5	0	0	0	1	0	0	0	0	0	0	0	0	1	2	1	1	2	2	2	2	0	0	0	0	0	0	0	0	0	1	0	0	0	0	0	0	0	0	0	0	0	0	0
29_19	notSOM	0	1	1	1	1	0	0	0	0	0	0	0	0	0	0	0	0	0	1	1	1	2	2	1	1	0	0	0	0	0	0	0	0	0	0	0	0	0	0	0	0	0	0	0	0	0	0	0
28_5	SOM	0	1	2	0	0	0	0	0	0	0	0	0	0	0	0	0	0	0	0	0	1	2	2	1	0	0	0	0	0	0	0	0	0	0	0	0	0	0	0	0	0	0	0	0	0	0	0	0
28_3	notSOM	0	1	1	1	1	0	0	0	0	0	0	0	0	0	0	0	0	0	0	0	1	2	2	1	1	0	0	0	0	0	0	0	0	0	0	0	0	0	0	0	0	0	0	0	0	0	0	0
28_16	notSOM	0	1	1	2	0	0	0	0	0	0	0	0	0	0	0	0	0	0	0	0	0	2	1	1	2	0	0	0	0	0	0	0	0	0	0	0	0	0	0	0	0	0	0	0	0	0	0	0
28_4	notSOM	0	0	1	2	1	0	0	0	0	0	0	0	0	0	0	0	0	0	0	0	1	2	2	2	0	0	0	0	0	0	0	0	0	0	0	0	0	0	0	0	0	0	0	0	0	0	0	0
28_17	notSOM	0	1	1	1	1	0	0	0	0	0	0	0	0	0	0	0	0	0	0	0	1	1	1	0	1	0	0	0	0	0	0	0	0	0	0	0	0	0	0	0	0	0	0	0	0	0	0	0
28_1	notSOM	0	0	1	2	1	0	0	0	0	0	0	0	0	0	0	0	0	0	0	0	1	2	2	2	0	0	0	0	0	0	0	0	0	0	0	0	0	0	0	0	0	0	0	0	0	0	0	0
28_14	notSOM	0	0	2	2	0	0	0	0	0	0	0	0	0	0	0	0	0	0	0	0	1	0	3	2	2	0	0	0	0	0	0	0	0	0	0	0	0	0	0	0	0	0	0	0	0	0	0	0
28_2	notSOM	0	0	1	2	2	0	0	0	0	0	0	0	0	0	0	0	0	0	0	0	1	2	3	1	2	0	0	0	0	0	0	0	0	0	0	0	0	0	0	0	0	0	0	0	0	0	0	0
28_15	notSOM	0	0	1	3	0	0	0	0	0	0	0	0	0	0	0	0	0	0	0	0	0	2	1	1	2	0	0	0	0	0	0	0	0	0	0	0	0	0	0	0	0	0	0	0	0	0	0	0
28_12	notSOM	0	1	0	1	4	0	0	0	0	0	0	0	0	0	0	0	0	0	0	0	0	2	2	4	1	0	0	0	0	0	0	0	0	0	0	0	0	0	0	0	0	0	0	0	0	0	0	0
28_8	notSOM	0	0	0	1	2	0	0	0	0	0	0	0	0	0	0	0	0	0	0	0	0	1	2	2	2	0	0	0	0	0	0	0	0	0	0	0	0	0	0	0	0	0	0	0	0	0	0	0
28_6	notSOM	0	1	1	1	1	0	0	0	0	0	0	0	0	0	0	0	0	0	0	0	1	2	2	1	1	0	0	0	0	0	0	0	0	0	0	0	0	0	0	0	0	0	0	0	0	0	0	0
28_11	notSOM	0	0	0	1	2	0	0	0	0	0	0	0	0	0	0	0	0	0	0	0	0	1	2	2	2	0	0	0	0	0	0	0	0	0	0	0	0	0	0	0	0	0	0	0	0	0	0	0
28_19	notSOM	0	1	2	0	1	0	0	0	0	0	0	0	0	0	0	0	0	0	0	0	1	1	1	0	1	0	0	0	0	0	0	0	0	0	0	0	0	0	0	0	0	0	0	0	0	0	0	0
31_21	SOM	0	3	1	4	4	0	0	0	0	0	0	0	0	0	0	1	0	2	2	0	0	0	0	0	0	0	0	0	0	0	0	0	0	0	0	0	0	0	0	0	0	0	0	0	0	0	1	0
31_20	notSOM	0	0	2	1	0	0	0	0	0	0	0	0	0	0	1	0	0	0	0	0	1	2	2	1	0	0	0	0	0	0	0	0	0	0	0	0	0	0	1	0	0	0	0	0	0	0	0	0
31_16	notSOM	0	1	0	1	2	0	0	0	0	0	0	0	0	1	0	0	0	0	0	0	1	2	2	1	2	0	0	0	0	0	0	0	0	0	0	0	0	1	0	0	0	0	0	0	0	0	0	0
31_8	notSOM	0	2	2	3	5	0	0	0	0	0	0	0	1	0	0	1	1	1	2	0	0	0	0	1	3	0	0	0	0	0	0	0	0	0	0	0	0	0	1	0	0	0	0	0	0	0	0	1
31_22	notSOM	0	1	1	1	1	0	0	0	0	0	0	0	0	0	0	0	0	0	0	0	1	2	2	1	1	0	0	0	0	0	0	0	0	0	0	0	0	0	0	1	0	0	0	0	0	0	0	0
31_17	notSOM	0	1	2	1	1	0	0	0	0	0	0	0	0	0	1	0	0	0	0	0	1	2	2	1	1	0	0	0	0	0	0	0	0	0	0	0	0	0	0	0	0	0	0	0	0	0	0	0
31_7	notSOM	0	2	2	3	5	0	0	0	0	0	0	0	1	0	0	1	1	1	2	0	0	0	0	1	3	0	0	0	0	0	0	0	0	0	0	0	0	0	1	0	0	0	0	0	0	0	0	1
31_23	notSOM	0	0	0	2	1	0	0	0	0	0	0	0	0	0	0	0	0	0	0	0	0	1	2	2	1	0	0	0	0	0	0	0	0	0	0	0	0	0	0	1	0	0	0	0	0	0	0	0
31_14	notSOM	0	2	3	5	2	0	0	0	0	0	0	0	0	1	0	1	1	2	1	0	0	0	0	0	1	0	0	0	0	0	0	0	0	0	0	0	0	0	0	1	0	0	0	0	0	0	1	0
31_6	notSOM	0	1	1	1	2	0	0	0	0	0	0	0	1	0	0	0	0	0	0	2	1	2	2	1	2	0	0	0	0	0	0	0	0	0	0	0	0	0	1	0	0	0	0	0	0	0	0	0
31_15	notSOM	0	0	2	2	1	0	0	0	0	0	0	0	0	1	0	0	0	0	0	0	1	2	3	3	2	0	0	0	0	0	0	0	0	0	0	0	0	1	0	0	0	0	0	0	0	0	0	0
31_5	notSOM	0	0	2	2	2	0	0	0	0	0	0	0	1	0	0	0	0	0	0	2	1	2	3	3	2	0	0	0	0	0	0	0	0	0	0	0	0	0	1	0	0	0	0	0	0	0	0	0
31_4	notSOM	0	0	0	1	7	0	0	0	0	0	0	1	0	0	0	0	0	0	2	2	0	1	3	4	3	0	0	0	0	0	0	0	0	0	0	1	0	0	0	0	0	0	0	0	0	0	0	0
31_12	notSOM	0	1	2	1	0	0	0	0	0	0	0	0	0	1	0	0	0	0	0	0	1	2	2	1	0	0	0	0	0	0	0	0	0	0	0	0	0	0	0	1	0	0	0	0	0	0	0	0
31_3	notSOM	0	0	4	4	2	0	0	0	0	0	0	1	0	0	0	0	2	2	0	1	0	0	1	3	4	0	0	0	0	0	0	0	0	0	0	0	0	1	0	0	0	0	0	0	0	0	0	0
31_13	notSOM	0	2	3	5	2	0	0	0	0	0	0	0	0	1	0	1	1	2	1	0	0	0	0	0	1	0	0	0	0	0	0	0	0	0	0	0	0	0	0	1	0	0	0	0	0	0	1	0
31_2	notSOM	0	0	1	3	5	0	0	0	0	0	0	1	0	0	0	0	0	0	2	2	1	2	2	3	2	0	0	0	0	0	0	0	0	0	0	0	0	1	0	0	0	0	0	0	0	0	0	0
31_10	notSOM	0	1	0	2	4	0	0	0	0	0	0	0	0	1	0	0	0	0	0	0	0	2	4	4	2	0	0	0	0	0	0	0	0	0	0	0	0	0	1	0	0	0	0	0	0	0	0	0
31_1	notSOM	0	0	0	5	8	0	0	0	0	0	1	0	0	0	0	0	0	2	2	0	0	1	3	4	3	0	0	0	0	0	0	0	0	0	0	0	1	0	0	0	0	0	0	0	0	0	0	0
31_11	notSOM	0	1	1	2	1	0	0	0	0	0	0	0	0	1	0	0	0	0	0	0	1	2	2	2	2	0	0	0	0	0	0	0	0	0	0	0	0	0	0	1	0	0	0	0	0	0	0	0
31_18	notSOM	0	1	7	4	0	0	0	0	0	0	0	0	0	0	1	0	3	2	0	0	0	0	0	0	0	0	0	0	0	0	0	0	0	0	0	0	0	0	0	0	0	0	0	0	0	1	0	0
31_19	notSOM	0	1	1	1	1	0	0	0	0	0	0	0	0	0	1	0	0	0	0	0	1	2	2	2	2	0	0	0	0	0	0	0	0	0	0	0	0	0	1	0	0	0	0	0	0	0	0	0
31_9	notSOM	0	0	1	2	1	0	0	0	0	0	0	0	1	0	0	0	0	0	0	2	1	2	2	3	2	0	0	0	0	0	0	0	0	0	0	0	1	0	0	0	0	0	0	0	0	0	0	0
30_23	SOM	0	3	1	5	2	0	0	0	0	0	0	0	0	0	0	1	0	2	1	1	0	0	0	0	0	0	0	0	0	0	0	0	0	0	0	0	0	0	0	0	0	0	0	0	0	0	1	0
30_24	SOM	0	3	1	5	2	0	0	0	0	0	0	0	0	0	0	1	0	2	1	1	0	0	0	0	0	0	0	0	0	0	0	0	0	0	0	0	0	0	0	0	0	0	0	0	0	0	1	0
30_18	notSOM	0	1	1	1	1	0	0	0	0	0	0	0	0	0	0	0	0	0	1	1	1	2	2	1	1	0	0	0	0	0	0	0	0	0	0	0	0	0	0	0	0	0	0	0	0	0	0	0
30_17	notSOM	0	1	8	2	2	0	0	0	0	0	0	0	0	0	0	0	3	1	1	1	0	0	0	0	0	0	0	0	0	0	0	0	0	0	0	0	0	0	0	0	0	0	0	0	0	1	0	0
30_19	notSOM	0	1	1	1	1	0	0	0	0	0	0	0	0	0	0	0	0	0	1	1	1	2	2	1	1	0	0	0	0	0	0	0	0	0	0	0	0	0	0	0	0	0	0	0	0	0	0	0
30_4	notSOM	0	0	3	1	3	0	0	0	1	0	0	0	0	0	0	0	1	1	1	1	1	2	2	2	2	0	0	0	0	0	0	0	0	0	1	0	0	0	0	0	0	0	0	0	0	0	0	0
30_10	notSOM	0	1	0	3	1	0	0	1	0	0	0	0	0	0	0	0	0	1	1	1	1	2	2	1	1	0	0	0	0	0	0	0	0	1	0	0	0	0	0	0	0	0	0	0	0	0	0	0
30_22	notSOM	0	2	3	8	0	0	0	0	0	0	0	0	0	0	0	1	1	3	1	0	0	0	0	0	2	0	0	0	0	0	0	0	0	0	0	0	0	0	0	0	0	0	0	0	0	0	1	0
30_5	notSOM	0	0	0	0	2	0	1	0	0	0	0	0	0	0	0	0	0	0	0	0	0	0	1	2	2	0	0	0	0	0	1	0	0	0	0	0	0	0	0	0	0	0	0	0	0	0	0	0
30_21	notSOM	0	2	4	1	6	0	0	0	0	0	0	0	0	0	0	1	2	1	2	1	0	0	0	2	4	0	0	0	0	0	0	0	0	0	0	0	0	0	0	0	0	0	0	0	0	0	0	1
30_2	notSOM	0	0	1	6	4	0	0	0	0	1	0	0	0	0	0	0	1	2	1	1	1	2	3	3	2	0	0	0	0	0	0	0	0	0	0	0	0	0	0	0	0	0	0	0	0	0	0	0
30_12	notSOM	0	1	1	1	3	0	0	0	0	0	0	0	0	0	0	0	0	1	1	2	1	2	2	2	2	0	0	0	0	0	0	0	0	0	0	0	0	0	0	0	0	0	0	0	0	0	0	0
30_20	notSOM	0	0	0	2	2	0	0	0	0	0	0	0	0	0	0	0	0	0	0	0	0	1	2	2	1	0	0	0	0	0	0	0	0	0	0	0	0	0	0	0	0	0	0	0	0	0	0	0
30_3	notSOM	0	0	2	2	6	0	0	0	0	0	0	0	0	0	0	0	2	1	1	1	0	0	3	4	4	0	0	0	0	0	0	0	0	0	0	0	0	0	0	0	0	0	0	0	0	0	0	0
30_11	notSOM	0	0	2	1	2	0	1	0	0	0	0	0	0	0	0	0	0	0	1	1	1	2	2	1	0	0	0	0	0	0	0	0	1	0	0	0	0	0	0	0	0	0	0	0	0	0	0	0
30_14	notSOM	0	1	1	1	0	0	0	1	0	0	0	0	0	0	0	0	0	0	1	2	1	2	2	1	1	0	0	0	0	0	0	0	0	1	0	0	0	0	0	0	0	0	0	0	0	0	0	0
30_8	notSOM	0	1	1	0	5	0	0	0	1	0	0	0	0	0	0	0	0	1	2	1	1	2	2	2	2	0	0	0	0	0	0	0	0	0	1	0	0	0	0	0	0	0	0	0	0	0	0	0
30_9	notSOM	0	2	0	1	3	0	0	0	0	1	0	0	0	0	0	1	0	1	1	1	0	1	2	3	3	0	0	0	0	0	0	0	0	0	0	0	0	0	0	0	0	0	0	0	0	0	0	0
30_13	notSOM	0	1	1	1	3	0	0	0	0	0	0	0	0	0	0	0	0	1	1	2	1	2	2	2	2	0	0	0	0	0	0	0	0	0	0	0	0	0	0	0	0	0	0	0	0	0	0	0
30_16	notSOM	0	2	2	2	6	0	0	0	0	0	0	0	0	0	0	1	2	1	1	2	0	0	2	4	4	0	0	0	0	0	0	0	0	0	0	0	0	0	0	0	0	0	0	0	0	0	0	0
30_6	notSOM	0	0	2	4	5	0	0	0	0	0	0	0	0	0	0	0	1	1	2	1	1	2	3	3	2	0	0	0	0	0	0	0	0	0	0	0	0	0	0	0	0	0	0	0	0	0	0	0
30_15	notSOM	0	0	2	2	0	0	0	0	0	0	0	0	0	0	0	0	0	0	0	1	1	2	2	1	0	0	0	0	0	0	0	0	0	0	0	0	0	0	0	0	0	0	0	0	0	0	0	0
30_7	notSOM	0	0	0	2	1	1	0	0	0	0	0	0	0	0	0	0	0	0	0	1	0	1	2	2	1	0	0	0	0	0	0	1	0	0	0	0	0	0	0	0	0	0	0	0	0	0	0	0
30_1	notSOM	0	0	2	7	6	0	0	0	0	0	0	0	0	0	0	1	1	2	1	0	0	2	4	4	2	0	0	0	0	0	0	0	0	0	0	0	0	0	0	0	0	0	0	0	0	0	0	0
34_25	SOM	0	3	0	0	1	0	0	0	0	0	0	0	0	0	0	1	0	0	0	0	0	0	1	2	2	0	0	0	0	0	0	0	0	0	0	0	0	0	0	0	0	0	0	0	0	0	0	0
34_24	SOM	0	3	0	0	1	0	0	0	0	0	0	0	0	0	0	1	0	0	0	0	0	0	1	2	2	0	0	0	0	0	0	0	0	0	0	0	0	0	0	0	0	0	0	0	0	0	0	0
34_20	notSOM	0	0	3	1	2	0	0	0	0	0	0	0	0	0	1	0	1	0	0	0	0	1	2	2	1	0	0	0	0	0	0	0	0	0	0	0	0	0	0	0	0	0	0	0	0	0	0	0
34_21	notSOM	0	0	3	1	2	0	0	0	0	0	0	0	0	0	1	0	1	0	0	0	0	1	2	2	1	0	0	0	0	0	0	0	0	0	0	0	0	0	0	0	0	0	0	0	0	0	0	0
34_22	notSOM	0	1	0	1	2	0	0	0	0	0	0	0	0	0	0	0	0	0	0	1	0	1	2	2	1	0	0	0	0	0	0	0	0	0	0	0	0	0	0	0	0	0	0	0	0	0	0	0
34_23	notSOM	0	1	0	1	2	0	0	0	0	0	0	0	0	0	0	0	0	0	0	1	0	1	2	2	1	0	0	0	0	0	0	0	0	0	0	0	0	0	0	0	0	0	0	0	0	0	0	0
34_7	notSOM	0	0	2	2	3	0	0	0	0	0	0	0	0	0	1	0	0	0	1	0	1	2	2	1	0	0	0	0	0	0	0	0	0	0	0	0	0	0	0	0	0	0	0	0	0	0	0	0
34_6	notSOM	0	1	1	2	2	0	0	0	0	0	1	1	1	1	1	0	0	0	0	0	0	1	2	2	1	0	0	0	0	0	0	0	0	0	0	0	0	0	0	0	0	0	0	0	0	0	0	0
34_9	notSOM	0	0	2	1	2	0	0	0	0	0	1	2	2	1	1	0	0	0	0	0	0	0	0	1	2	0	0	0	0	0	0	0	0	0	0	0	0	0	0	0	0	0	0	0	0	0	0	0
34_8	notSOM	0	0	2	2	3	0	0	0	0	0	0	0	0	0	1	0	0	0	1	0	1	2	2	1	0	0	0	0	0	0	0	0	0	0	0	0	0	0	0	0	0	0	0	0	0	0	0	0
34_45	notSOM	0	1	0	2	1	0	0	0	0	0	0	1	2	2	1	0	0	0	0	0	0	0	0	0	1	0	0	0	0	0	0	0	0	0	0	0	0	0	0	0	0	0	0	0	0	0	0	0
34_3	notSOM	0	1	1	2	2	0	0	0	0	0	1	2	1	1	1	0	0	0	0	0	0	0	1	2	2	0	0	0	0	0	0	0	0	0	0	0	0	0	0	0	0	0	0	0	0	0	0	0
34_14	notSOM	0	0	3	2	0	0	0	0	0	0	0	1	1	1	1	0	0	0	0	1	1	2	2	1	0	0	0	0	0	0	0	0	0	0	0	0	0	0	0	0	0	0	0	0	0	0	0	0
34_44	notSOM	1	0	0	0	1	0	0	0	0	0	0	0	0	0	0	0	0	0	0	0	0	0	1	2	2	0	0	0	0	0	0	0	0	0	0	0	0	0	0	0	0	0	0	0	0	0	0	0
34_13	notSOM	0	1	0	2	6	0	0	0	0	0	0	0	1	1	1	0	0	0	1	0	1	2	2	1	0	0	0	0	0	0	0	0	0	0	0	0	0	0	0	0	0	0	0	0	0	0	0	0
34_2	notSOM	0	0	1	5	2	0	0	0	0	0	0	0	0	1	1	0	0	1	0	0	1	2	2	1	0	0	0	0	0	0	0	0	0	0	0	0	0	0	0	0	0	0	0	0	0	0	0	0
34_5	notSOM	0	1	1	2	3	0	0	0	0	0	1	1	1	1	1	0	0	0	0	0	0	1	2	2	1	0	0	0	0	0	0	0	0	0	0	0	0	0	0	0	0	0	0	0	0	0	0	0
34_16	notSOM	0	1	1	1	2	0	0	0	0	0	0	0	0	1	1	0	0	0	0	1	1	2	2	1	0	0	0	0	0	0	0	0	0	0	0	0	0	0	0	0	0	0	0	0	0	0	0	0
34_43	notSOM	1	0	0	0	1	0	0	0	0	0	0	0	0	0	0	0	0	0	0	0	0	0	1	2	2	0	0	0	0	0	0	0	0	0	0	0	0	0	0	0	0	0	0	0	0	0	0	0
34_4	notSOM	0	1	1	1	2	0	0	0	0	0	1	2	1	1	1	0	0	0	0	0	0	0	1	2	2	0	0	0	0	0	0	0	0	0	0	0	0	0	0	0	0	0	0	0	0	0	0	0
34_15	notSOM	0	0	3	2	0	0	0	0	0	0	0	1	1	1	1	0	0	0	0	1	1	2	2	1	0	0	0	0	0	0	0	0	0	0	0	0	0	0	0	0	0	0	0	0	0	0	0	0
34_18	notSOM	0	1	1	2	2	0	0	0	0	0	0	0	1	1	1	0	0	0	0	0	1	2	2	1	0	0	0	0	0	0	0	0	0	0	0	0	0	0	0	0	0	0	0	0	0	0	0	0
34_17	notSOM	0	1	1	1	2	0	0	0	0	0	0	0	0	1	1	0	0	0	0	1	1	2	2	1	0	0	0	0	0	0	0	0	0	0	0	0	0	0	0	0	0	0	0	0	0	0	0	0
34_1	notSOM	0	0	1	5	2	0	0	0	0	0	0	0	0	1	1	0	0	1	0	0	1	2	2	1	0	0	0	0	0	0	0	0	0	0	0	0	0	0	0	0	0	0	0	0	0	0	0	0
34_19	notSOM	0	1	1	2	2	0	0	0	0	0	0	0	1	1	1	0	0	0	0	0	1	2	2	1	0	0	0	0	0	0	0	0	0	0	0	0	0	0	0	0	0	0	0	0	0	0	0	0
34_11	notSOM	0	1	0	3	2	0	0	0	0	0	1	2	2	2	0	0	0	0	0	0	0	0	0	0	2	0	0	0	0	0	0	0	0	0	0	0	0	0	0	0	0	0	0	0	0	0	0	0
34_12	notSOM	0	1	0	2	6	0	0	0	0	0	0	0	1	1	1	0	0	0	1	0	1	2	2	1	0	0	0	0	0	0	0	0	0	0	0	0	0	0	0	0	0	0	0	0	0	0	0	0
34_10	notSOM	0	0	3	1	1	0	0	0	0	0	1	2	2	1	1	0	0	0	0	0	0	0	0	1	2	0	0	0	0	0	0	0	0	0	0	0	0	0	0	0	0	0	0	0	0	0	0	0
34_47	notSOM	0	0	0	2	1	0	0	0	0	0	0	1	2	2	1	0	0	0	0	0	0	0	0	0	1	0	0	0	0	0	0	0	0	0	0	0	0	0	0	0	0	0	0	0	0	0	0	0
35_20	SOM	0	3	1	5	2	0	0	0	0	0	0	0	0	0	1	1	0	2	1	0	0	0	0	0	0	0	0	0	0	0	0	0	0	0	0	0	0	0	0	0	0	0	0	0	0	0	1	0
35_21	SOM	0	3	1	5	2	0	0	0	0	0	0	0	0	0	1	1	0	2	1	0	0	0	0	0	0	0	0	0	0	0	0	0	0	0	0	0	0	0	0	0	0	0	0	0	0	0	1	0
35_16	notSOM	0	1	2	1	1	0	0	0	0	0	0	0	0	1	2	0	0	0	0	0	1	2	2	1	0	0	0	0	0	0	0	0	0	0	0	0	0	0	0	0	0	0	0	0	0	0	0	0
35_17	notSOM	0	2	3	1	6	0	0	0	0	0	0	1	1	0	0	1	1	0	2	0	0	0	0	2	4	0	0	0	0	0	0	0	0	0	0	0	0	0	0	0	0	0	0	0	0	0	0	1
35_14	notSOM	0	1	2	2	3	0	0	0	0	0	1	1	0	0	2	0	1	1	0	2	0	0	2	4	4	0	0	0	0	0	0	0	0	0	0	0	0	0	0	0	0	0	0	0	0	0	0	0
35_15	notSOM	0	1	2	1	0	0	0	0	0	0	0	0	0	1	2	0	0	0	0	0	1	2	2	1	1	0	0	0	0	0	0	0	0	0	0	0	0	0	0	0	0	0	0	0	0	0	0	0
35_18	notSOM	0	2	3	7	0	0	0	0	0	0	0	0	1	1	0	1	1	2	0	0	0	0	0	0	2	0	0	0	0	0	0	0	0	0	0	0	0	0	0	0	0	0	0	0	0	0	1	0
35_19	notSOM	0	1	8	2	1	0	0	0	0	0	0	0	0	1	1	0	3	1	0	0	0	0	0	0	0	0	0	0	0	0	0	0	0	0	0	0	0	0	0	0	0	0	0	0	0	1	0	0
35_1	notSOM	0	1	2	1	0	0	0	0	0	0	0	0	0	1	2	0	0	0	0	0	1	2	2	1	1	0	0	0	0	0	0	0	0	0	0	0	0	0	0	0	0	0	0	0	0	0	0	0
35_11	notSOM	0	0	2	3	2	0	0	0	0	0	0	1	2	1	0	0	0	0	0	1	1	2	2	3	2	0	0	0	0	0	0	0	0	0	0	0	0	0	0	0	0	0	0	0	0	0	0	0
35_2	notSOM	0	1	2	1	1	0	0	0	0	0	0	0	0	1	2	0	0	0	0	0	1	2	2	1	0	0	0	0	0	0	0	0	0	0	0	0	0	0	0	0	0	0	0	0	0	0	0	0
35_10	notSOM	0	1	1	1	3	0	0	0	0	0	1	1	0	1	1	0	0	0	0	0	0	1	3	4	3	0	0	0	0	0	0	0	0	0	0	0	0	0	0	0	0	0	0	0	0	0	0	0
35_3	notSOM	0	1	1	1	3	0	0	0	0	0	0	0	1	2	1	0	0	0	0	1	1	2	2	2	2	0	0	0	0	0	0	0	0	0	0	0	0	0	0	0	0	0	0	0	0	0	0	0
35_13	notSOM	0	1	1	2	2	0	0	0	0	0	0	0	1	2	1	0	0	0	0	0	1	2	2	1	2	0	0	0	0	0	0	0	0	0	0	0	0	0	0	0	0	0	0	0	0	0	0	0
35_4	notSOM	0	1	1	2	2	0	0	0	0	0	0	0	1	2	1	0	0	0	0	0	1	2	2	1	2	0	0	0	0	0	0	0	0	0	0	0	0	0	0	0	0	0	0	0	0	0	0	0
35_12	notSOM	0	1	1	1	3	0	0	0	0	0	0	0	1	2	1	0	0	0	0	1	1	2	2	2	2	0	0	0	0	0	0	0	0	0	0	0	0	0	0	0	0	0	0	0	0	0	0	0
35_5	notSOM	0	0	1	4	5	0	0	0	0	0	0	1	2	1	0	0	0	0	1	1	1	2	3	3	2	0	0	0	0	0	0	0	0	0	0	0	0	0	0	0	0	0	0	0	0	0	0	0
35_6	notSOM	0	0	2	3	2	0	0	0	0	0	0	1	2	1	0	0	0	0	0	1	1	2	2	3	2	0	0	0	0	0	0	0	0	0	0	0	0	0	0	0	0	0	0	0	0	0	0	0
35_7	notSOM	0	0	1	4	8	0	0	0	0	0	1	1	0	2	0	0	0	1	1	0	0	2	4	4	2	0	0	0	0	0	0	0	0	0	0	0	0	0	0	0	0	0	0	0	0	0	0	0
35_8	notSOM	0	0	1	4	5	0	0	0	0	0	0	1	2	1	0	0	0	0	1	1	1	2	3	3	2	0	0	0	0	0	0	0	0	0	0	0	0	0	0	0	0	0	0	0	0	0	0	0
35_9	notSOM	0	1	1	1	3	0	0	0	0	0	1	1	0	1	1	0	0	0	0	0	0	1	3	4	3	0	0	0	0	0	0	0	0	0	0	0	0	0	0	0	0	0	0	0	0	0	0	0
32_22	SOM	0	3	0	0	1	0	0	0	0	0	0	0	0	0	0	1	0	0	0	0	0	0	1	2	2	0	0	0	0	0	0	0	0	0	0	0	0	0	0	0	0	0	0	0	0	0	0	0
32_20	notSOM	0	0	3	1	1	0	0	0	0	0	0	0	0	0	0	0	1	0	0	2	0	1	2	2	1	0	0	0	0	0	0	0	0	0	0	0	0	0	0	0	0	0	0	0	0	0	0	0
32_21	notSOM	0	3	1	3	5	0	0	0	0	0	0	0	0	0	1	1	0	2	3	1	0	0	0	0	1	0	0	0	0	0	0	0	0	0	0	0	0	0	0	0	0	0	0	0	0	0	1	0
32_14	notSOM	0	2	1	3	7	0	0	0	0	0	0	0	0	1	1	1	1	1	3	2	0	1	2	2	1	0	0	0	0	0	0	0	0	0	0	0	0	0	0	0	0	0	0	0	0	0	0	1
32_2	notSOM	0	0	0	7	6	0	0	0	0	0	0	0	0	1	1	0	1	4	3	1	1	2	2	1	0	0	0	0	0	0	0	0	0	0	0	0	0	0	0	0	0	0	0	0	0	0	0	0
32_3	notSOM	0	1	2	7	6	0	0	0	0	0	0	1	1	0	0	1	2	3	3	0	0	0	1	2	2	0	0	0	0	0	0	0	0	0	0	0	0	0	0	0	0	0	0	0	0	0	0	1
32_13	notSOM	0	0	1	4	1	0	0	0	0	0	0	0	0	0	0	0	0	1	2	4	1	2	2	1	0	0	0	0	0	0	0	0	0	0	0	0	0	0	0	0	0	0	0	0	0	0	0	0
32_12	notSOM	0	2	3	4	4	0	0	0	0	0	0	0	0	0	1	1	1	3	3	1	0	0	0	1	2	0	0	0	0	0	0	0	0	0	0	0	0	0	0	0	0	0	0	0	0	0	1	0
32_1	notSOM	0	0	4	5	6	0	0	0	0	0	0	0	1	1	0	1	3	3	1	1	0	1	2	2	1	0	0	0	0	0	0	0	0	0	0	0	0	0	0	0	0	0	0	0	0	0	0	0
32_11	notSOM	0	1	3	1	3	0	0	0	0	0	0	1	1	0	0	1	1	1	2	2	0	0	0	2	2	0	0	0	0	0	0	0	0	0	0	0	0	0	0	0	0	0	0	0	0	0	0	0
32_18	notSOM	0	1	1	2	1	0	0	0	0	0	0	0	1	1	0	0	1	1	1	2	0	0	0	0	2	0	0	0	0	0	0	0	0	0	0	0	0	0	0	0	0	0	0	0	0	0	0	0
32_6	notSOM	0	0	0	2	10	0	0	0	0	0	0	0	0	0	2	0	0	2	5	2	1	2	2	1	0	0	0	0	0	0	0	0	0	0	0	0	0	0	0	0	0	0	0	0	0	0	0	0
32_17	notSOM	0	1	2	3	1	0	0	0	0	0	1	1	0	0	0	0	1	2	2	2	0	0	0	0	2	0	0	0	0	0	0	0	0	0	0	0	0	0	0	0	0	0	0	0	0	0	0	0
32_44	notSOM	1	0	0	1	2	0	0	0	0	0	0	0	0	1	1	0	0	1	1	1	0	0	0	0	0	0	0	0	0	0	0	0	0	0	0	0	0	0	0	0	0	0	0	0	0	0	0	0
32_7	notSOM	0	0	3	2	5	0	0	0	0	0	0	0	0	0	1	0	1	2	3	3	1	2	2	1	0	0	0	0	0	0	0	0	0	0	0	0	0	0	0	0	0	0	0	0	0	0	0	0
32_16	notSOM	0	1	6	5	1	0	0	0	0	0	0	0	0	1	1	0	3	3	1	1	0	0	0	1	2	0	0	0	0	0	0	0	0	0	0	0	0	0	0	0	0	0	0	0	0	1	0	0
32_4	notSOM	0	1	1	5	4	0	0	0	0	0	0	0	1	1	0	1	2	2	2	1	0	0	2	2	2	0	0	0	0	0	0	0	0	0	0	0	0	0	0	0	0	0	0	0	0	0	0	0
32_15	notSOM	0	1	1	2	1	0	0	0	0	0	0	0	0	0	0	0	0	1	2	4	1	2	2	1	0	0	0	0	0	0	0	0	0	0	0	0	0	0	0	0	0	0	0	0	0	0	0	0
32_5	notSOM	0	2	2	3	6	0	0	0	0	0	0	0	0	1	1	1	2	2	3	1	0	0	1	2	2	0	0	0	0	0	0	0	0	0	0	0	0	0	0	0	0	0	0	0	0	0	0	1
32_8	notSOM	0	1	4	6	5	0	0	0	0	0	0	0	1	1	0	1	2	3	2	1	0	0	1	2	2	0	0	0	0	0	0	0	0	0	0	0	0	0	0	0	0	0	0	0	0	0	1	0
32_19	notSOM	0	1	1	0	5	0	0	0	0	0	0	0	0	0	0	0	0	0	2	3	1	2	2	1	0	0	0	0	0	0	0	0	0	0	0	0	0	0	0	0	0	0	0	0	0	0	0	0
32_9	notSOM	0	1	2	2	7	0	0	0	0	0	1	1	0	0	0	0	1	3	3	2	0	0	0	1	2	0	0	0	0	0	0	0	0	0	0	0	0	0	0	0	0	0	0	0	0	0	0	0
32_10	notSOM	0	0	1	1	6	0	0	0	0	0	0	0	0	1	1	0	1	2	2	4	0	1	2	2	1	0	0	0	0	0	0	0	0	0	0	0	0	0	0	0	0	0	0	0	0	0	0	0
33_4	SOM	0	2	3	2	0	0	0	0	0	0	0	0	0	0	0	1	1	1	0	0	0	0	1	1	2	0	0	0	0	0	0	0	0	0	0	0	0	0	0	0	0	0	0	0	0	0	0	0
33_2	SOM	0	2	2	3	2	0	0	0	0	0	0	0	0	0	0	1	1	1	0	0	0	1	2	1	1	0	0	0	0	0	0	0	0	0	0	0	0	0	0	0	0	0	0	0	0	0	0	0
33_20	notSOM	0	1	2	4	3	0	0	0	0	0	0	0	2	0	0	1	1	1	1	1	0	1	2	1	1	0	0	0	0	0	0	0	0	0	0	0	0	0	0	0	0	0	0	0	0	0	0	0
33_21	notSOM	0	0	3	3	2	0	0	0	0	0	0	0	0	2	0	0	1	1	1	1	1	2	1	1	0	0	0	0	0	0	0	0	0	0	0	0	0	0	0	0	0	0	0	0	0	0	0	0
33_22	notSOM	0	1	0	2	3	0	0	0	0	0	0	0	0	0	2	0	0	1	1	2	1	1	2	1	0	0	0	0	0	0	0	0	0	0	0	0	0	0	0	0	0	0	0	0	0	0	0	0
33_17	notSOM	0	0	3	4	4	0	0	0	0	0	0	1	0	1	0	0	2	2	1	1	0	0	1	2	1	0	0	0	0	0	0	0	0	0	0	0	0	0	0	0	0	0	0	0	0	0	0	0
33_16	notSOM	0	2	2	1	4	0	0	0	0	0	0	0	1	0	1	1	1	1	2	1	0	0	0	1	2	0	0	0	0	0	0	0	0	0	0	0	0	0	0	0	0	0	0	0	0	0	0	0
33_19	notSOM	0	0	0	0	7	0	0	0	0	0	0	1	0	0	0	0	0	0	4	2	0	0	0	0	1	0	0	0	0	0	0	0	0	0	0	0	0	0	0	0	0	0	0	0	0	0	0	0
33_18	notSOM	0	0	0	7	4	0	0	0	0	0	1	0	0	0	1	0	0	4	2	1	0	0	0	1	2	0	0	0	0	0	0	0	0	0	0	0	0	0	0	0	0	0	0	0	0	0	0	0
33_13	notSOM	0	2	2	4	2	0	0	0	0	0	0	0	1	0	0	1	1	2	1	1	0	0	0	1	1	0	0	0	0	0	0	0	0	0	0	0	0	0	0	0	0	0	0	0	0	0	0	0
33_12	notSOM	0	2	4	0	3	0	0	0	0	0	0	0	0	1	0	1	2	0	1	1	0	0	1	1	2	0	0	0	0	0	0	0	0	0	0	0	0	0	0	0	0	0	0	0	0	0	0	0
33_15	notSOM	0	2	2	2	3	0	0	0	0	0	0	0	1	0	0	1	1	1	2	2	0	0	0	0	1	0	0	0	0	0	0	0	0	0	0	0	0	0	0	0	0	0	0	0	0	0	0	0
33_14	notSOM	0	0	4	4	3	0	0	0	0	0	0	1	0	0	0	0	2	2	2	1	0	0	0	0	2	0	0	0	0	0	0	0	0	0	0	0	0	0	0	0	0	0	0	0	0	0	0	0
33_9	notSOM	0	1	1	2	4	0	0	0	0	0	0	0	0	0	0	0	0	1	2	2	1	2	1	1	0	0	0	0	0	0	0	0	0	0	0	0	0	0	0	0	0	0	0	0	0	0	0	0
33_32	notSOM	0	3	0	0	1	0	0	0	0	0	0	0	0	0	0	1	0	0	0	0	0	0	1	1	2	0	0	0	0	0	0	0	0	0	0	0	0	0	0	0	0	0	0	0	0	0	0	0
33_31	notSOM	0	0	3	1	2	0	0	0	0	0	0	0	0	0	0	0	1	0	0	0	0	1	1	2	1	0	0	0	0	0	0	0	0	0	0	0	0	0	0	0	0	0	0	0	0	0	0	0
33_7	notSOM	0	1	1	2	5	0	0	0	0	0	0	0	0	0	0	0	0	1	2	2	1	2	2	0	0	0	0	0	0	0	0	0	0	0	0	0	0	0	0	0	0	0	0	0	0	0	0	0
33_30	notSOM	0	0	0	2	1	0	0	0	0	0	0	1	0	0	0	0	0	1	1	0	0	0	0	0	1	0	0	0	0	0	0	0	0	0	0	0	0	0	0	0	0	0	0	0	0	0	0	0
33_8	notSOM	0	0	0	4	7	0	0	0	0	0	0	0	0	0	0	0	0	1	3	2	0	2	2	1	0	0	0	0	0	0	0	0	0	0	0	0	0	0	0	0	0	0	0	0	0	0	0	0
33_10	notSOM	0	0	3	3	3	0	0	0	0	0	0	0	0	0	0	0	1	1	1	2	1	1	2	1	0	0	0	0	0	0	0	0	0	0	0	0	0	0	0	0	0	0	0	0	0	0	0	0
33_5	notSOM	0	1	2	2	3	0	0	0	0	0	0	0	0	0	0	0	1	1	1	1	0	1	1	2	1	0	0	0	0	0	0	0	0	0	0	0	0	0	0	0	0	0	0	0	0	0	0	0
33_11	notSOM	0	2	2	3	1	0	0	0	0	0	0	0	0	0	1	1	1	1	0	1	0	1	1	2	1	0	0	0	0	0	0	0	0	0	0	0	0	0	0	0	0	0	0	0	0	0	0	0
33_6	notSOM	0	0	1	5	5	0	0	0	0	0	0	0	0	0	0	0	0	2	2	1	1	1	2	1	0	0	0	0	0	0	0	0	0	0	0	0	0	0	0	0	0	0	0	0	0	0	0	0
33_3	notSOM	0	2	4	1	1	0	0	0	0	0	0	0	0	0	0	1	2	0	0	0	0	0	1	2	1	0	0	0	0	0	0	0	0	0	0	0	0	0	0	0	0	0	0	0	0	0	0	0
33_1	notSOM	0	0	3	4	2	0	0	0	0	0	0	0	0	0	0	0	1	1	1	1	1	2	1	1	0	0	0	0	0	0	0	0	0	0	0	0	0	0	0	0	0	0	0	0	0	0	0	0
33_25	notSOM	0	1	1	0	5	0	0	0	0	0	0	0	0	0	0	0	0	0	2	1	1	2	1	1	0	0	0	0	0	0	0	0	0	0	0	0	0	0	0	0	0	0	0	0	0	0	0	0
33_26	notSOM	0	1	1	2	2	0	0	0	0	0	0	0	0	0	2	0	0	1	1	2	1	2	2	0	0	0	0	0	0	0	0	0	0	0	0	0	0	0	0	0	0	0	0	0	0	0	0	0
33_23	notSOM	0	0	1	1	5	0	0	0	0	0	0	0	0	0	0	0	0	0	2	1	0	2	2	1	0	0	0	0	0	0	0	0	0	0	0	0	0	0	0	0	0	0	0	0	0	0	0	0
33_24	notSOM	0	0	1	5	0	0	0	0	0	0	0	0	0	0	0	0	0	1	0	1	1	1	2	1	0	0	0	0	0	0	0	0	0	0	0	0	0	0	0	0	0	0	0	0	0	0	0	0
33_29	notSOM	0	0	0	2	1	0	0	0	0	0	0	1	0	0	0	0	0	1	1	0	0	0	0	0	1	0	0	0	0	0	0	0	0	0	0	0	0	0	0	0	0	0	0	0	0	0	0	0
33_27	notSOM	0	2	1	0	4	0	0	0	0	0	0	1	0	1	0	1	1	0	1	1	0	0	1	2	1	0	0	0	0	0	0	0	0	0	0	0	0	0	0	0	0	0	0	0	0	0	0	0
33_28	notSOM	0	0	2	1	0	0	0	0	0	0	1	0	0	0	1	0	1	1	0	1	0	0	0	1	2	0	0	0	0	0	0	0	0	0	0	0	0	0	0	0	0	0	0	0	0	0	0	0
38_22	SOM	0	2	1	1	0	0	0	0	0	0	0	1	2	0	0	1	0	0	0	0	0	0	0	2	4	0	0	0	0	0	0	0	0	0	0	0	0	0	0	0	0	0	0	0	0	0	0	0
38_16	notSOM	0	0	0	0	2	0	0	0	0	0	0	1	0	0	1	0	0	0	1	1	0	0	1	2	2	0	0	0	0	0	0	0	0	0	0	0	0	0	0	0	0	0	0	0	0	0	0	0
38_33	notSOM	0	1	2	2	0	0	0	0	0	0	0	0	0	0	1	0	0	0	0	0	1	2	2	1	0	0	0	0	0	0	0	0	0	0	0	0	0	0	0	0	0	0	0	0	0	0	0	0
38_15	notSOM	0	0	2	1	1	0	0	0	0	0	0	1	1	1	0	0	1	0	0	1	0	0	1	2	3	0	0	0	0	0	0	0	0	0	0	0	0	0	0	0	0	0	0	0	0	0	0	0
38_32	notSOM	0	1	2	1	2	0	0	0	0	0	0	0	0	1	1	0	0	0	0	0	1	2	2	1	0	0	0	0	0	0	0	0	0	0	0	0	0	0	0	0	0	0	0	0	0	0	0	0
38_14	notSOM	0	3	0	0	0	0	0	0	0	0	0	0	0	1	0	1	0	0	0	1	0	1	1	2	2	0	0	0	0	0	0	0	0	0	0	0	0	0	0	0	0	0	0	0	0	0	0	0
38_31	notSOM	0	1	2	1	2	0	0	0	0	0	0	0	0	1	1	0	0	0	0	0	1	2	2	1	0	0	0	0	0	0	0	0	0	0	0	0	0	0	0	0	0	0	0	0	0	0	0	0
38_13	notSOM	0	0	0	6	0	0	0	0	0	0	0	0	0	2	0	0	0	2	0	0	0	2	2	1	1	0	0	0	0	0	0	0	0	0	0	0	0	0	0	0	0	0	0	0	0	0	0	0
38_12	notSOM	0	1	2	0	1	0	0	0	0	0	0	0	0	0	0	0	0	0	0	0	1	2	2	2	2	0	0	0	0	0	0	0	0	0	0	0	0	0	0	0	0	0	0	0	0	0	0	0
38_11	notSOM	0	0	2	1	1	0	0	0	0	0	0	0	0	0	0	0	0	0	0	0	1	2	2	2	2	0	0	0	0	0	0	0	0	0	0	0	0	0	0	0	0	0	0	0	0	0	0	0
38_10	notSOM	0	0	0	3	3	0	0	0	0	0	1	0	0	0	1	0	0	1	1	0	0	1	2	2	3	0	0	0	0	0	0	0	0	0	0	0	0	0	0	0	0	0	0	0	0	0	0	0
38_30	notSOM	0	1	1	3	2	0	0	0	0	0	0	0	1	1	0	0	0	0	0	1	1	2	2	1	0	0	0	0	0	0	0	0	0	0	0	0	0	0	0	0	0	0	0	0	0	0	0	0
38_8	notSOM	0	0	0	2	4	0	0	0	0	0	1	0	0	1	2	0	0	1	1	0	0	1	2	2	3	0	0	0	0	0	0	0	0	0	0	0	0	0	0	0	0	0	0	0	0	0	0	0
38_9	notSOM	0	0	3	0	3	0	0	0	0	0	0	0	1	0	1	0	1	0	1	1	1	1	2	2	2	0	0	0	0	0	0	0	0	0	0	0	0	0	0	0	0	0	0	0	0	0	0	0
38_6	notSOM	0	1	1	2	0	0	0	0	0	0	0	0	0	0	2	0	0	0	0	0	1	2	3	3	2	0	0	0	0	0	0	0	0	0	0	0	0	0	0	0	0	0	0	0	0	0	0	0
38_7	notSOM	0	0	3	0	3	0	0	0	0	0	0	0	1	0	1	0	1	0	1	1	1	1	2	2	2	0	0	0	0	0	0	0	0	0	0	0	0	0	0	0	0	0	0	0	0	0	0	0
38_4	notSOM	0	0	0	3	5	0	0	0	0	0	0	1	0	1	0	0	0	1	1	1	1	2	2	3	2	0	0	0	0	0	0	0	0	0	0	0	0	0	0	0	0	0	0	0	0	0	0	0
38_5	notSOM	0	1	0	2	1	0	0	0	0	0	0	0	0	0	2	0	0	0	0	0	1	2	3	3	2	0	0	0	0	0	0	0	0	0	0	0	0	0	0	0	0	0	0	0	0	0	0	0
38_2	notSOM	0	0	2	1	1	0	0	0	0	0	0	0	0	2	0	0	0	0	0	2	1	3	4	3	0	0	0	0	0	0	0	0	0	0	0	0	0	0	0	0	0	0	0	0	0	0	0	0
38_3	notSOM	0	0	0	3	4	0	0	0	0	0	0	1	0	1	1	0	0	1	1	1	1	2	2	3	2	0	0	0	0	0	0	0	0	0	0	0	0	0	0	0	0	0	0	0	0	0	0	0
38_1	notSOM	0	0	0	2	7	0	0	0	0	0	0	0	2	0	0	0	0	0	2	2	1	3	4	2	1	0	0	0	0	0	0	0	0	0	0	0	0	0	0	0	0	0	0	0	0	0	0	0
38_28	notSOM	0	0	3	3	3	0	0	0	0	0	0	1	1	0	0	0	0	0	1	0	1	2	2	1	0	0	0	0	0	0	0	0	0	0	0	0	0	0	0	0	0	0	0	0	0	0	0	0
38_29	notSOM	0	1	1	3	2	0	0	0	0	0	0	0	1	1	0	0	0	0	0	1	1	2	2	1	0	0	0	0	0	0	0	0	0	0	0	0	0	0	0	0	0	0	0	0	0	0	0	0
38_21	notSOM	0	0	0	2	1	0	0	0	0	0	0	0	0	0	0	0	0	0	0	0	0	1	2	2	2	0	0	0	0	0	0	0	0	0	0	0	0	0	0	0	0	0	0	0	0	0	0	0
38_20	notSOM	0	1	1	2	0	0	0	0	0	0	0	0	0	0	0	0	0	0	0	0	1	2	2	1	1	0	0	0	0	0	0	0	0	0	0	0	0	0	0	0	0	0	0	0	0	0	0	0
38_23	notSOM	0	3	0	0	0	0	0	0	0	0	0	0	1	0	0	1	0	0	0	0	0	0	0	1	2	0	0	0	0	0	0	0	0	0	0	0	0	0	0	0	0	0	0	0	0	0	0	0
38_25	notSOM	0	0	0	0	2	0	0	0	0	0	0	0	0	0	0	0	0	0	0	0	0	0	1	2	2	0	0	0	0	0	0	0	0	0	0	0	0	0	0	0	0	0	0	0	0	0	0	0
38_24	notSOM	0	0	0	0	2	0	0	0	0	0	0	0	0	0	0	0	0	0	0	0	0	0	1	2	2	0	0	0	0	0	0	0	0	0	0	0	0	0	0	0	0	0	0	0	0	0	0	0
38_27	notSOM	0	1	1	4	2	0	0	0	0	0	1	1	0	0	1	0	0	1	0	0	0	1	2	2	1	0	0	0	0	0	0	0	0	0	0	0	0	0	0	0	0	0	0	0	0	0	0	0
38_26	notSOM	0	1	3	0	2	0	0	0	0	0	1	1	0	1	0	0	1	0	0	0	0	0	1	2	3	0	0	0	0	0	0	0	0	0	0	0	0	0	0	0	0	0	0	0	0	0	0	0
38_17	notSOM	0	3	0	0	0	0	0	0	0	0	0	0	0	1	0	1	0	0	0	1	0	1	1	2	2	0	0	0	0	0	0	0	0	0	0	0	0	0	0	0	0	0	0	0	0	0	0	0
38_18	notSOM	0	0	3	0	0	0	0	0	0	0	0	1	0	0	0	0	1	0	0	1	0	0	1	2	2	0	0	0	0	0	0	0	0	0	0	0	0	0	0	0	0	0	0	0	0	0	0	0
38_19	notSOM	0	0	0	0	3	0	0	0	0	0	0	1	0	0	0	0	0	0	1	1	0	0	1	2	2	0	0	0	0	0	0	0	0	0	0	0	0	0	0	0	0	0	0	0	0	0	0	0
39_27	SOM	0	1	7	0	1	0	0	0	0	0	0	0	0	0	0	1	2	0	0	0	0	0	1	2	1	0	0	0	0	0	0	0	0	0	0	0	0	0	0	0	0	0	0	0	0	0	0	0
39_31	notSOM	0	3	1	4	0	0	0	0	0	0	0	0	0	0	0	1	1	1	0	0	0	0	0	1	2	0	0	0	0	0	0	0	0	0	0	0	0	0	0	0	0	0	0	0	0	0	0	0
39_30	notSOM	0	3	1	4	0	0	0	0	0	0	0	0	0	0	0	1	1	1	0	0	0	0	0	1	2	0	0	0	0	0	0	0	0	0	0	0	0	0	0	0	0	0	0	0	0	0	0	0
39_17	notSOM	0	1	0	3	2	0	0	0	0	0	0	0	0	0	1	0	0	0	0	1	1	2	3	2	0	0	0	0	0	0	0	0	0	0	0	0	0	0	0	0	0	0	0	0	0	0	0	0
39_16	notSOM	0	0	0	4	0	0	0	0	0	0	0	0	0	0	0	0	0	1	0	0	0	0	0	1	2	0	0	0	0	0	0	0	0	0	0	0	0	0	0	0	0	0	0	0	0	0	0	0
39_15	notSOM	0	0	0	4	0	0	0	0	0	0	0	0	0	0	0	0	0	1	0	0	0	0	0	1	2	0	0	0	0	0	0	0	0	0	0	0	0	0	0	0	0	0	0	0	0	0	0	0
39_32	notSOM	0	1	2	0	1	0	0	0	0	0	0	0	0	0	0	0	0	0	0	1	1	2	1	1	0	0	0	0	0	0	0	0	0	0	0	0	0	0	0	0	0	0	0	0	0	0	0	0
39_14	notSOM	0	0	1	1	6	0	0	0	0	0	0	0	0	0	0	0	0	0	2	3	0	2	2	1	0	0	0	0	0	0	0	0	0	0	0	0	0	0	0	0	0	0	0	0	0	0	0	0
39_13	notSOM	0	1	1	7	1	0	0	0	0	0	0	0	0	0	0	0	1	2	0	2	0	1	2	1	1	0	0	0	0	0	0	0	0	0	0	0	0	0	0	0	0	0	0	0	0	0	0	0
39_12	notSOM	0	1	0	5	1	0	0	0	0	0	0	0	0	0	0	0	0	1	0	0	0	1	2	2	2	0	0	0	0	0	0	0	0	0	0	0	0	0	0	0	0	0	0	0	0	0	0	0
39_11	notSOM	0	0	2	2	11	0	0	0	0	0	0	0	0	0	0	0	0	1	4	2	1	2	1	1	0	0	0	0	0	0	0	0	0	0	0	0	0	0	0	0	0	0	0	0	0	0	0	0
39_10	notSOM	0	0	2	3	0	0	0	0	0	0	0	0	0	1	0	0	0	0	0	0	1	2	4	1	0	0	0	0	0	0	0	0	0	0	0	0	0	0	0	0	0	0	0	0	0	0	0	0
39_9	notSOM	0	0	2	2	2	0	0	0	0	0	0	0	0	1	0	0	0	0	0	0	1	3	3	1	0	0	0	0	0	0	0	0	0	0	0	0	0	0	0	0	0	0	0	0	0	0	0	0
39_29	notSOM	0	1	1	1	0	0	0	0	0	0	0	0	0	0	0	0	0	0	0	2	1	1	2	1	0	0	0	0	0	0	0	0	0	0	0	0	0	0	0	0	0	0	0	0	0	0	0	0
39_20	notSOM	0	2	2	2	2	0	0	0	0	0	0	0	0	1	0	1	1	1	1	0	0	0	1	1	3	0	0	0	0	0	0	0	0	0	0	0	0	0	0	0	0	0	0	0	0	0	0	0
39_26	notSOM	0	1	1	2	1	0	0	0	0	0	0	0	0	0	0	0	0	0	0	1	1	2	2	1	2	0	0	0	0	0	0	0	0	0	0	0	0	0	0	0	0	0	0	0	0	0	0	0
39_4	notSOM	0	0	0	6	4	0	0	0	0	0	1	0	0	0	0	0	0	2	2	0	0	1	1	2	2	0	0	0	0	0	0	0	0	0	0	0	0	0	0	0	0	0	0	0	0	0	0	0
39_3	notSOM	0	1	0	2	2	0	0	0	0	0	0	0	1	0	0	0	0	0	0	2	0	2	3	2	1	0	0	0	0	0	0	0	0	0	0	0	0	0	0	0	0	0	0	0	0	0	0	0
39_25	notSOM	0	3	0	1	0	0	0	0	0	0	0	0	0	0	0	1	0	0	0	0	0	0	0	1	2	0	0	0	0	0	0	0	0	0	0	0	0	0	0	0	0	0	0	0	0	0	0	0
39_28	notSOM	0	1	1	2	1	0	0	0	0	0	0	0	0	0	0	0	0	0	1	4	1	2	2	0	0	0	0	0	0	0	0	0	0	0	0	0	0	0	0	0	0	0	0	0	0	0	0	0
39_2	notSOM	0	0	4	0	2	0	0	0	0	0	0	0	0	0	0	0	1	0	0	0	0	0	1	2	2	0	0	0	0	0	0	0	0	0	0	0	0	0	0	0	0	0	0	0	0	0	0	0
39_1	notSOM	0	0	2	0	6	0	0	0	0	0	0	1	0	0	0	0	0	0	2	2	1	1	2	2	2	0	0	0	0	0	0	0	0	0	0	0	0	0	0	0	0	0	0	0	0	0	0	0
39_8	notSOM	0	0	4	4	3	0	0	0	0	0	0	0	0	0	1	0	2	2	0	1	0	1	1	2	1	0	0	0	0	0	0	0	0	0	0	0	0	0	0	0	0	0	0	0	0	0	0	0
39_22	notSOM	0	0	0	0	6	0	0	0	0	0	0	1	0	0	0	0	0	0	2	2	0	0	1	1	2	0	0	0	0	0	0	0	0	0	0	0	0	0	0	0	0	0	0	0	0	0	0	0
39_7	notSOM	0	0	4	4	2	0	0	0	0	0	0	1	0	0	0	0	2	2	0	0	0	0	1	1	3	0	0	0	0	0	0	0	0	0	0	0	0	0	0	0	0	0	0	0	0	0	0	0
39_21	notSOM	0	2	2	2	2	0	0	0	0	0	0	0	0	1	0	1	1	1	1	0	0	0	1	1	3	0	0	0	0	0	0	0	0	0	0	0	0	0	0	0	0	0	0	0	0	0	0	0
39_6	notSOM	0	0	0	7	6	0	0	0	0	0	0	0	0	0	0	0	0	2	3	2	1	1	2	1	0	0	0	0	0	0	0	0	0	0	0	0	0	0	0	0	0	0	0	0	0	0	0	0
39_24	notSOM	0	1	1	1	3	0	0	0	0	0	0	0	0	0	1	0	0	0	0	0	1	2	2	3	0	0	0	0	0	0	0	0	0	0	0	0	0	0	0	0	0	0	0	0	0	0	0	0
39_5	notSOM	0	1	0	2	1	0	0	0	0	0	0	0	1	0	0	0	0	0	0	2	1	2	2	2	1	0	0	0	0	0	0	0	0	0	0	0	0	0	0	0	0	0	0	0	0	0	0	0
39_23	notSOM	0	0	3	1	4	0	0	0	0	0	0	0	0	0	0	0	0	0	1	0	1	2	2	2	1	0	0	0	0	0	0	0	0	0	0	0	0	0	0	0	0	0	0	0	0	0	0	0
39_18	notSOM	0	2	2	2	2	0	0	0	0	0	0	0	1	0	0	1	1	1	1	0	0	0	0	2	2	0	0	0	0	0	0	0	0	0	0	0	0	0	0	0	0	0	0	0	0	0	0	0
39_19	notSOM	0	2	2	2	2	0	0	0	0	0	0	0	1	0	0	1	1	1	1	0	0	0	0	2	2	0	0	0	0	0	0	0	0	0	0	0	0	0	0	0	0	0	0	0	0	0	0	0
36_19	SOM	0	3	1	3	5	0	0	0	0	0	0	0	0	0	0	1	0	2	3	2	0	0	0	0	1	0	0	0	0	0	0	0	0	0	0	0	0	0	0	0	0	0	0	0	0	0	1	0
36_20	SOM	0	3	0	0	2	0	0	0	0	0	0	0	0	0	0	1	0	0	0	0	0	0	1	2	2	0	0	0	0	0	0	0	0	0	0	0	0	0	0	0	0	0	0	0	0	0	0	0
36_15	notSOM	0	1	6	5	2	0	0	0	0	0	0	0	0	0	0	0	3	3	2	2	0	0	0	1	2	0	0	0	0	0	0	0	0	0	0	0	0	0	0	0	0	0	0	0	0	1	0	0
36_16	notSOM	0	2	4	4	1	0	0	0	0	0	0	0	0	0	0	1	2	2	2	2	0	0	0	0	1	0	0	0	0	0	0	0	0	0	0	0	0	0	0	0	0	0	0	0	0	0	0	0
36_17	notSOM	0	1	1	1	5	0	0	0	0	0	0	0	0	0	0	0	0	0	2	2	1	2	2	1	0	0	0	0	0	0	0	0	0	0	0	0	0	0	0	0	0	0	0	0	0	0	0	0
36_18	notSOM	0	0	3	2	1	0	0	0	0	0	0	0	0	0	0	0	1	0	0	1	0	1	2	2	1	0	0	0	0	0	0	0	0	0	0	0	0	0	0	0	0	0	0	0	0	0	0	0
36_1	notSOM	0	0	5	8	8	0	0	0	0	0	0	0	0	0	0	1	3	4	3	1	0	1	2	2	1	0	0	0	0	0	0	0	0	0	0	0	0	0	0	0	0	0	0	0	0	0	0	0
36_13	notSOM	0	1	1	2	2	0	0	0	0	0	0	0	0	0	0	0	0	1	2	4	1	2	2	1	0	0	0	0	0	0	0	0	0	0	0	0	0	0	0	0	0	0	0	0	0	0	0	0
36_14	notSOM	0	0	2	4	0	0	0	0	0	0	0	0	0	0	0	0	0	1	1	4	1	2	2	1	0	0	0	0	0	0	0	0	0	0	0	0	0	0	0	0	0	0	0	0	0	0	0	0
36_3	notSOM	0	1	3	9	10	0	0	0	0	0	0	0	0	0	0	1	3	4	4	0	0	0	1	2	2	0	0	0	0	0	0	0	0	0	0	0	0	0	0	0	0	0	0	0	0	0	0	1
36_11	notSOM	0	2	4	2	5	0	0	0	0	0	0	0	0	0	0	1	2	2	3	2	0	0	0	1	2	0	0	0	0	0	0	0	0	0	0	0	0	0	0	0	0	0	0	0	0	0	0	0
36_2	notSOM	0	0	1	8	8	0	0	0	0	0	0	0	0	0	0	0	1	4	4	3	1	2	2	1	0	0	0	0	0	0	0	0	0	0	0	0	0	0	0	0	0	0	0	0	0	0	0	0
36_12	notSOM	0	2	1	3	9	0	0	0	0	0	0	0	0	0	0	1	1	1	4	3	0	1	2	2	1	0	0	0	0	0	0	0	0	0	0	0	0	0	0	0	0	0	0	0	0	0	0	1
36_10	notSOM	0	2	3	4	5	0	0	0	0	0	0	0	0	0	0	1	1	3	3	2	0	0	0	1	2	0	0	0	0	0	0	0	0	0	0	0	0	0	0	0	0	0	0	0	0	0	1	0
36_45	notSOM	0	2	4	3	3	0	0	0	0	0	0	0	0	0	0	1	2	2	3	2	0	0	0	0	1	0	0	0	0	0	0	0	0	0	0	0	0	0	0	0	0	0	0	0	0	0	0	0
36_8	notSOM	0	1	4	7	7	0	0	0	0	0	0	0	0	0	0	1	2	4	3	2	0	0	1	2	2	0	0	0	0	0	0	0	0	0	0	0	0	0	0	0	0	0	0	0	0	0	1	0
36_21	notSOM	0	2	3	3	9	0	0	0	0	0	0	0	0	0	0	1	2	3	4	2	0	0	0	1	2	0	0	0	0	0	0	0	0	0	0	0	0	0	0	0	0	0	0	0	0	0	0	0
36_5	notSOM	0	2	2	5	8	0	0	0	0	0	0	0	0	0	0	1	2	3	4	1	0	0	1	2	2	0	0	0	0	0	0	0	0	0	0	0	0	0	0	0	0	0	0	0	0	0	0	0
36_4	notSOM	0	2	2	4	9	0	0	0	0	0	0	0	0	0	0	1	2	2	4	3	0	0	1	2	2	0	0	0	0	0	0	0	0	0	0	0	0	0	0	0	0	0	0	0	0	0	0	1
36_7	notSOM	0	1	0	1	11	0	0	0	0	0	0	0	0	0	0	0	0	1	5	4	1	2	2	1	0	0	0	0	0	0	0	0	0	0	0	0	0	0	0	0	0	0	0	0	0	0	0	0
36_6	notSOM	0	0	3	3	6	0	0	0	0	0	0	0	0	0	0	0	1	2	3	4	1	2	2	1	0	0	0	0	0	0	0	0	0	0	0	0	0	0	0	0	0	0	0	0	0	0	0	0
37_3	SOM	0	2	0	3	8	0	0	0	0	0	0	0	0	0	0	1	0	1	1	0	0	1	2	2	1	0	0	1	0	0	0	0	0	0	0	0	0	0	1	0	0	0	0	0	0	0	0	0
37_5	SOM	0	2	2	1	4	0	0	0	0	0	0	0	0	0	0	1	1	0	1	0	0	1	2	2	1	0	0	0	1	0	0	0	0	0	0	0	0	0	0	1	0	0	0	0	0	0	0	0
37_9	SOM	0	2	2	2	5	0	0	0	0	0	0	0	0	0	0	1	1	1	0	0	0	0	1	2	2	0	0	1	0	0	0	0	0	0	0	0	0	0	1	0	0	0	0	0	0	0	0	0
37_4	notSOM	0	1	1	3	3	0	0	0	0	0	0	0	0	0	0	0	0	1	1	1	1	2	2	1	0	0	0	0	0	1	0	0	0	0	0	0	0	0	0	0	0	0	0	0	0	0	0	0
37_6	notSOM	0	1	1	3	5	0	0	0	0	0	0	0	0	0	0	0	0	1	2	0	1	2	2	1	0	0	0	0	0	0	0	0	0	0	0	0	0	0	0	0	0	0	0	0	0	0	0	0
37_8	notSOM	0	1	2	1	2	0	0	0	0	0	0	0	0	0	0	0	0	0	1	1	1	2	2	1	0	0	0	0	0	0	0	0	0	0	0	0	0	0	0	0	0	0	0	0	0	0	0	0
37_7	notSOM	0	0	4	6	1	0	0	0	0	0	0	0	0	0	0	0	2	1	0	0	0	0	1	2	2	0	1	0	0	0	0	0	0	0	0	0	0	1	0	0	0	0	0	0	0	0	0	0
37_13	notSOM	0	2	0	2	4	0	0	0	0	0	0	0	0	0	0	0	0	0	2	1	0	0	0	0	1	0	1	0	0	0	0	0	0	0	0	1	0	0	0	0	0	0	0	0	0	0	0	0
37_12	notSOM	0	2	0	2	4	0	0	0	0	0	0	0	0	0	0	0	0	0	2	1	0	0	0	0	1	0	1	0	0	0	0	0	0	0	0	0	0	1	0	0	0	0	0	0	0	0	0	0
37_11	notSOM	0	0	4	4	2	0	0	0	0	0	0	0	0	0	0	0	0	2	1	0	0	0	0	1	2	1	0	0	0	0	0	0	0	0	0	0	1	0	0	0	0	0	0	0	0	0	0	0
37_10	notSOM	0	1	2	1	2	0	0	0	0	0	0	0	0	0	0	0	0	0	1	2	1	2	2	1	0	0	0	0	0	0	0	0	0	0	0	0	0	0	0	0	0	0	0	0	0	0	0	0
37_2	notSOM	0	0	3	6	1	0	0	0	0	0	0	0	0	0	0	0	1	2	0	0	1	2	2	1	0	0	0	0	0	1	0	0	0	0	0	0	0	0	0	0	0	0	0	0	0	0	0	0
37_1	notSOM	0	0	3	4	3	0	0	0	0	0	0	0	0	0	0	0	1	1	1	0	1	2	2	1	0	0	0	0	1	0	0	0	0	0	0	0	0	0	0	1	0	0	0	0	0	0	0	0
42_27	SOM	0	3	0	0	2	0	0	0	0	0	0	0	0	0	0	1	0	0	0	0	0	0	1	2	2	0	0	0	0	0	0	0	0	0	0	0	0	0	0	0	0	0	0	0	0	0	0	0
42_28	SOM	0	3	1	5	2	0	0	0	0	0	0	0	0	0	0	1	0	2	1	0	0	0	0	0	0	0	0	0	0	0	0	0	0	0	0	0	0	0	0	0	0	0	0	0	0	0	1	0
42_29	SOM	0	3	1	5	2	0	0	0	0	0	0	0	0	0	0	1	0	2	1	0	0	0	0	0	0	0	0	0	0	0	0	0	0	0	0	0	0	0	0	0	0	0	0	0	0	0	1	0
42_25	notSOM	0	1	2	1	0	0	0	0	0	0	0	0	0	0	1	0	0	0	0	1	1	2	2	1	0	0	0	0	0	0	0	0	0	0	0	0	0	0	0	0	0	0	0	0	0	0	0	0
42_26	notSOM	0	1	8	2	0	0	0	0	0	0	0	0	0	0	1	0	3	1	0	0	0	0	0	0	1	0	0	0	0	0	0	0	0	0	0	0	0	0	0	0	0	0	0	0	0	1	0	0
42_21	notSOM	0	1	1	1	3	0	0	0	0	0	0	0	0	1	0	0	0	0	1	3	1	2	2	1	0	0	0	0	0	0	0	0	0	0	0	0	0	0	0	0	0	0	0	0	0	0	0	0
42_22	notSOM	0	1	2	1	0	0	0	0	0	0	0	0	0	0	0	0	0	0	0	1	1	2	2	1	0	0	0	0	0	0	0	0	0	0	0	0	0	0	0	0	0	0	0	0	0	0	0	0
42_23	notSOM	0	2	3	6	0	0	0	0	0	0	0	0	0	1	0	1	1	2	0	1	0	0	0	1	2	0	0	0	0	0	0	0	0	0	0	0	0	0	0	0	0	0	0	0	0	0	1	0
42_24	notSOM	0	0	3	2	2	0	0	0	0	0	0	0	0	0	0	0	1	0	0	0	0	1	2	2	1	0	0	0	0	0	0	0	0	0	0	0	0	0	0	0	0	0	0	0	0	0	0	0
42_3	notSOM	0	0	3	3	0	0	0	0	0	0	0	0	0	1	1	0	1	1	0	0	1	2	2	2	2	0	0	0	0	0	0	0	0	0	0	0	0	0	0	0	0	0	0	0	0	0	0	0
42_4	notSOM	0	0	1	2	4	0	0	0	0	0	0	0	0	1	1	0	1	1	0	1	0	1	3	4	3	0	0	0	0	0	0	0	0	0	0	0	0	0	0	0	0	0	0	0	0	0	0	0
42_1	notSOM	0	1	1	2	3	0	0	0	0	0	0	0	1	1	0	1	1	0	0	2	0	1	3	4	3	0	0	0	0	0	0	0	0	0	0	0	0	0	0	0	0	0	0	0	0	0	0	0
42_2	notSOM	0	1	1	0	7	0	0	0	0	0	0	1	1	0	0	1	1	0	2	1	0	0	1	4	4	0	0	0	0	0	0	0	0	0	0	0	0	0	0	0	0	0	0	0	0	0	0	0
42_7	notSOM	0	1	1	2	2	0	0	0	0	0	0	0	0	0	1	0	0	1	1	1	1	2	2	1	1	0	0	0	0	0	0	0	0	0	0	0	0	0	0	0	0	0	0	0	0	0	0	0
42_8	notSOM	0	1	1	2	2	0	0	0	0	0	0	0	0	0	1	0	0	1	1	1	1	2	2	1	1	0	0	0	0	0	0	0	0	0	0	0	0	0	0	0	0	0	0	0	0	0	0	0
42_5	notSOM	0	0	1	3	3	0	0	0	0	0	1	0	0	1	0	0	1	2	1	1	0	0	1	3	4	0	0	0	0	0	0	0	0	0	0	0	0	0	0	0	0	0	0	0	0	0	0	0
42_6	notSOM	0	0	1	4	0	0	0	0	0	0	0	1	1	0	0	0	1	2	0	1	0	0	0	1	4	0	0	0	0	0	0	0	0	0	0	0	0	0	0	0	0	0	0	0	0	0	0	0
42_9	notSOM	0	0	1	3	4	0	0	0	0	0	0	0	0	1	0	0	0	1	2	1	1	2	2	2	2	0	0	0	0	0	0	0	0	0	0	0	0	0	0	0	0	0	0	0	0	0	0	0
42_16	notSOM	0	1	1	1	2	0	0	0	0	0	0	0	0	0	1	0	0	0	1	2	1	2	2	1	1	0	0	0	0	0	0	0	0	0	0	0	0	0	0	0	0	0	0	0	0	0	0	0
42_17	notSOM	0	2	2	1	8	0	0	0	0	0	0	0	1	0	0	1	1	0	3	1	0	0	1	2	2	0	0	0	0	0	0	0	0	0	0	0	0	0	0	0	0	0	0	0	0	0	0	1
42_14	notSOM	0	1	1	1	5	0	0	0	0	0	0	0	0	0	0	0	0	0	2	1	1	2	2	1	0	0	0	0	0	0	0	0	0	0	0	0	0	0	0	0	0	0	0	0	0	0	0	0
42_15	notSOM	0	0	1	4	5	0	0	0	0	0	0	0	1	0	0	0	0	1	3	0	1	2	2	1	1	0	0	0	0	0	0	0	0	0	0	0	0	0	0	0	0	0	0	0	0	0	0	0
42_12	notSOM	0	0	3	1	1	0	0	0	0	0	1	0	0	1	0	0	1	1	1	0	0	0	0	0	1	0	0	0	0	0	0	0	0	0	0	0	0	0	0	0	0	0	0	0	0	0	0	0
42_13	notSOM	0	1	1	1	5	0	0	0	0	0	0	0	0	0	0	0	0	0	2	1	1	2	2	1	0	0	0	0	0	0	0	0	0	0	0	0	0	0	0	0	0	0	0	0	0	0	0	0
42_10	notSOM	0	0	2	4	4	0	0	0	0	0	0	1	0	0	1	0	1	2	1	2	0	1	2	2	2	0	0	0	0	0	0	0	0	0	0	0	0	0	0	0	0	0	0	0	0	0	0	0
42_11	notSOM	0	0	0	1	3	0	0	0	0	0	0	1	0	0	1	0	0	1	2	1	0	0	0	1	3	0	0	0	0	0	0	0	0	0	0	0	0	0	0	0	0	0	0	0	0	0	0	0
42_18	notSOM	0	3	0	0	1	0	0	0	0	0	0	1	0	0	1	1	0	0	1	1	0	0	0	0	0	0	0	0	0	0	0	0	0	0	0	0	0	0	0	0	0	0	0	0	0	0	0	0
42_19	notSOM	0	0	0	3	1	0	0	0	0	0	0	1	0	0	1	0	0	1	1	1	0	0	0	0	0	0	0	0	0	0	0	0	0	0	0	0	0	0	0	0	0	0	0	0	0	0	0	0
42_20	notSOM	0	0	2	5	0	0	0	0	0	0	0	0	0	0	0	0	0	1	0	1	1	2	2	1	0	0	0	0	0	0	0	0	0	0	0	0	0	0	0	0	0	0	0	0	0	0	0	0
43_15	SOM	0	3	0	0	2	0	0	0	0	0	0	0	0	0	0	1	0	0	0	0	0	0	1	2	2	0	0	0	0	0	0	0	0	0	0	0	0	0	0	0	0	0	0	0	0	0	0	0
43_10	notSOM	0	1	1	1	3	0	0	0	0	0	0	0	0	0	0	0	0	0	1	1	1	2	2	2	1	0	0	0	0	0	0	0	0	0	0	0	0	0	0	0	0	0	0	0	0	0	0	0
43_7	notSOM	0	0	1	0	3	0	0	0	0	0	0	0	0	0	0	0	0	0	1	0	1	1	2	2	2	0	0	0	0	0	0	0	0	0	0	0	0	0	0	0	0	0	0	0	0	0	0	0
43_13	notSOM	0	1	8	0	1	0	0	0	0	0	0	0	0	0	0	0	3	0	0	0	0	0	1	2	3	0	0	0	0	0	0	0	0	0	0	0	0	0	0	0	0	0	0	0	0	1	0	0
43_14	notSOM	0	0	3	2	1	0	0	0	0	0	0	0	0	0	0	0	1	0	0	0	0	1	2	2	1	0	0	0	0	0	0	0	0	0	0	0	0	0	0	0	0	0	0	0	0	0	0	0
43_6	notSOM	0	1	1	0	4	0	0	0	0	0	0	0	0	0	0	0	0	0	1	1	1	2	3	2	1	0	0	0	0	0	0	0	0	0	0	0	0	0	0	0	0	0	0	0	0	0	0	0
43_5	notSOM	0	0	3	2	8	0	0	0	0	0	0	0	0	0	0	0	1	0	2	0	1	2	3	2	1	0	0	0	0	0	0	0	0	0	0	0	0	0	0	0	0	0	0	0	0	0	0	1
43_11	notSOM	0	0	0	1	0	0	0	0	0	0	0	0	0	0	0	0	0	0	0	1	0	1	1	2	2	0	0	0	0	0	0	0	0	0	0	0	0	0	0	0	0	0	0	0	0	0	0	0
43_4	notSOM	0	1	0	1	4	0	0	0	0	0	0	0	0	0	0	0	0	0	1	1	1	2	2	3	1	0	0	0	0	0	0	0	0	0	0	0	0	0	0	0	0	0	0	0	0	0	0	0
43_12	notSOM	0	2	1	7	1	0	0	0	0	0	0	0	0	0	0	1	0	2	0	0	0	1	2	3	2	0	0	0	0	0	0	0	0	0	0	0	0	0	0	0	0	0	0	0	0	0	1	0
43_17	notSOM	0	3	1	5	0	0	0	0	0	0	0	0	0	0	0	1	0	2	0	0	0	0	0	1	2	0	0	0	0	0	0	0	0	0	0	0	0	0	0	0	0	0	0	0	0	0	1	0
43_3	notSOM	0	0	0	2	1	0	0	0	0	0	0	0	0	0	0	0	0	0	0	1	0	2	3	3	1	0	0	0	0	0	0	0	0	0	0	0	0	0	0	0	0	0	0	0	0	0	0	0
43_2	notSOM	0	0	1	5	1	0	0	0	0	0	0	0	0	0	0	0	0	1	0	2	1	3	3	2	0	0	0	0	0	0	0	0	0	0	0	0	0	0	0	0	0	0	0	0	0	0	0	0
43_1	notSOM	0	0	1	1	4	0	0	0	0	0	0	0	0	0	0	0	0	0	1	1	1	2	4	2	0	0	0	0	0	0	0	0	0	0	0	0	0	0	0	0	0	0	0	0	0	0	0	0
43_16	notSOM	0	3	1	5	0	0	0	0	0	0	0	0	0	0	0	1	0	2	0	0	0	0	0	1	2	0	0	0	0	0	0	0	0	0	0	0	0	0	0	0	0	0	0	0	0	0	1	0
43_9	notSOM	0	1	0	2	2	0	0	0	0	0	0	0	0	0	0	0	0	1	0	2	1	2	1	2	2	0	0	0	0	0	0	0	0	0	0	0	0	0	0	0	0	0	0	0	0	0	0	0
43_8	notSOM	0	0	2	4	0	0	0	0	0	0	0	0	0	0	0	0	0	1	0	0	1	2	2	1	2	0	0	0	0	0	0	0	0	0	0	0	0	0	0	0	0	0	0	0	0	0	0	0
40_1	SOM	0	0	0	4	7	0	0	0	0	0	0	0	0	0	0	0	0	2	2	0	0	0	1	1	2	0	0	0	0	0	0	0	0	0	0	0	0	0	0	0	0	0	0	0	0	0	0	0
40_5	SOM	0	0	0	0	4	0	0	0	0	0	0	0	0	0	0	0	0	0	2	2	0	0	0	1	1	0	0	0	0	0	0	0	0	0	0	0	0	0	0	0	0	0	0	0	0	0	0	0
40_27	notSOM	0	3	0	1	0	0	0	0	0	0	0	0	0	0	0	1	0	0	0	1	0	1	1	2	0	0	0	0	0	0	0	0	0	0	0	0	0	0	0	0	0	0	0	0	0	0	0	0
40_28	notSOM	0	1	6	0	0	0	0	0	0	0	0	0	0	0	0	1	2	0	0	1	0	1	0	2	1	0	0	0	0	0	0	0	0	0	0	0	0	0	0	0	0	0	0	0	0	0	0	0
40_29	notSOM	0	3	1	3	0	0	0	0	0	0	0	0	0	0	0	1	1	1	0	0	0	0	1	0	2	0	0	0	0	0	0	0	0	0	0	0	0	0	0	0	0	0	0	0	0	0	0	0
40_2	notSOM	0	0	0	1	4	0	0	0	0	0	0	0	0	0	0	0	0	0	2	4	0	1	1	2	0	0	0	0	0	0	0	0	0	0	0	0	0	0	0	0	0	0	0	0	0	0	0	0
40_14	notSOM	0	0	1	6	4	0	0	0	0	0	0	0	0	0	0	0	1	2	1	0	1	0	2	1	0	0	0	0	0	0	0	0	0	0	0	0	0	0	0	0	0	0	0	0	0	0	0	0
40_15	notSOM	0	0	0	5	6	0	0	0	0	0	0	0	0	0	0	0	0	2	2	0	0	2	1	1	0	0	0	0	0	0	0	0	0	0	0	0	0	0	0	0	0	0	0	0	0	0	0	0
40_12	notSOM	0	3	2	0	0	0	0	0	0	0	0	0	0	0	0	1	1	0	0	0	0	0	0	0	0	0	0	0	0	0	0	0	0	0	0	0	0	0	0	0	0	0	0	0	0	0	0	0
40_13	notSOM	0	0	4	0	1	0	0	0	0	0	0	0	0	0	0	0	1	0	1	2	1	1	2	0	0	0	0	0	0	0	0	0	0	0	0	0	0	0	0	0	0	0	0	0	0	0	0	0
40_10	notSOM	0	0	0	2	6	0	0	0	0	0	0	0	0	0	0	0	0	1	2	1	0	2	1	1	0	0	0	0	0	0	0	0	0	0	0	0	0	0	0	0	0	0	0	0	0	0	0	0
40_11	notSOM	0	3	2	0	0	0	0	0	0	0	0	0	0	0	0	1	1	0	0	0	0	0	0	0	0	0	0	0	0	0	0	0	0	0	0	0	0	0	0	0	0	0	0	0	0	0	0	0
40_30	notSOM	0	3	1	3	0	0	0	0	0	0	0	0	0	0	0	1	1	1	0	0	0	0	1	0	2	0	0	0	0	0	0	0	0	0	0	0	0	0	0	0	0	0	0	0	0	0	0	0
40_4	notSOM	0	0	2	3	2	0	0	0	0	0	0	0	0	0	0	0	1	1	1	1	0	0	0	1	1	0	0	0	0	0	0	0	0	0	0	0	0	0	0	0	0	0	0	0	0	0	0	0
40_3	notSOM	0	0	2	3	2	0	0	0	0	0	0	0	0	0	0	0	1	1	1	1	0	0	0	1	1	0	0	0	0	0	0	0	0	0	0	0	0	0	0	0	0	0	0	0	0	0	0	0
40_6	notSOM	0	0	1	0	4	0	0	0	0	0	0	0	0	0	0	0	0	0	2	4	1	1	2	0	0	0	0	0	0	0	0	0	0	0	0	0	0	0	0	0	0	0	0	0	0	0	0	0
40_8	notSOM	0	2	3	0	0	0	0	0	0	0	0	0	0	0	0	1	1	0	0	1	0	0	0	0	1	0	0	0	0	0	0	0	0	0	0	0	0	0	0	0	0	0	0	0	0	0	0	0
40_7	notSOM	0	2	3	0	0	0	0	0	0	0	0	0	0	0	0	1	1	0	0	1	0	0	0	0	1	0	0	0	0	0	0	0	0	0	0	0	0	0	0	0	0	0	0	0	0	0	0	0
40_9	notSOM	0	1	0	3	0	0	0	0	0	0	0	0	0	0	0	0	0	1	0	1	1	2	0	1	0	0	0	0	0	0	0	0	0	0	0	0	0	0	0	0	0	0	0	0	0	0	0	0
41_22	SOM	0	3	0	0	1	0	0	0	0	0	0	0	0	0	0	1	0	0	0	0	0	0	1	2	2	0	0	0	0	0	0	0	0	0	0	0	0	0	0	0	0	0	0	0	0	0	0	0
41_8	notSOM	0	1	4	7	6	0	0	0	0	0	0	0	0	0	0	1	2	4	3	1	0	0	1	2	2	0	0	0	0	0	0	0	0	0	0	0	0	0	0	0	0	0	0	0	0	0	1	0
41_9	notSOM	0	2	3	2	7	0	0	0	0	0	0	0	0	0	0	1	2	3	3	2	0	0	0	1	2	0	0	0	0	0	0	0	0	0	0	0	0	0	0	0	0	0	0	0	0	0	0	0
41_6	notSOM	0	0	0	2	10	0	0	0	0	0	0	0	0	0	0	0	0	2	5	4	1	2	2	1	0	0	0	0	0	0	0	0	0	0	0	0	0	0	0	0	0	0	0	0	0	0	0	0
41_7	notSOM	0	0	3	2	5	0	0	0	0	0	0	0	0	0	0	0	1	2	3	4	1	2	2	1	0	0	0	0	0	0	0	0	0	0	0	0	0	0	0	0	0	0	0	0	0	0	0	0
41_4	notSOM	0	1	1	6	5	0	0	0	0	0	0	0	0	0	0	1	2	3	3	1	0	0	2	2	2	0	0	0	0	0	0	0	0	0	0	0	0	0	0	0	0	0	0	0	0	0	0	0
41_5	notSOM	0	2	2	3	7	0	0	0	0	0	0	0	0	0	0	1	2	2	4	2	0	0	1	2	2	0	0	0	0	0	0	0	0	0	0	0	0	0	0	0	0	0	0	0	0	0	0	1
41_2	notSOM	0	0	0	7	7	0	0	0	0	0	0	0	0	0	0	0	1	4	4	2	1	2	2	1	0	0	0	0	0	0	0	0	0	0	0	0	0	0	0	0	0	0	0	0	0	0	0	0
41_3	notSOM	0	1	3	8	6	0	0	0	0	0	0	0	0	0	0	1	3	4	3	0	0	0	1	2	2	0	0	0	0	0	0	0	0	0	0	0	0	0	0	0	0	0	0	0	0	0	0	1
41_1	notSOM	0	0	4	6	7	0	0	0	0	0	0	0	0	0	0	1	3	4	2	1	0	1	2	2	1	0	0	0	0	0	0	0	0	0	0	0	0	0	0	0	0	0	0	0	0	0	0	0
41_46	notSOM	1	0	0	1	3	0	0	0	0	0	0	0	0	0	0	0	0	1	2	2	0	0	0	0	0	0	0	0	0	0	0	0	0	0	0	0	0	0	0	0	0	0	0	0	0	0	0	0
41_17	notSOM	0	2	3	3	1	0	0	0	0	0	0	0	0	0	0	1	2	2	2	2	0	0	0	0	2	0	0	0	0	0	0	0	0	0	0	0	0	0	0	0	0	0	0	0	0	0	0	0
41_18	notSOM	0	1	1	3	2	0	0	0	0	0	0	0	0	0	0	0	1	2	2	2	0	0	0	0	2	0	0	0	0	0	0	0	0	0	0	0	0	0	0	0	0	0	0	0	0	0	0	0
41_19	notSOM	0	1	1	0	5	0	0	0	0	0	0	0	0	0	0	0	0	0	2	3	1	2	2	1	0	0	0	0	0	0	0	0	0	0	0	0	0	0	0	0	0	0	0	0	0	0	0	0
41_13	notSOM	0	0	1	4	1	0	0	0	0	0	0	0	0	0	0	0	0	1	2	4	1	2	2	1	0	0	0	0	0	0	0	0	0	0	0	0	0	0	0	0	0	0	0	0	0	0	0	0
41_14	notSOM	0	2	1	3	8	0	0	0	0	0	0	0	0	0	0	1	1	1	4	3	0	1	2	2	1	0	0	0	0	0	0	0	0	0	0	0	0	0	0	0	0	0	0	0	0	0	0	1
41_20	notSOM	0	0	3	1	1	0	0	0	0	0	0	0	0	0	0	0	1	0	0	2	0	1	2	2	1	0	0	0	0	0	0	0	0	0	0	0	0	0	0	0	0	0	0	0	0	0	0	0
41_15	notSOM	0	1	1	2	1	0	0	0	0	0	0	0	0	0	0	0	0	1	2	4	1	2	2	1	0	0	0	0	0	0	0	0	0	0	0	0	0	0	0	0	0	0	0	0	0	0	0	0
41_21	notSOM	0	3	1	3	5	0	0	0	0	0	0	0	0	0	0	1	0	2	3	2	0	0	0	0	1	0	0	0	0	0	0	0	0	0	0	0	0	0	0	0	0	0	0	0	0	0	1	0
41_16	notSOM	0	1	6	5	2	0	0	0	0	0	0	0	0	0	0	0	3	3	2	2	0	0	0	1	2	0	0	0	0	0	0	0	0	0	0	0	0	0	0	0	0	0	0	0	0	1	0	0
41_10	notSOM	0	0	1	1	7	0	0	0	0	0	0	0	0	0	0	0	1	2	3	5	0	1	2	2	1	0	0	0	0	0	0	0	0	0	0	0	0	0	0	0	0	0	0	0	0	0	0	0
41_11	notSOM	0	1	4	2	3	0	0	0	0	0	0	0	0	0	0	1	2	2	2	2	0	0	0	2	2	0	0	0	0	0	0	0	0	0	0	0	0	0	0	0	0	0	0	0	0	0	0	0
41_12	notSOM	0	2	3	4	4	0	0	0	0	0	0	0	0	0	0	1	1	3	3	2	0	0	0	1	2	0	0	0	0	0	0	0	0	0	0	0	0	0	0	0	0	0	0	0	0	0	1	0
46_17	SOM	0	3	1	3	6	0	0	0	0	0	0	0	0	0	0	1	0	2	3	0	0	0	0	0	1	0	0	0	0	0	0	0	0	0	0	0	0	0	0	0	0	0	0	0	0	0	1	0
46_2	notSOM	0	0	3	3	4	0	0	0	0	0	0	0	0	0	0	0	1	1	1	4	1	2	2	2	1	0	0	0	0	0	0	0	0	0	0	0	0	0	0	0	0	0	0	0	0	0	0	0
46_18	notSOM	0	2	4	2	5	0	0	0	0	0	0	0	0	0	0	1	2	1	2	0	0	0	0	0	1	0	0	0	0	0	0	0	0	0	0	0	0	0	0	0	0	0	0	0	0	0	0	1
46_1	notSOM	0	0	1	5	4	0	0	0	0	0	0	0	0	0	0	0	0	1	2	2	1	3	3	1	0	0	0	0	0	0	0	0	0	0	0	0	0	0	0	0	0	0	0	0	0	0	0	0
46_19	notSOM	0	0	2	4	2	0	0	0	0	0	0	0	0	0	0	0	1	1	0	0	0	1	2	3	3	0	0	0	0	0	0	0	0	0	0	0	0	0	0	0	0	0	0	0	0	0	0	0
46_4	notSOM	0	1	0	3	7	0	0	0	0	0	0	0	0	0	0	0	0	1	2	1	1	2	3	2	0	0	0	0	0	0	0	0	0	0	0	0	0	0	0	0	0	0	0	0	0	0	0	0
46_3	notSOM	0	0	2	3	2	0	0	0	0	0	0	0	0	0	0	0	0	0	1	2	1	2	4	1	0	0	0	0	0	0	0	0	0	0	0	0	0	0	0	0	0	0	0	0	0	0	0	0
46_14	notSOM	0	2	3	5	3	0	0	0	0	0	0	0	0	0	0	1	2	2	1	0	0	0	0	1	2	0	0	0	0	0	0	0	0	0	0	0	0	0	0	0	0	0	0	0	0	0	0	1
46_15	notSOM	0	2	2	0	4	0	0	0	0	0	0	0	0	0	0	1	1	0	0	0	0	0	2	4	4	0	0	0	0	0	0	0	0	0	0	0	0	0	0	0	0	0	0	0	0	0	0	0
46_16	notSOM	0	2	3	6	2	0	0	0	0	0	0	0	0	0	0	1	1	3	1	0	0	0	0	0	1	0	0	0	0	0	0	0	0	0	0	0	0	0	0	0	0	0	0	0	0	0	1	0
46_9	notSOM	0	0	4	3	0	0	0	0	0	0	0	0	0	0	0	0	1	1	0	1	1	2	2	2	2	0	0	0	0	0	0	0	0	0	0	0	0	0	0	0	0	0	0	0	0	0	0	0
46_6	notSOM	0	1	1	2	3	0	0	0	0	0	0	0	0	0	0	0	0	1	1	1	1	1	2	2	2	0	0	0	0	0	0	0	0	0	0	0	0	0	0	0	0	0	0	0	0	0	0	0
46_5	notSOM	0	2	1	4	9	0	0	0	0	0	0	0	0	0	0	1	1	1	3	0	0	1	2	2	2	0	0	0	0	0	0	0	0	0	0	0	0	0	0	0	0	0	0	0	0	0	0	1
46_8	notSOM	0	1	1	1	4	0	0	0	0	0	0	0	0	0	0	0	0	0	1	2	1	2	2	3	0	0	0	0	0	0	0	0	0	0	0	0	0	0	0	0	0	0	0	0	0	0	0	0
46_7	notSOM	0	1	1	1	4	0	0	0	0	0	0	0	0	0	0	0	0	0	1	1	0	2	3	2	1	0	0	0	0	0	0	0	0	0	0	0	0	0	0	0	0	0	0	0	0	0	0	0
46_22	notSOM	0	0	0	2	4	0	0	0	0	0	0	0	0	0	0	0	0	1	1	0	0	0	1	2	3	0	0	0	0	0	0	0	0	0	0	0	0	0	0	0	0	0	0	0	0	0	0	0
46_21	notSOM	0	0	0	2	4	0	0	0	0	0	0	0	0	0	0	0	0	1	1	0	0	0	1	2	3	0	0	0	0	0	0	0	0	0	0	0	0	0	0	0	0	0	0	0	0	0	0	0
46_24	notSOM	0	1	1	2	3	0	0	0	0	0	0	0	0	0	0	0	0	0	1	1	1	2	2	1	0	0	0	0	0	0	0	0	0	0	0	0	0	0	0	0	0	0	0	0	0	0	0	0
46_23	notSOM	0	1	1	2	3	0	0	0	0	0	0	0	0	0	0	0	0	0	1	1	1	2	2	1	0	0	0	0	0	0	0	0	0	0	0	0	0	0	0	0	0	0	0	0	0	0	0	0
46_20	notSOM	0	0	2	4	3	0	0	0	0	0	0	0	0	0	0	0	0	1	1	0	1	2	2	1	1	0	0	0	0	0	0	0	0	0	0	0	0	0	0	0	0	0	0	0	0	0	0	0
46_10	notSOM	0	1	5	7	1	0	0	0	0	0	0	0	0	0	0	1	2	3	0	0	0	0	1	2	2	0	0	0	0	0	0	0	0	0	0	0	0	0	0	0	0	0	0	0	0	0	1	0
46_27	notSOM	0	1	2	2	0	0	0	0	0	0	0	0	0	0	0	0	0	0	0	0	1	2	2	1	0	0	0	0	0	0	0	0	0	0	0	0	0	0	0	0	0	0	0	0	0	0	0	0
46_11	notSOM	0	1	1	3	3	0	0	0	0	0	0	0	0	0	0	0	0	1	1	0	1	2	2	1	2	0	0	0	0	0	0	0	0	0	0	0	0	0	0	0	0	0	0	0	0	0	0	0
46_12	notSOM	0	2	2	2	1	0	0	0	0	0	0	0	0	0	0	1	1	0	0	0	0	1	2	3	4	0	0	0	0	0	0	0	0	0	0	0	0	0	0	0	0	0	0	0	0	0	0	0
46_25	notSOM	0	1	2	1	1	0	0	0	0	0	0	0	0	0	0	0	0	0	0	1	1	2	2	1	0	0	0	0	0	0	0	0	0	0	0	0	0	0	0	0	0	0	0	0	0	0	0	0
46_26	notSOM	0	1	2	1	1	0	0	0	0	0	0	0	0	0	0	0	0	0	0	1	1	2	2	1	0	0	0	0	0	0	0	0	0	0	0	0	0	0	0	0	0	0	0	0	0	0	0	0
46_13	notSOM	0	1	6	6	0	0	0	0	0	0	0	0	0	0	0	0	3	3	0	0	0	0	0	1	2	0	0	0	0	0	0	0	0	0	0	0	0	0	0	0	0	0	0	0	0	1	0	0
47_18	SOM	0	3	0	0	2	0	0	0	0	0	0	0	0	0	0	1	0	0	0	0	0	0	1	2	2	0	0	0	0	0	0	0	0	0	0	0	0	0	0	0	0	0	0	0	0	0	0	0
47_16	notSOM	0	0	3	2	1	0	0	0	0	0	0	0	0	0	0	0	1	0	0	0	0	1	2	2	1	0	0	0	0	0	0	0	0	0	0	0	0	0	0	0	0	0	0	0	0	0	0	0
47_1	notSOM	0	0	0	2	1	0	0	0	0	0	0	0	0	0	0	0	0	0	0	1	0	2	3	3	1	0	0	0	0	0	0	0	0	0	0	0	0	0	0	0	0	0	0	0	0	0	0	0
47_2	notSOM	0	0	0	1	0	0	0	0	0	0	0	0	0	0	0	0	0	0	0	1	0	1	1	2	2	0	0	0	0	0	0	0	0	0	0	0	0	0	0	0	0	0	0	0	0	0	0	0
47_3	notSOM	0	0	1	5	2	0	0	0	0	0	0	0	0	0	0	0	0	1	0	1	1	3	3	2	0	0	0	0	0	0	0	0	0	0	0	0	0	0	0	0	0	0	0	0	0	0	0	0
47_4	notSOM	0	0	1	1	4	0	0	0	0	0	0	0	0	0	0	0	0	0	1	1	1	2	4	2	0	0	0	0	0	0	0	0	0	0	0	0	0	0	0	0	0	0	0	0	0	0	0	0
47_5	notSOM	0	1	1	0	4	0	0	0	0	0	0	0	0	0	0	0	0	0	1	1	1	2	3	2	1	0	0	0	0	0	0	0	0	0	0	0	0	0	0	0	0	0	0	0	0	0	0	0
47_6	notSOM	0	0	3	3	4	0	0	0	0	0	0	0	0	0	0	0	1	0	1	1	1	2	3	2	1	0	0	0	0	0	0	0	0	0	0	0	0	0	0	0	0	0	0	0	0	0	0	1
47_7	notSOM	0	1	0	1	4	0	0	0	0	0	0	0	0	0	0	0	0	0	1	1	1	2	2	3	1	0	0	0	0	0	0	0	0	0	0	0	0	0	0	0	0	0	0	0	0	0	0	0
47_8	notSOM	0	1	1	1	3	0	0	0	0	0	0	0	0	0	0	0	0	0	1	1	1	2	2	2	1	0	0	0	0	0	0	0	0	0	0	0	0	0	0	0	0	0	0	0	0	0	0	0
47_9	notSOM	0	0	2	4	0	0	0	0	0	0	0	0	0	0	0	0	0	1	0	0	1	2	2	1	2	0	0	0	0	0	0	0	0	0	0	0	0	0	0	0	0	0	0	0	0	0	0	0
47_28	notSOM	0	3	2	2	2	0	0	0	0	0	0	0	0	0	0	1	1	0	1	0	0	0	0	0	1	0	0	0	0	0	0	0	0	0	0	0	0	0	0	0	0	0	0	0	0	0	0	1
47_10	notSOM	0	1	0	2	3	0	0	0	0	0	0	0	0	0	0	0	0	1	0	1	1	2	1	2	2	0	0	0	0	0	0	0	0	0	0	0	0	0	0	0	0	0	0	0	0	0	0	0
47_11	notSOM	0	0	1	0	3	0	0	0	0	0	0	0	0	0	0	0	0	0	1	0	1	1	2	2	2	0	0	0	0	0	0	0	0	0	0	0	0	0	0	0	0	0	0	0	0	0	0	0
47_25	notSOM	0	2	5	2	0	0	0	0	0	0	0	0	0	0	0	1	1	1	0	0	0	0	0	1	2	0	0	0	0	0	0	0	0	0	0	0	0	0	0	0	0	0	0	0	0	0	1	0
47_22	notSOM	0	2	4	3	1	0	0	0	0	0	0	0	0	0	0	0	2	1	0	0	0	0	1	2	3	0	0	0	0	0	0	0	0	0	0	0	0	0	0	0	0	0	0	0	0	1	0	0
47_13	notSOM	0	2	2	3	4	0	0	0	0	0	0	0	0	0	0	1	0	1	1	0	0	1	2	3	2	0	0	0	0	0	0	0	0	0	0	0	0	0	0	0	0	0	0	0	0	0	1	0
44_15	SOM	0	1	2	1	0	0	0	0	0	0	0	0	0	1	1	0	0	0	0	0	1	2	2	1	1	0	0	0	0	0	0	0	0	0	0	0	0	0	0	0	0	0	0	0	0	0	0	0
44_9	notSOM	0	2	3	1	6	0	0	0	0	0	0	1	1	0	0	1	1	0	2	0	0	0	0	2	4	0	0	0	0	0	0	0	0	0	0	0	0	0	0	0	0	0	0	0	0	0	0	1
44_7	notSOM	0	0	1	4	2	0	0	0	0	0	0	0	1	1	0	0	0	1	0	1	1	2	2	3	2	0	0	0	0	0	0	0	0	0	0	0	0	0	0	0	0	0	0	0	0	0	0	0
44_8	notSOM	0	1	1	1	2	0	0	0	0	0	0	0	1	1	0	0	0	0	0	2	1	2	2	2	2	0	0	0	0	0	0	0	0	0	0	0	0	0	0	0	0	0	0	0	0	0	0	0
44_21	notSOM	0	3	1	5	2	0	0	0	0	0	0	0	0	0	1	1	0	2	1	0	0	0	0	0	0	0	0	0	0	0	0	0	0	0	0	0	0	0	0	0	0	0	0	0	0	0	1	0
44_1	notSOM	0	0	1	4	8	0	0	0	0	0	1	1	0	0	0	0	0	1	2	0	0	2	4	4	2	0	0	0	0	0	0	0	0	0	0	0	0	0	0	0	0	0	0	0	0	0	0	0
44_2	notSOM	0	0	1	5	4	0	0	0	0	0	0	1	1	0	0	0	0	1	1	1	1	2	3	3	2	0	0	0	0	0	0	0	0	0	0	0	0	0	0	0	0	0	0	0	0	0	0	0
44_20	notSOM	0	3	1	5	2	0	0	0	0	0	0	0	0	0	1	1	0	2	1	0	0	0	0	0	0	0	0	0	0	0	0	0	0	0	0	0	0	0	0	0	0	0	0	0	0	0	1	0
44_5	notSOM	0	0	3	2	2	0	0	0	0	0	0	0	1	1	0	0	1	0	0	1	1	2	2	3	2	0	0	0	0	0	0	0	0	0	0	0	0	0	0	0	0	0	0	0	0	0	0	0
44_6	notSOM	0	1	1	1	4	0	0	0	0	0	0	0	1	1	0	0	0	0	1	1	1	2	2	2	2	0	0	0	0	0	0	0	0	0	0	0	0	0	0	0	0	0	0	0	0	0	0	0
44_3	notSOM	0	0	1	3	6	0	0	0	0	0	0	1	1	0	0	0	0	0	2	1	1	2	3	3	2	0	0	0	0	0	0	0	0	0	0	0	0	0	0	0	0	0	0	0	0	0	0	0
44_10	notSOM	0	2	0	1	3	0	0	0	0	0	0	0	0	1	1	1	0	0	0	0	0	1	3	4	3	0	0	0	0	0	0	0	0	0	0	0	0	0	0	0	0	0	0	0	0	0	0	0
44_4	notSOM	0	1	2	2	3	0	0	0	0	0	1	1	0	0	0	0	1	1	0	3	0	0	2	4	4	0	0	0	0	0	0	0	0	0	0	0	0	0	0	0	0	0	0	0	0	0	0	0
44_11	notSOM	0	1	1	3	1	0	0	0	0	0	0	0	0	1	1	0	0	1	0	0	1	2	2	1	2	0	0	0	0	0	0	0	0	0	0	0	0	0	0	0	0	0	0	0	0	0	0	0
44_19	notSOM	0	1	8	2	1	0	0	0	0	0	0	0	0	1	1	0	3	1	0	0	0	0	0	0	0	0	0	0	0	0	0	0	0	0	0	0	0	0	0	0	0	0	0	0	0	1	0	0
44_18	notSOM	0	1	2	1	0	0	0	0	0	0	0	0	0	0	1	0	0	0	0	1	1	2	2	1	0	0	0	0	0	0	0	0	0	0	0	0	0	0	0	0	0	0	0	0	0	0	0	0
44_17	notSOM	0	1	2	1	2	0	0	0	0	0	0	0	0	0	1	0	0	0	1	0	1	2	2	1	0	0	0	0	0	0	0	0	0	0	0	0	0	0	0	0	0	0	0	0	0	0	0	0
44_16	notSOM	0	2	3	7	0	0	0	0	0	0	0	0	1	1	0	1	1	2	0	0	0	0	0	0	2	0	0	0	0	0	0	0	0	0	0	0	0	0	0	0	0	0	0	0	0	0	1	0
44_14	notSOM	0	1	1	1	3	0	0	0	0	0	0	0	0	1	1	0	0	0	1	0	1	2	2	1	2	0	0	0	0	0	0	0	0	0	0	0	0	0	0	0	0	0	0	0	0	0	0	0
44_13	notSOM	0	0	2	1	3	0	0	0	0	0	0	0	0	1	1	0	1	0	0	0	0	1	3	4	3	0	0	0	0	0	0	0	0	0	0	0	0	0	0	0	0	0	0	0	0	0	0	0
44_12	notSOM	0	1	2	1	0	0	0	0	0	0	0	0	0	1	1	0	0	0	0	1	1	2	2	1	1	0	0	0	0	0	0	0	0	0	0	0	0	0	0	0	0	0	0	0	0	0	0	0
45_34	SOM	0	3	0	0	1	0	0	0	0	0	0	0	0	0	0	1	0	0	0	0	0	0	1	2	2	0	0	0	0	0	0	0	0	0	0	0	0	0	0	0	0	0	0	0	0	0	0	0
45_13	SOM	0	1	1	1	2	0	0	0	0	0	0	0	0	0	0	0	0	0	1	0	1	0	2	0	0	0	0	0	0	0	0	0	0	0	0	0	0	0	0	0	0	0	0	0	0	0	0	0
45_35	SOM	0	3	0	0	1	0	0	0	0	0	0	0	0	0	0	1	0	0	0	0	0	0	1	2	2	0	0	0	0	0	0	0	0	0	0	0	0	0	0	0	0	0	0	0	0	0	0	0
45_27	SOM	0	1	1	1	3	0	0	0	0	0	0	0	0	0	0	0	0	0	1	0	1	2	2	1	0	0	0	0	0	0	0	0	0	0	0	0	0	0	0	0	0	0	0	0	0	0	0	0
45_23	notSOM	0	2	3	4	4	0	0	0	0	0	0	0	0	0	0	1	1	2	2	0	0	0	0	1	3	0	0	0	0	0	0	0	0	0	0	0	0	0	0	0	0	0	0	0	0	0	1	0
45_22	notSOM	0	2	2	3	5	0	0	0	0	0	0	0	0	0	0	1	1	1	2	2	0	0	1	2	2	0	0	0	0	0	0	0	0	0	0	0	0	0	0	0	0	0	0	0	0	0	0	1
45_21	notSOM	0	0	4	5	5	0	0	0	0	0	0	0	0	0	0	0	2	2	1	1	0	1	2	2	1	0	0	0	0	0	0	0	0	0	0	0	0	0	0	0	0	0	0	0	0	0	0	0
45_20	notSOM	0	2	2	3	5	0	0	0	0	0	0	0	0	0	0	1	1	1	2	2	0	0	1	2	2	0	0	0	0	0	0	0	0	0	0	0	0	0	0	0	0	0	0	0	0	0	0	1
45_7	notSOM	0	0	2	1	5	0	0	0	0	0	0	0	0	0	0	0	1	0	1	1	0	1	4	3	2	0	0	0	0	0	0	0	0	0	0	0	0	0	0	0	0	0	0	0	0	0	0	0
45_6	notSOM	0	0	1	3	4	0	0	0	0	0	0	0	0	0	0	0	0	1	2	1	1	3	2	1	1	0	0	0	0	0	0	0	0	0	0	0	0	0	0	0	0	0	0	0	0	0	0	0
45_9	notSOM	0	0	0	4	4	0	0	0	0	0	0	0	0	0	0	0	0	2	1	0	0	1	2	3	3	0	0	0	0	0	0	0	0	0	0	0	0	0	0	0	0	0	0	0	0	0	0	0
45_8	notSOM	0	0	2	3	4	0	0	0	0	0	0	0	0	0	0	0	1	1	1	2	1	1	2	2	2	0	0	0	0	0	0	0	0	0	0	0	0	0	0	0	0	0	0	0	0	0	0	0
45_15	notSOM	0	1	0	4	0	0	0	0	0	0	0	0	0	0	0	0	0	1	0	0	1	1	1	0	1	0	0	0	0	0	0	0	0	0	0	0	0	0	0	0	0	0	0	0	0	0	0	0
45_16	notSOM	0	2	2	1	5	0	0	0	0	0	0	0	0	0	0	1	1	0	2	3	0	1	1	2	2	0	0	0	0	0	0	0	0	0	0	0	0	0	0	0	0	0	0	0	0	0	0	1
45_1	notSOM	0	0	1	3	2	0	0	0	0	0	0	0	0	0	0	0	0	1	1	2	1	2	3	2	1	0	0	0	0	0	0	0	0	0	0	0	0	0	0	0	0	0	0	0	0	0	0	0
45_14	notSOM	0	0	2	1	2	0	0	0	0	0	0	0	0	0	0	0	0	0	1	0	0	2	1	0	0	0	0	0	0	0	0	0	0	0	0	0	0	0	0	0	0	0	0	0	0	0	0	0
45_3	notSOM	0	0	1	4	3	0	0	0	0	0	0	0	0	0	0	0	0	1	1	1	1	2	2	1	1	0	0	0	0	0	0	0	0	0	0	0	0	0	0	0	0	0	0	0	0	0	0	0
45_19	notSOM	0	2	3	4	4	0	0	0	0	0	0	0	0	0	0	1	1	2	2	0	0	0	0	1	3	0	0	0	0	0	0	0	0	0	0	0	0	0	0	0	0	0	0	0	0	0	1	0
45_2	notSOM	0	1	0	0	6	0	0	0	0	0	0	0	0	0	0	0	0	0	2	2	1	2	2	2	1	0	0	0	0	0	0	0	0	0	0	0	0	0	0	0	0	0	0	0	0	0	0	0
45_5	notSOM	0	1	0	0	6	0	0	0	0	0	0	0	0	0	0	0	0	0	2	3	1	2	3	1	0	0	0	0	0	0	0	0	0	0	0	0	0	0	0	0	0	0	0	0	0	0	0	0
45_17	notSOM	0	2	3	4	4	0	0	0	0	0	0	0	0	0	0	1	1	2	2	0	0	0	1	1	2	0	0	0	0	0	0	0	0	0	0	0	0	0	0	0	0	0	0	0	0	0	1	0
45_4	notSOM	0	0	1	4	3	0	0	0	0	0	0	0	0	0	0	0	0	1	1	1	1	2	2	2	0	0	0	0	0	0	0	0	0	0	0	0	0	0	0	0	0	0	0	0	0	0	0	0
45_18	notSOM	0	1	6	6	0	0	0	0	0	0	0	0	0	0	0	0	3	3	0	0	0	0	0	1	2	0	0	0	0	0	0	0	0	0	0	0	0	0	0	0	0	0	0	0	0	1	0	0
45_32	notSOM	0	0	3	1	1	0	0	0	0	0	0	0	0	0	0	0	1	0	0	1	0	1	2	2	2	0	0	0	0	0	0	0	0	0	0	0	0	0	0	0	0	0	0	0	0	0	0	0
45_31	notSOM	0	3	0	0	2	0	0	0	0	0	0	0	0	0	0	1	0	0	0	2	0	1	2	2	1	0	0	0	0	0	0	0	0	0	0	0	0	0	0	0	0	0	0	0	0	0	0	0
45_33	notSOM	0	0	3	1	1	0	0	0	0	0	0	0	0	0	0	0	1	0	0	1	0	1	2	2	1	0	0	0	0	0	0	0	0	0	0	0	0	0	0	0	0	0	0	0	0	0	0	0
45_10	notSOM	0	2	0	2	2	0	0	0	0	0	0	0	0	0	0	1	0	0	0	1	0	1	2	4	2	0	0	0	0	0	0	0	0	0	0	0	0	0	0	0	0	0	0	0	0	0	0	0
45_30	notSOM	0	0	0	1	4	0	0	0	0	0	0	0	0	0	0	0	0	0	1	0	0	1	2	2	1	0	0	0	0	0	0	0	0	0	0	0	0	0	0	0	0	0	0	0	0	0	0	0
45_12	notSOM	0	1	1	3	0	0	0	0	0	0	0	0	0	0	0	0	0	1	0	0	0	2	1	0	1	0	0	0	0	0	0	0	0	0	0	0	0	0	0	0	0	0	0	0	0	0	0	0
45_11	notSOM	0	0	4	1	0	0	0	0	0	0	0	0	0	0	0	0	1	0	0	0	1	1	1	1	3	0	0	0	0	0	0	0	0	0	0	0	0	0	0	0	0	0	0	0	0	0	0	0
45_28	notSOM	0	1	2	0	0	0	0	0	0	0	0	0	0	0	0	0	0	0	0	3	1	2	2	1	0	0	0	0	0	0	0	0	0	0	0	0	0	0	0	0	0	0	0	0	0	0	0	0
45_29	notSOM	0	1	1	1	7	0	0	0	0	0	0	0	0	0	0	0	0	0	3	2	1	2	2	1	0	0	0	0	0	0	0	0	0	0	0	0	0	0	0	0	0	0	0	0	0	0	0	0
45_24	notSOM	0	0	1	8	5	0	0	0	0	0	0	0	0	0	0	0	0	3	2	0	1	2	2	1	0	0	0	0	0	0	0	0	0	0	0	0	0	0	0	0	0	0	0	0	0	0	0	0
45_25	notSOM	0	0	3	2	5	0	0	0	0	0	0	0	0	0	0	0	1	0	2	2	1	2	2	1	0	0	0	0	0	0	0	0	0	0	0	0	0	0	0	0	0	0	0	0	0	0	0	0
45_26	notSOM	0	0	1	4	1	0	0	0	0	0	0	0	0	0	0	0	0	1	0	2	1	2	2	1	0	0	0	0	0	0	0	0	0	0	0	0	0	0	0	0	0	0	0	0	0	0	0	0
51_11	SOM	0	2	4	1	5	0	0	1	0	0	0	0	0	0	0	1	1	1	2	0	0	0	0	0	1	0	0	0	0	0	0	0	0	1	0	0	0	0	0	0	0	0	0	0	0	0	1	0
51_7	notSOM	0	1	2	1	3	0	0	0	0	0	0	0	0	0	0	0	0	0	1	1	1	2	2	1	0	0	0	0	0	0	0	0	0	0	0	0	0	0	0	0	0	0	0	0	0	0	0	0
51_8	notSOM	0	2	3	7	0	0	0	0	1	0	0	0	0	0	0	0	2	3	0	0	0	0	0	1	2	0	0	0	0	0	0	0	0	0	1	0	0	0	0	0	0	0	0	0	0	1	0	0
51_9	notSOM	0	3	1	4	2	0	0	0	0	0	0	0	0	0	0	1	1	1	1	1	0	0	0	1	2	0	0	0	0	0	0	0	0	0	0	0	0	0	0	0	0	0	0	0	0	0	0	1
51_3	notSOM	0	1	1	4	2	0	0	0	0	0	0	0	0	0	0	0	0	1	1	1	1	2	2	1	0	0	0	0	0	0	0	0	0	0	0	0	0	0	0	0	0	0	0	0	0	0	0	0
51_4	notSOM	0	1	1	4	2	0	0	0	0	0	0	0	0	0	0	0	0	1	1	1	1	2	2	1	0	0	0	0	0	0	0	0	0	0	0	0	0	0	0	0	0	0	0	0	0	0	0	0
51_5	notSOM	0	1	7	2	4	0	0	0	0	1	0	0	0	0	0	1	2	1	1	0	0	0	1	2	2	0	0	0	0	0	0	0	0	0	0	0	0	0	0	0	0	0	0	0	0	0	1	0
51_6	notSOM	0	1	2	1	3	0	0	0	0	0	0	0	0	0	0	0	0	0	1	1	1	2	2	1	0	0	0	0	0	0	0	0	0	0	0	0	0	0	0	0	0	0	0	0	0	0	0	0
51_14	notSOM	0	0	0	2	2	0	1	0	0	0	0	0	0	0	0	0	0	1	1	0	0	0	0	0	0	0	0	0	0	0	1	0	0	0	0	0	0	0	0	0	0	0	0	0	0	0	0	0
51_12	notSOM	0	2	2	2	1	0	1	0	0	0	0	0	0	0	0	1	1	0	1	2	0	0	0	0	0	0	0	0	0	0	0	0	1	0	0	0	0	0	0	0	0	0	0	0	0	0	0	1
51_13	notSOM	0	0	2	2	2	1	0	0	0	0	0	0	0	0	0	0	1	1	0	1	0	0	0	0	0	0	0	0	0	0	0	1	0	0	0	0	0	0	0	0	0	0	0	0	0	0	0	0
51_10	notSOM	0	1	2	2	0	0	0	0	0	0	0	0	0	0	0	0	0	0	0	1	1	2	2	1	0	0	0	0	0	0	0	0	0	0	0	0	0	0	0	0	0	0	0	0	0	0	0	0
51_2	notSOM	0	2	1	7	4	0	0	0	0	0	0	0	0	0	0	1	1	1	1	1	0	1	2	2	1	0	0	0	0	0	0	0	0	0	0	0	0	0	0	0	0	0	0	0	0	0	0	1
51_1	notSOM	0	0	4	3	6	0	0	0	0	0	0	0	0	0	0	0	1	1	1	1	1	2	2	1	0	0	0	0	0	0	0	0	0	0	0	0	0	0	0	0	0	0	0	0	0	0	0	0
50_20	SOM	0	1	6	2	1	0	0	0	0	0	0	0	0	0	0	1	2	0	0	1	0	1	2	2	1	0	0	0	0	0	0	0	0	0	0	0	0	0	0	0	0	0	0	0	0	0	0	0
50_21	notSOM	0	0	3	1	4	0	0	0	0	0	0	0	0	0	0	0	1	0	1	0	0	1	2	2	1	0	0	0	0	0	0	0	0	0	0	0	0	0	0	0	0	0	0	0	0	0	0	0
50_24	notSOM	0	1	1	3	2	0	0	0	0	0	0	0	0	0	0	0	0	1	1	1	1	2	2	2	2	0	0	0	0	0	0	0	0	0	0	0	0	0	0	0	0	0	0	0	0	0	0	0
50_25	notSOM	0	1	1	3	2	0	0	0	0	0	0	0	0	0	0	0	0	1	1	1	1	2	2	2	2	0	0	0	0	0	0	0	0	0	0	0	0	0	0	0	0	0	0	0	0	0	0	0
50_22	notSOM	0	1	1	3	2	0	0	0	0	0	0	0	0	0	0	0	0	1	1	1	1	2	2	2	2	0	0	0	0	0	0	0	0	0	0	0	0	0	0	0	0	0	0	0	0	0	0	0
50_23	notSOM	0	1	1	3	2	0	0	0	0	0	0	0	0	0	0	0	0	1	1	1	1	2	2	2	2	0	0	0	0	0	0	0	0	0	0	0	0	0	0	0	0	0	0	0	0	0	0	0
50_28	notSOM	0	3	0	0	1	0	0	0	0	0	0	0	0	0	0	1	0	0	0	1	0	0	1	2	2	0	0	0	0	0	0	0	0	0	0	0	0	0	0	0	0	0	0	0	0	0	0	0
50_29	notSOM	0	1	2	1	2	0	0	0	0	0	0	0	0	0	0	0	0	0	1	1	1	2	2	1	1	0	0	0	0	0	0	0	0	0	0	0	0	0	0	0	0	0	0	0	0	0	0	0
50_26	notSOM	0	3	1	3	2	0	0	0	0	0	0	0	0	0	0	1	1	1	0	0	0	0	1	2	2	0	0	0	0	0	0	0	0	0	0	0	0	0	0	0	0	0	0	0	0	0	0	0
50_27	notSOM	0	3	1	3	2	0	0	0	0	0	0	0	0	0	0	1	1	1	0	0	0	0	1	2	2	0	0	0	0	0	0	0	0	0	0	0	0	0	0	0	0	0	0	0	0	0	0	0
50_1	notSOM	0	1	3	7	10	0	0	0	0	0	0	0	0	0	0	1	2	3	3	0	0	0	2	4	5	0	0	0	0	0	0	0	0	0	0	0	0	0	0	0	0	0	0	0	0	0	1	1
50_2	notSOM	0	1	5	6	3	0	0	0	0	0	0	0	0	0	0	0	3	4	1	1	0	0	0	2	4	0	0	0	0	0	0	0	0	0	0	0	0	0	0	0	0	0	0	0	0	1	0	0
50_3	notSOM	0	1	4	8	4	0	0	0	0	0	0	0	0	0	0	1	2	4	2	0	0	0	0	3	6	0	0	0	0	0	0	0	0	0	0	0	0	0	0	0	0	0	0	0	0	0	1	1
50_5	notSOM	0	1	1	6	11	0	0	0	0	0	0	0	0	0	0	1	1	1	3	3	0	2	4	4	2	0	0	0	0	0	0	0	0	0	0	0	0	0	0	0	0	0	0	0	0	0	0	1
50_4	notSOM	0	2	3	2	7	0	0	0	0	0	0	0	0	0	0	0	2	2	3	2	0	0	1	2	4	0	0	0	0	0	0	0	0	0	0	0	0	0	0	0	0	0	0	0	0	1	0	0
50_7	notSOM	0	1	0	4	9	0	0	0	0	0	0	0	0	0	0	0	0	2	2	2	1	2	2	1	0	0	0	0	0	0	0	0	0	0	0	0	0	0	0	0	0	0	0	0	0	0	0	0
50_6	notSOM	0	0	3	3	6	0	0	0	0	0	0	0	0	0	0	0	1	0	3	4	1	2	2	1	0	0	0	0	0	0	0	0	0	0	0	0	0	0	0	0	0	0	0	0	0	0	0	1
50_9	notSOM	0	2	2	2	3	0	0	0	0	0	0	0	0	0	0	1	0	1	2	5	0	1	2	2	1	0	0	0	0	0	0	0	0	0	0	0	0	0	0	0	0	0	0	0	0	0	1	0
50_8	notSOM	0	0	3	7	2	0	0	0	0	0	0	0	0	0	0	0	1	2	1	0	1	2	2	1	0	0	0	0	0	0	0	0	0	0	0	0	0	0	0	0	0	0	0	0	0	0	0	0
50_10	notSOM	0	1	5	7	4	0	0	0	0	0	0	0	0	0	0	1	3	3	2	0	0	0	0	0	3	0	0	0	0	0	0	0	0	0	0	0	0	0	0	0	0	0	0	0	0	0	0	1
50_11	notSOM	0	0	1	7	2	0	0	0	0	0	0	0	0	0	0	0	0	2	0	2	1	2	2	1	0	0	0	0	0	0	0	0	0	0	0	0	0	0	0	0	0	0	0	0	0	0	0	0
50_12	notSOM	0	2	3	4	4	0	0	0	0	0	0	0	0	0	0	1	1	3	3	0	0	0	0	0	2	0	0	0	0	0	0	0	0	0	0	0	0	0	0	0	0	0	0	0	0	0	1	0
50_13	notSOM	0	2	3	4	4	0	0	0	0	0	0	0	0	0	0	1	1	3	3	0	0	0	0	0	2	0	0	0	0	0	0	0	0	0	0	0	0	0	0	0	0	0	0	0	0	0	1	0
50_14	notSOM	0	1	1	2	6	0	0	0	0	0	0	0	0	0	0	0	0	1	2	2	1	2	2	1	0	0	0	0	0	0	0	0	0	0	0	0	0	0	0	0	0	0	0	0	0	0	0	0
50_34	notSOM	0	1	2	2	0	0	0	0	0	0	0	0	0	0	0	0	0	0	0	1	1	2	2	1	0	0	0	0	0	0	0	0	0	0	0	0	0	0	0	0	0	0	0	0	0	0	0	0
50_15	notSOM	0	0	3	3	5	0	0	0	0	0	0	0	0	0	0	0	1	1	1	3	1	2	3	3	2	0	0	0	0	0	0	0	0	0	0	0	0	0	0	0	0	0	0	0	0	0	0	0
50_33	notSOM	0	1	2	2	0	0	0	0	0	0	0	0	0	0	0	0	0	0	0	1	1	2	2	1	0	0	0	0	0	0	0	0	0	0	0	0	0	0	0	0	0	0	0	0	0	0	0	0
50_16	notSOM	0	0	3	3	5	0	0	0	0	0	0	0	0	0	0	0	1	1	1	3	1	2	3	3	2	0	0	0	0	0	0	0	0	0	0	0	0	0	0	0	0	0	0	0	0	0	0	0
50_17	notSOM	0	1	1	0	7	0	0	0	0	0	0	0	0	0	0	0	0	0	3	2	1	2	2	1	0	0	0	0	0	0	0	0	0	0	0	0	0	0	0	0	0	0	0	0	0	0	0	0
50_18	notSOM	0	2	3	4	5	0	0	0	0	0	0	0	0	0	0	1	2	2	2	2	0	0	0	0	0	0	0	0	0	0	0	0	0	0	0	0	0	0	0	0	0	0	0	0	0	0	0	1
50_30	notSOM	0	1	2	1	2	0	0	0	0	0	0	0	0	0	0	0	0	0	1	1	1	2	2	1	1	0	0	0	0	0	0	0	0	0	0	0	0	0	0	0	0	0	0	0	0	0	0	0
50_19	notSOM	0	2	3	4	5	0	0	0	0	0	0	0	0	0	0	1	2	2	2	2	0	0	0	0	0	0	0	0	0	0	0	0	0	0	0	0	0	0	0	0	0	0	0	0	0	0	0	1
50_32	notSOM	0	1	2	1	2	0	0	0	0	0	0	0	0	0	0	0	0	0	1	1	1	2	2	1	1	0	0	0	0	0	0	0	0	0	0	0	0	0	0	0	0	0	0	0	0	0	0	0
50_31	notSOM	0	1	2	1	2	0	0	0	0	0	0	0	0	0	0	0	0	0	1	1	1	2	2	1	1	0	0	0	0	0	0	0	0	0	0	0	0	0	0	0	0	0	0	0	0	0	0	0
49_8	SOM	0	3	0	0	1	0	0	0	0	0	0	0	0	0	0	1	0	0	0	0	0	0	1	2	2	0	0	0	0	0	0	0	0	0	0	0	0	0	0	0	0	0	0	0	0	0	0	0
49_1	notSOM	0	0	1	5	3	0	0	0	0	0	0	0	0	0	1	0	0	1	1	0	1	2	2	1	0	0	0	0	0	0	0	0	0	0	0	0	0	0	0	0	0	0	0	0	0	0	0	0
49_11	notSOM	0	1	4	0	2	0	0	0	0	0	1	1	0	0	0	0	1	0	0	0	0	0	1	2	2	0	0	0	0	0	0	0	0	0	0	0	0	0	0	0	0	0	0	0	0	0	0	0
49_21	notSOM	1	0	0	0	1	0	0	0	0	0	0	0	0	0	0	0	0	0	0	0	0	0	1	2	2	0	0	0	0	0	0	0	0	0	0	0	0	0	0	0	0	0	0	0	0	0	0	0
49_12	notSOM	0	2	1	2	0	0	0	0	0	0	1	1	0	0	0	0	0	1	0	0	0	0	0	1	2	0	0	0	0	0	0	0	0	0	0	0	0	0	0	0	0	0	0	0	0	0	0	0
49_10	notSOM	0	2	1	4	1	0	0	0	0	0	0	1	1	0	0	1	0	0	0	0	0	1	2	2	1	0	0	0	0	0	0	0	0	0	0	0	0	0	0	0	0	0	0	0	0	0	0	0
49_6	notSOM	0	1	1	1	3	0	0	0	0	0	0	0	0	0	1	0	0	0	1	1	1	2	2	1	0	0	0	0	0	0	0	0	0	0	0	0	0	0	0	0	0	0	0	0	0	0	0	0
49_7	notSOM	0	1	0	1	2	0	0	0	0	0	0	0	0	0	0	0	0	0	0	1	0	1	2	2	1	0	0	0	0	0	0	0	0	0	0	0	0	0	0	0	0	0	0	0	0	0	0	0
49_9	notSOM	0	1	1	3	2	0	0	0	0	0	0	0	0	1	1	0	0	1	0	0	1	2	2	1	0	0	0	0	0	0	0	0	0	0	0	0	0	0	0	0	0	0	0	0	0	0	0	0
49_2	notSOM	0	1	0	3	6	0	0	0	0	0	0	0	0	1	1	0	0	1	1	0	1	2	2	1	0	0	0	0	0	0	0	0	0	0	0	0	0	0	0	0	0	0	0	0	0	0	0	0
49_3	notSOM	0	0	2	2	3	0	0	0	0	0	0	0	0	0	0	0	0	0	1	1	1	2	2	1	0	0	0	0	0	0	0	0	0	0	0	0	0	0	0	0	0	0	0	0	0	0	0	0
49_4	notSOM	0	0	3	1	2	0	0	0	0	0	0	0	0	0	0	0	1	0	0	1	0	1	2	2	1	0	0	0	0	0	0	0	0	0	0	0	0	0	0	0	0	0	0	0	0	0	0	0
49_5	notSOM	0	0	4	2	2	0	0	0	0	0	0	0	1	1	0	0	1	0	0	1	1	2	2	1	0	0	0	0	0	0	0	0	0	0	0	0	0	0	0	0	0	0	0	0	0	0	0	0
48_24	SOM	0	3	0	0	1	0	0	0	0	0	0	0	0	0	0	1	0	0	0	0	0	0	1	2	2	0	0	0	0	0	0	0	0	0	0	0	0	0	0	0	0	0	0	0	0	0	0	0
48_35	SOM	0	3	0	0	1	0	0	0	0	0	0	0	0	0	0	1	0	0	0	0	0	0	1	2	2	0	0	0	0	0	0	0	0	0	0	0	0	0	0	0	0	0	0	0	0	0	0	0
48_29	notSOM	0	2	2	3	2	0	0	0	0	0	0	0	0	0	0	1	1	0	1	1	0	1	2	2	1	0	0	0	0	0	0	0	0	0	0	0	0	0	0	0	0	0	0	0	0	0	0	1
48_28	notSOM	0	1	0	2	7	0	0	0	0	0	0	0	0	0	0	0	0	1	3	2	1	2	2	1	0	0	0	0	0	0	0	0	0	0	0	0	0	0	0	0	0	0	0	0	0	0	0	0
48_27	notSOM	0	2	4	1	3	0	0	0	0	0	0	0	0	0	0	1	1	1	1	1	0	0	1	2	2	0	0	0	0	0	0	0	0	0	0	0	0	0	0	0	0	0	0	0	0	0	1	0
48_32	notSOM	0	0	3	1	1	0	0	0	0	0	0	0	0	0	0	0	1	0	0	2	0	1	2	2	1	0	0	0	0	0	0	0	0	0	0	0	0	0	0	0	0	0	0	0	0	0	0	0
48_14	notSOM	0	2	2	5	8	0	0	0	0	0	0	0	0	0	0	1	2	2	4	2	0	0	1	2	3	0	0	0	0	0	0	0	0	0	0	0	0	0	0	0	0	0	0	0	0	0	0	1
48_33	notSOM	0	0	3	1	1	0	0	0	0	0	0	0	0	0	0	0	1	0	0	2	0	1	2	2	1	0	0	0	0	0	0	0	0	0	0	0	0	0	0	0	0	0	0	0	0	0	0	0
48_15	notSOM	0	0	1	4	5	0	0	0	0	0	0	0	0	0	0	0	0	1	2	2	1	2	2	1	0	0	0	0	0	0	0	0	0	0	0	0	0	0	0	0	0	0	0	0	0	0	0	0
48_30	notSOM	0	0	1	4	4	0	0	0	0	0	0	0	0	0	0	0	0	1	2	2	1	2	2	1	0	0	0	0	0	0	0	0	0	0	0	0	0	0	0	0	0	0	0	0	0	0	0	0
48_12	notSOM	0	0	1	4	4	0	0	0	0	0	0	0	0	0	0	0	0	1	2	2	1	2	2	1	0	0	0	0	0	0	0	0	0	0	0	0	0	0	0	0	0	0	0	0	0	0	0	0
48_31	notSOM	0	0	1	4	5	0	0	0	0	0	0	0	0	0	0	0	0	1	2	2	1	2	2	1	0	0	0	0	0	0	0	0	0	0	0	0	0	0	0	0	0	0	0	0	0	0	0	0
48_13	notSOM	0	1	5	8	4	0	0	0	0	0	0	0	0	0	0	1	3	3	3	1	0	0	0	0	2	0	0	0	0	0	0	0	0	0	0	0	0	0	0	0	0	0	0	0	0	0	0	1
48_10	notSOM	0	1	0	2	7	0	0	0	0	0	0	0	0	0	0	0	0	1	3	2	1	2	2	1	0	0	0	0	0	0	0	0	0	0	0	0	0	0	0	0	0	0	0	0	0	0	0	0
48_11	notSOM	0	2	2	2	4	0	0	0	0	0	0	0	0	0	0	1	1	0	2	2	0	1	2	2	1	0	0	0	0	0	0	0	0	0	0	0	0	0	0	0	0	0	0	0	0	0	0	1
48_34	notSOM	0	3	0	0	1	0	0	0	0	0	0	0	0	0	0	1	0	0	0	0	0	0	1	2	2	0	0	0	0	0	0	0	0	0	0	0	0	0	0	0	0	0	0	0	0	0	0	0
48_17	notSOM	0	2	4	3	5	0	0	0	0	0	0	0	0	0	0	1	2	2	2	3	0	0	0	0	0	0	0	0	0	0	0	0	0	0	0	0	0	0	0	0	0	0	0	0	0	0	0	0
48_16	notSOM	0	0	3	1	1	0	0	0	0	0	0	0	0	0	0	0	1	0	0	2	0	1	2	2	1	0	0	0	0	0	0	0	0	0	0	0	0	0	0	0	0	0	0	0	0	0	0	0
48_19	notSOM	0	0	3	1	1	0	0	0	0	0	0	0	0	0	0	0	1	0	0	2	0	1	2	2	1	0	0	0	0	0	0	0	0	0	0	0	0	0	0	0	0	0	0	0	0	0	0	0
48_18	notSOM	0	1	4	4	6	0	0	0	0	0	0	0	0	0	0	1	1	2	3	3	0	1	2	2	1	0	0	0	0	0	0	0	0	0	0	0	0	0	0	0	0	0	0	0	0	0	1	0
48_20	notSOM	0	3	0	0	1	0	0	0	0	0	0	0	0	0	0	1	0	0	0	0	0	0	1	2	2	0	0	0	0	0	0	0	0	0	0	0	0	0	0	0	0	0	0	0	0	0	0	0
48_21	notSOM	0	3	2	1	3	0	0	0	0	0	0	0	0	0	0	1	1	1	2	2	0	0	0	0	0	0	0	0	0	0	0	0	0	0	0	0	0	0	0	0	0	0	0	0	0	0	0	0
48_22	notSOM	0	0	2	7	3	0	0	0	0	0	0	0	0	0	0	0	1	2	2	3	1	2	2	1	0	0	0	0	0	0	0	0	0	0	0	0	0	0	0	0	0	0	0	0	0	0	0	1
48_2	notSOM	0	0	2	6	5	0	0	0	0	0	0	0	0	0	0	0	1	2	3	3	1	2	2	1	0	0	0	0	0	0	0	0	0	0	0	0	0	0	0	0	0	0	0	0	0	0	0	1
48_23	notSOM	0	2	3	4	2	0	0	0	0	0	0	0	0	0	0	0	2	2	1	2	0	0	1	2	2	0	0	0	0	0	0	0	0	0	0	0	0	0	0	0	0	0	0	0	0	1	0	0
48_1	notSOM	0	1	3	6	6	0	0	0	0	0	0	0	0	0	0	1	1	3	3	2	0	1	2	2	1	0	0	0	0	0	0	0	0	0	0	0	0	0	0	0	0	0	0	0	0	0	1	0
48_25	notSOM	0	0	3	4	4	0	0	0	0	0	0	0	0	0	0	0	1	2	1	2	1	2	2	1	0	0	0	0	0	0	0	0	0	0	0	0	0	0	0	0	0	0	0	0	0	0	0	0
48_26	notSOM	0	1	0	1	10	0	0	0	0	0	0	0	0	0	0	0	0	1	3	3	1	2	2	1	0	0	0	0	0	0	0	0	0	0	0	0	0	0	0	0	0	0	0	0	0	0	0	0
48_6	notSOM	0	1	0	1	9	0	0	0	0	0	0	0	0	0	0	0	0	1	3	4	1	2	2	1	0	0	0	0	0	0	0	0	0	0	0	0	0	0	0	0	0	0	0	0	0	0	0	0
48_5	notSOM	0	0	3	4	3	0	0	0	0	0	0	0	0	0	0	0	1	2	1	3	1	2	2	1	0	0	0	0	0	0	0	0	0	0	0	0	0	0	0	0	0	0	0	0	0	0	0	0
48_4	notSOM	0	2	2	4	8	0	0	0	0	0	0	0	0	0	0	1	2	2	4	2	0	0	1	2	3	0	0	0	0	0	0	0	0	0	0	0	0	0	0	0	0	0	0	0	0	0	0	1
48_3	notSOM	0	1	5	5	4	0	0	0	0	0	0	0	0	0	0	0	3	3	2	2	0	0	1	2	2	0	0	0	0	0	0	0	0	0	0	0	0	0	0	0	0	0	0	0	0	1	0	0
48_9	notSOM	0	1	5	6	6	0	0	0	0	0	0	0	0	0	0	1	3	4	1	2	0	0	0	2	4	0	0	0	0	0	0	0	0	0	0	0	0	0	0	0	0	0	0	0	0	0	0	0
48_8	notSOM	0	2	3	3	4	0	0	0	0	0	0	0	0	0	0	1	1	2	2	2	0	0	1	2	2	0	0	0	0	0	0	0	0	0	0	0	0	0	0	0	0	0	0	0	0	0	1	0
48_7	notSOM	0	2	2	6	9	0	0	0	0	0	0	0	0	0	0	1	1	4	4	1	0	0	0	1	2	0	0	0	0	0	0	0	0	0	0	0	0	0	0	0	0	0	0	0	0	0	1	0
55_28	SOM	0	2	3	5	4	0	0	0	0	0	0	0	0	0	0	1	1	2	2	0	0	0	0	0	0	0	0	0	0	0	0	0	0	0	0	0	0	0	0	0	0	0	0	0	0	0	1	0
55_7	SOM	0	0	0	2	4	0	0	0	0	0	0	0	0	0	0	0	0	0	0	1	0	2	4	4	2	0	0	0	0	0	0	0	0	0	0	0	0	0	0	0	0	0	0	0	0	0	0	0
55_30	notSOM	0	1	2	2	1	0	0	0	0	0	0	0	0	0	0	0	1	1	0	2	0	0	0	0	0	0	0	0	0	0	0	0	0	0	0	0	0	0	0	0	0	0	0	0	0	0	0	0
55_10	notSOM	0	0	1	2	4	0	0	0	0	0	0	0	0	0	0	0	0	0	1	1	1	2	3	3	2	0	0	0	0	0	0	0	0	0	0	0	0	0	0	0	0	0	0	0	0	0	0	0
55_11	notSOM	0	1	1	1	3	0	0	0	0	0	0	0	0	0	0	0	0	0	1	1	1	2	2	2	2	0	0	0	0	0	0	0	0	0	0	0	0	0	0	0	0	0	0	0	0	0	0	0
55_27	notSOM	0	1	6	6	2	0	0	0	0	0	0	0	0	0	0	0	3	3	0	1	0	0	0	0	0	0	0	0	0	0	0	0	0	0	0	0	0	0	0	0	0	0	0	0	0	1	0	0
55_29	notSOM	0	2	3	1	4	0	0	0	0	0	0	0	0	0	0	1	1	0	2	2	0	0	0	0	0	0	0	0	0	0	0	0	0	0	0	0	0	0	0	0	0	0	0	0	0	0	0	1
55_24	notSOM	0	2	3	5	6	0	0	0	0	0	0	0	0	0	0	1	1	2	3	2	0	0	0	0	0	0	0	0	0	0	0	0	0	0	0	0	0	0	0	0	0	0	0	0	0	0	1	1
55_23	notSOM	0	2	3	5	6	0	0	0	0	0	0	0	0	0	0	1	1	2	3	2	0	0	0	0	0	0	0	0	0	0	0	0	0	0	0	0	0	0	0	0	0	0	0	0	0	0	1	1
55_26	notSOM	0	2	3	5	6	0	0	0	0	0	0	0	0	0	0	1	1	2	3	1	0	0	0	0	0	0	0	0	0	0	0	0	0	0	0	0	0	0	0	0	0	0	0	0	0	0	1	1
55_25	notSOM	0	2	3	5	6	0	0	0	0	0	0	0	0	0	0	1	1	2	3	1	0	0	0	0	0	0	0	0	0	0	0	0	0	0	0	0	0	0	0	0	0	0	0	0	0	0	1	1
55_21	notSOM	0	1	2	1	0	0	0	0	0	0	0	0	0	0	0	0	0	0	0	0	1	2	2	1	1	0	0	0	0	0	0	0	0	0	0	0	0	0	0	0	0	0	0	0	0	0	0	0
55_22	notSOM	0	1	6	6	3	0	0	0	0	0	0	0	0	0	0	0	3	3	1	1	0	0	0	0	0	0	0	0	0	0	0	0	0	0	0	0	0	0	0	0	0	0	0	0	0	1	0	0
55_20	notSOM	0	0	0	0	2	0	0	0	0	0	0	0	0	0	0	0	1	0	0	0	0	0	1	2	2	0	0	0	0	0	0	0	0	0	0	0	0	0	0	0	0	0	0	0	0	0	0	0
55_4	notSOM	0	1	0	1	3	0	0	0	0	0	0	0	0	0	0	0	0	1	1	1	1	2	2	2	2	0	0	0	0	0	0	0	0	0	0	0	0	0	0	0	0	0	0	0	0	0	0	0
55_15	notSOM	0	1	1	1	1	0	0	0	0	0	0	0	0	0	0	0	0	0	0	1	1	2	2	2	2	0	0	0	0	0	0	0	0	0	0	0	0	0	0	0	0	0	0	0	0	0	0	0
55_14	notSOM	0	0	0	2	1	0	0	0	0	0	0	0	0	0	0	1	0	0	0	0	0	1	2	2	1	0	0	0	0	0	0	0	0	0	0	0	0	0	0	0	0	0	0	0	0	0	0	0
55_3	notSOM	0	0	1	2	3	0	0	0	0	0	0	0	0	0	0	0	0	0	1	2	1	2	3	3	2	0	0	0	0	0	0	0	0	0	0	0	0	0	0	0	0	0	0	0	0	0	0	0
55_13	notSOM	0	1	1	1	0	0	0	0	0	0	0	0	0	0	0	0	0	1	0	0	1	2	2	1	1	0	0	0	0	0	0	0	0	0	0	0	0	0	0	0	0	0	0	0	0	0	0	0
55_6	notSOM	0	2	2	2	3	0	0	0	0	0	0	0	0	0	0	1	1	1	0	2	0	0	2	4	4	0	0	0	0	0	0	0	0	0	0	0	0	0	0	0	0	0	0	0	0	0	0	0
55_12	notSOM	0	2	4	1	4	0	0	0	0	0	0	0	0	0	0	1	2	0	2	2	0	0	0	2	4	0	0	0	0	0	0	0	0	0	0	0	0	0	0	0	0	0	0	0	0	0	0	1
55_5	notSOM	0	0	1	4	4	0	0	0	0	0	0	0	0	0	0	0	0	1	1	1	1	2	3	3	2	0	0	0	0	0	0	0	0	0	0	0	0	0	0	0	0	0	0	0	0	0	0	0
55_19	notSOM	0	0	0	0	2	0	0	0	0	0	0	0	0	0	0	0	1	0	0	0	0	0	1	2	2	0	0	0	0	0	0	0	0	0	0	0	0	0	0	0	0	0	0	0	0	0	0	0
55_18	notSOM	0	0	0	0	2	0	0	0	0	0	0	0	0	0	0	0	1	0	0	0	0	0	1	2	2	0	0	0	0	0	0	0	0	0	0	0	0	0	0	0	0	0	0	0	0	0	0	0
55_2	notSOM	0	0	2	4	5	0	0	0	0	0	0	0	0	0	0	0	1	1	1	1	0	2	4	4	2	0	0	0	0	0	0	0	0	0	0	0	0	0	0	0	0	0	0	0	0	0	0	0
55_17	notSOM	0	2	3	6	4	0	0	0	0	0	0	0	0	0	0	1	1	3	2	0	0	0	0	0	2	0	0	0	0	0	0	0	0	0	0	0	0	0	0	0	0	0	0	0	0	0	1	0
55_1	notSOM	0	0	1	3	4	0	0	0	0	0	0	0	0	0	0	0	0	1	2	1	1	2	3	3	2	0	0	0	0	0	0	0	0	0	0	0	0	0	0	0	0	0	0	0	0	0	0	0
55_16	notSOM	0	1	2	1	0	0	0	0	0	0	0	0	0	0	0	0	0	0	0	1	1	2	2	1	1	0	0	0	0	0	0	0	0	0	0	0	0	0	0	0	0	0	0	0	0	0	0	0
55_58	notSOM	1	0	0	2	2	0	0	0	0	0	0	0	0	0	0	0	0	1	1	0	0	0	0	0	0	0	0	0	0	0	0	0	0	0	0	0	0	0	0	0	0	0	0	0	0	0	0	0
55_8	notSOM	0	1	1	0	1	0	0	0	0	0	0	0	0	0	0	0	0	0	1	1	1	2	2	2	2	0	0	0	0	0	0	0	0	0	0	0	0	0	0	0	0	0	0	0	0	0	0	0
55_9	notSOM	0	0	2	1	0	0	0	0	0	0	0	0	0	0	0	0	1	0	0	1	1	2	2	1	1	0	0	0	0	0	0	0	0	0	0	0	0	0	0	0	0	0	0	0	0	0	0	0
54_17	SOM	0	3	2	2	2	0	0	0	0	0	0	0	0	0	0	1	0	1	1	1	0	0	0	0	0	0	0	0	0	0	0	0	0	0	0	0	0	0	0	0	0	0	0	0	0	0	1	0
54_16	notSOM	0	1	1	1	1	0	0	0	0	0	0	0	0	0	0	0	0	1	0	1	1	2	2	1	0	0	0	0	0	0	0	0	0	0	0	0	0	0	0	0	0	0	0	0	0	0	0	0
54_15	notSOM	0	1	1	1	1	0	0	0	0	0	0	0	0	0	0	0	0	1	0	1	1	2	2	1	0	0	0	0	0	0	0	0	0	0	0	0	0	0	0	0	0	0	0	0	0	0	0	0
54_1	notSOM	0	1	2	4	6	0	0	0	0	0	0	0	0	0	0	1	1	1	0	1	0	1	3	4	3	0	0	0	0	0	0	0	0	0	0	0	0	0	0	0	0	0	0	0	0	0	0	0
54_18	notSOM	0	0	2	2	0	0	0	0	0	0	0	0	0	0	0	0	1	0	0	0	1	2	2	1	0	0	0	0	0	0	0	0	0	0	0	0	0	0	0	0	0	0	0	0	0	0	0	0
54_2	notSOM	0	0	3	4	3	0	0	0	0	0	0	0	0	0	0	0	1	1	1	0	1	2	2	2	2	0	0	0	0	0	0	0	0	0	0	0	0	0	0	0	0	0	0	0	0	0	0	0
54_3	notSOM	0	0	1	4	6	0	0	0	0	0	0	0	0	0	0	0	1	1	1	0	0	1	3	4	3	0	0	0	0	0	0	0	0	0	0	0	0	0	0	0	0	0	0	0	0	0	0	0
54_4	notSOM	0	2	3	2	5	0	0	0	0	0	0	0	0	0	0	1	2	0	1	0	0	0	1	3	4	0	0	0	0	0	0	0	0	0	0	0	0	0	0	0	0	0	0	0	0	0	0	1
54_12	notSOM	0	1	1	1	2	0	0	0	0	0	0	0	0	0	0	0	0	0	2	1	1	2	2	1	1	0	0	0	0	0	0	0	0	0	0	0	0	0	0	0	0	0	0	0	0	0	0	0
54_5	notSOM	0	1	1	3	3	0	0	0	0	0	0	0	0	0	0	0	0	1	1	1	1	2	2	1	1	0	0	0	0	0	0	0	0	0	0	0	0	0	0	0	0	0	0	0	0	0	0	0
54_11	notSOM	0	1	1	1	2	0	0	0	0	0	0	0	0	0	0	0	0	0	2	1	1	2	2	1	1	0	0	0	0	0	0	0	0	0	0	0	0	0	0	0	0	0	0	0	0	0	0	0
54_14	notSOM	0	1	2	2	0	0	0	0	0	0	0	0	0	0	0	0	0	0	0	1	1	2	2	1	0	0	0	0	0	0	0	0	0	0	0	0	0	0	0	0	0	0	0	0	0	0	0	0
54_6	notSOM	0	1	1	3	3	0	0	0	0	0	0	0	0	0	0	0	0	1	1	1	1	2	2	1	1	0	0	0	0	0	0	0	0	0	0	0	0	0	0	0	0	0	0	0	0	0	0	0
54_22	notSOM	0	0	0	0	2	0	0	0	0	0	0	0	0	0	0	0	1	0	0	0	0	0	1	2	2	0	0	0	0	0	0	0	0	0	0	0	0	0	0	0	0	0	0	0	0	0	0	0
54_7	notSOM	0	0	2	3	2	0	0	0	0	0	0	0	0	0	0	0	0	1	1	2	1	2	2	2	2	0	0	0	0	0	0	0	0	0	0	0	0	0	0	0	0	0	0	0	0	0	0	0
54_13	notSOM	0	2	5	2	1	0	0	0	0	0	0	0	0	0	0	0	2	1	1	0	0	0	0	0	1	0	0	0	0	0	0	0	0	0	0	0	0	0	0	0	0	0	0	0	0	1	0	0
54_8	notSOM	0	2	4	4	0	0	0	0	0	0	0	0	0	0	0	1	1	2	0	0	0	0	0	1	3	0	0	0	0	0	0	0	0	0	0	0	0	0	0	0	0	0	0	0	0	0	1	0
54_9	notSOM	0	1	2	1	2	0	0	0	0	0	0	0	0	0	0	0	0	0	1	1	1	2	2	1	0	0	0	0	0	0	0	0	0	0	0	0	0	0	0	0	0	0	0	0	0	0	0	0
54_19	notSOM	0	0	0	2	2	0	0	0	0	0	0	0	0	0	0	1	0	0	0	0	0	1	2	2	1	0	0	0	0	0	0	0	0	0	0	0	0	0	0	0	0	0	0	0	0	0	0	0
54_20	notSOM	0	0	0	0	2	0	0	0	0	0	0	0	0	0	0	0	1	0	0	0	0	0	1	2	2	0	0	0	0	0	0	0	0	0	0	0	0	0	0	0	0	0	0	0	0	0	0	0
54_21	notSOM	0	0	0	0	2	0	0	0	0	0	0	0	0	0	0	0	1	0	0	0	0	0	1	2	2	0	0	0	0	0	0	0	0	0	0	0	0	0	0	0	0	0	0	0	0	0	0	0
54_10	notSOM	0	1	2	1	2	0	0	0	0	0	0	0	0	0	0	0	0	0	1	1	1	2	2	1	0	0	0	0	0	0	0	0	0	0	0	0	0	0	0	0	0	0	0	0	0	0	0	0
53_17	SOM	0	3	2	2	2	0	0	0	0	0	0	0	0	0	0	1	0	1	1	1	0	0	0	0	0	0	0	0	0	0	0	0	0	0	0	0	0	0	0	0	0	0	0	0	0	0	1	0
53_20	notSOM	0	0	0	0	2	0	0	0	0	0	0	0	0	0	0	0	1	0	0	0	0	0	1	2	2	0	0	0	0	0	0	0	0	0	0	0	0	0	0	0	0	0	0	0	0	0	0	0
53_9	notSOM	0	1	2	1	2	0	0	0	0	0	0	0	0	0	0	0	0	0	1	1	1	2	2	1	0	0	0	0	0	0	0	0	0	0	0	0	0	0	0	0	0	0	0	0	0	0	0	0
53_5	notSOM	0	1	1	3	3	0	0	0	0	0	0	0	0	0	0	0	0	1	1	1	1	2	2	1	1	0	0	0	0	0	0	0	0	0	0	0	0	0	0	0	0	0	0	0	0	0	0	0
53_6	notSOM	0	1	1	3	3	0	0	0	0	0	0	0	0	0	0	0	0	1	1	1	1	2	2	1	1	0	0	0	0	0	0	0	0	0	0	0	0	0	0	0	0	0	0	0	0	0	0	0
53_7	notSOM	0	0	2	3	2	0	0	0	0	0	0	0	0	0	0	0	0	1	1	2	1	2	2	2	2	0	0	0	0	0	0	0	0	0	0	0	0	0	0	0	0	0	0	0	0	0	0	0
53_8	notSOM	0	2	4	4	0	0	0	0	0	0	0	0	0	0	0	1	1	2	0	0	0	0	0	1	3	0	0	0	0	0	0	0	0	0	0	0	0	0	0	0	0	0	0	0	0	0	1	0
53_1	notSOM	0	1	2	4	6	0	0	0	0	0	0	0	0	0	0	1	1	1	0	1	0	1	3	4	3	0	0	0	0	0	0	0	0	0	0	0	0	0	0	0	0	0	0	0	0	0	0	0
53_2	notSOM	0	0	3	4	3	0	0	0	0	0	0	0	0	0	0	0	1	1	1	0	1	2	2	2	2	0	0	0	0	0	0	0	0	0	0	0	0	0	0	0	0	0	0	0	0	0	0	0
53_3	notSOM	0	0	1	4	6	0	0	0	0	0	0	0	0	0	0	0	1	1	1	0	0	1	3	4	3	0	0	0	0	0	0	0	0	0	0	0	0	0	0	0	0	0	0	0	0	0	0	0
53_4	notSOM	0	2	3	2	5	0	0	0	0	0	0	0	0	0	0	1	2	0	1	0	0	0	1	3	4	0	0	0	0	0	0	0	0	0	0	0	0	0	0	0	0	0	0	0	0	0	0	1
53_21	notSOM	0	0	0	0	2	0	0	0	0	0	0	0	0	0	0	0	1	0	0	0	0	0	1	2	2	0	0	0	0	0	0	0	0	0	0	0	0	0	0	0	0	0	0	0	0	0	0	0
53_22	notSOM	0	0	0	0	2	0	0	0	0	0	0	0	0	0	0	0	1	0	0	0	0	0	1	2	2	0	0	0	0	0	0	0	0	0	0	0	0	0	0	0	0	0	0	0	0	0	0	0
53_19	notSOM	0	0	0	2	2	0	0	0	0	0	0	0	0	0	0	1	0	0	0	0	0	1	2	2	1	0	0	0	0	0	0	0	0	0	0	0	0	0	0	0	0	0	0	0	0	0	0	0
53_18	notSOM	0	0	2	2	0	0	0	0	0	0	0	0	0	0	0	0	1	0	0	0	1	2	2	1	0	0	0	0	0	0	0	0	0	0	0	0	0	0	0	0	0	0	0	0	0	0	0	0
53_16	notSOM	0	1	1	1	1	0	0	0	0	0	0	0	0	0	0	0	0	1	0	1	1	2	2	1	0	0	0	0	0	0	0	0	0	0	0	0	0	0	0	0	0	0	0	0	0	0	0	0
53_15	notSOM	0	1	1	1	1	0	0	0	0	0	0	0	0	0	0	0	0	1	0	1	1	2	2	1	0	0	0	0	0	0	0	0	0	0	0	0	0	0	0	0	0	0	0	0	0	0	0	0
53_14	notSOM	0	1	2	2	0	0	0	0	0	0	0	0	0	0	0	0	0	0	0	1	1	2	2	1	0	0	0	0	0	0	0	0	0	0	0	0	0	0	0	0	0	0	0	0	0	0	0	0
53_13	notSOM	0	2	5	2	1	0	0	0	0	0	0	0	0	0	0	0	2	1	1	0	0	0	0	0	1	0	0	0	0	0	0	0	0	0	0	0	0	0	0	0	0	0	0	0	0	1	0	0
53_12	notSOM	0	1	1	1	2	0	0	0	0	0	0	0	0	0	0	0	0	0	2	1	1	2	2	1	1	0	0	0	0	0	0	0	0	0	0	0	0	0	0	0	0	0	0	0	0	0	0	0
53_11	notSOM	0	1	1	1	2	0	0	0	0	0	0	0	0	0	0	0	0	0	2	1	1	2	2	1	1	0	0	0	0	0	0	0	0	0	0	0	0	0	0	0	0	0	0	0	0	0	0	0
53_10	notSOM	0	1	2	1	2	0	0	0	0	0	0	0	0	0	0	0	0	0	1	1	1	2	2	1	0	0	0	0	0	0	0	0	0	0	0	0	0	0	0	0	0	0	0	0	0	0	0	0
52_11	SOM	0	2	4	1	5	0	0	1	0	0	0	0	0	0	0	1	1	1	2	0	0	0	0	0	1	0	0	0	0	0	0	0	0	1	0	0	0	0	0	0	0	0	0	0	0	0	1	0
52_2	notSOM	0	2	1	7	4	0	0	0	0	0	0	0	0	0	0	1	1	1	1	1	0	1	2	2	1	0	0	0	0	0	0	0	0	0	0	0	0	0	0	0	0	0	0	0	0	0	0	1
52_3	notSOM	0	1	1	4	2	0	0	0	0	0	0	0	0	0	0	0	0	1	1	1	1	2	2	1	0	0	0	0	0	0	0	0	0	0	0	0	0	0	0	0	0	0	0	0	0	0	0	0
52_4	notSOM	0	1	1	4	2	0	0	0	0	0	0	0	0	0	0	0	0	1	1	1	1	2	2	1	0	0	0	0	0	0	0	0	0	0	0	0	0	0	0	0	0	0	0	0	0	0	0	0
52_5	notSOM	0	1	7	2	4	0	0	0	0	1	0	0	0	0	0	1	2	1	1	0	0	0	1	2	2	0	0	0	0	0	0	0	0	0	0	0	0	0	0	0	0	0	0	0	0	0	1	0
52_6	notSOM	0	1	2	1	3	0	0	0	0	0	0	0	0	0	0	0	0	0	1	1	1	2	2	1	0	0	0	0	0	0	0	0	0	0	0	0	0	0	0	0	0	0	0	0	0	0	0	0
52_7	notSOM	0	1	2	1	3	0	0	0	0	0	0	0	0	0	0	0	0	0	1	1	1	2	2	1	0	0	0	0	0	0	0	0	0	0	0	0	0	0	0	0	0	0	0	0	0	0	0	0
52_8	notSOM	0	2	3	7	0	0	0	0	1	0	0	0	0	0	0	0	2	3	0	0	0	0	0	1	2	0	0	0	0	0	0	0	0	0	1	0	0	0	0	0	0	0	0	0	0	1	0	0
52_9	notSOM	0	3	1	4	2	0	0	0	0	0	0	0	0	0	0	1	1	1	1	1	0	0	0	1	2	0	0	0	0	0	0	0	0	0	0	0	0	0	0	0	0	0	0	0	0	0	0	1
52_13	notSOM	0	0	2	2	2	1	0	0	0	0	0	0	0	0	0	0	1	1	0	1	0	0	0	0	0	0	0	0	0	0	0	1	0	0	0	0	0	0	0	0	0	0	0	0	0	0	0	0
52_14	notSOM	0	0	0	2	2	0	1	0	0	0	0	0	0	0	0	0	0	1	1	0	0	0	0	0	0	0	0	0	0	0	1	0	0	0	0	0	0	0	0	0	0	0	0	0	0	0	0	0
52_12	notSOM	0	2	2	2	1	0	1	0	0	0	0	0	0	0	0	1	1	0	1	2	0	0	0	0	0	0	0	0	0	0	0	0	1	0	0	0	0	0	0	0	0	0	0	0	0	0	0	1
52_1	notSOM	0	0	4	3	6	0	0	0	0	0	0	0	0	0	0	0	1	1	1	1	1	2	2	1	0	0	0	0	0	0	0	0	0	0	0	0	0	0	0	0	0	0	0	0	0	0	0	0
52_10	notSOM	0	1	2	2	0	0	0	0	0	0	0	0	0	0	0	0	0	0	0	1	1	2	2	1	0	0	0	0	0	0	0	0	0	0	0	0	0	0	0	0	0	0	0	0	0	0	0	0
59_31	SOM	0	3	0	0	1	0	0	0	0	0	0	0	0	0	0	1	0	0	0	0	0	0	1	2	2	0	0	0	0	0	0	0	0	0	0	0	0	0	0	0	0	0	0	0	0	0	0	0
59_28	notSOM	0	2	2	3	4	0	0	0	0	0	0	0	0	0	0	1	1	1	2	1	0	0	0	0	0	0	0	0	0	0	0	0	0	0	0	0	0	0	0	0	0	0	0	0	0	0	0	1
59_27	notSOM	0	2	3	4	4	0	0	0	0	0	0	0	0	0	0	1	1	2	2	1	0	0	0	0	0	0	0	0	0	0	0	0	0	0	0	0	0	0	0	0	0	0	0	0	0	0	1	0
59_29	notSOM	0	2	2	3	4	0	0	0	0	0	0	0	0	0	0	1	1	1	2	1	0	0	0	0	0	0	0	0	0	0	0	0	0	0	0	0	0	0	0	0	0	0	0	0	0	0	0	1
59_30	notSOM	0	2	2	2	2	0	0	0	0	0	0	0	0	0	0	1	1	1	0	2	0	0	1	2	2	0	0	0	0	0	0	0	0	0	0	0	0	0	0	0	0	0	0	0	0	0	0	0
59_12	notSOM	0	1	0	2	1	0	0	0	0	0	0	0	0	0	0	0	0	0	0	0	1	2	2	2	1	0	0	0	0	0	0	0	0	0	0	0	0	0	0	0	0	0	0	0	0	0	0	0
59_13	notSOM	0	1	6	6	2	0	0	0	0	0	0	0	0	0	0	0	3	3	1	0	0	0	0	0	0	0	0	0	0	0	0	0	0	0	0	0	0	0	0	0	0	0	0	0	0	1	0	0
59_14	notSOM	0	1	1	0	2	0	0	0	0	0	0	0	0	0	0	0	0	0	0	0	1	0	2	2	3	0	0	0	0	0	0	0	0	0	0	0	0	0	0	0	0	0	0	0	0	0	0	0
59_15	notSOM	0	0	3	1	0	0	0	0	0	0	0	0	0	0	0	0	0	0	0	0	1	2	3	2	3	0	0	0	0	0	0	0	0	0	0	0	0	0	0	0	0	0	0	0	0	0	0	0
59_10	notSOM	0	0	1	1	2	0	0	0	0	0	0	0	0	0	0	0	0	0	0	0	1	2	2	1	1	0	0	0	0	0	0	0	0	0	0	0	0	0	0	0	0	0	0	0	0	0	0	0
59_11	notSOM	0	1	1	1	1	0	0	0	0	0	0	0	0	0	0	0	0	0	0	0	0	2	2	3	1	0	0	0	0	0	0	0	0	0	0	0	0	0	0	0	0	0	0	0	0	0	0	0
59_1	notSOM	0	0	1	3	1	0	0	0	0	0	0	0	0	0	0	0	0	0	0	1	1	3	2	3	2	0	0	0	0	0	0	0	0	0	0	0	0	0	0	0	0	0	0	0	0	0	0	0
59_2	notSOM	0	0	1	2	4	0	0	0	0	0	0	0	0	0	0	0	0	0	0	0	1	1	4	4	3	0	0	0	0	0	0	0	0	0	0	0	0	0	0	0	0	0	0	0	0	0	0	0
59_5	notSOM	0	0	1	2	1	0	0	0	0	0	0	0	0	0	0	0	0	0	0	0	0	2	1	3	4	0	0	0	0	0	0	0	0	0	0	0	0	0	0	0	0	0	0	0	0	0	0	0
59_6	notSOM	0	1	0	1	5	0	0	0	0	0	0	0	0	0	0	0	0	0	1	1	1	2	2	3	0	0	0	0	0	0	0	0	0	0	0	0	0	0	0	0	0	0	0	0	0	0	0	0
59_3	notSOM	0	0	2	2	1	0	0	0	0	0	0	0	0	0	0	0	0	0	0	1	1	2	4	1	1	0	0	0	0	0	0	0	0	0	0	0	0	0	0	0	0	0	0	0	0	0	0	0
59_4	notSOM	0	1	0	0	5	0	0	0	0	0	0	0	0	0	0	0	0	0	1	2	1	2	3	1	2	0	0	0	0	0	0	0	0	0	0	0	0	0	0	0	0	0	0	0	0	0	0	0
59_9	notSOM	0	0	1	4	3	0	0	0	0	0	0	0	0	0	0	0	0	1	1	1	1	2	2	1	2	0	0	0	0	0	0	0	0	0	0	0	0	0	0	0	0	0	0	0	0	0	0	0
59_19	notSOM	0	0	0	1	1	0	0	0	0	0	0	0	0	0	0	0	0	0	0	0	0	1	2	2	1	0	0	0	0	0	0	0	0	0	0	0	0	0	0	0	0	0	0	0	0	0	0	0
59_18	notSOM	0	1	1	0	2	0	0	0	0	0	0	0	0	0	0	0	0	0	0	0	1	2	2	1	1	0	0	0	0	0	0	0	0	0	0	0	0	0	0	0	0	0	0	0	0	0	0	0
59_7	notSOM	0	1	0	2	3	0	0	0	0	0	0	0	0	0	0	0	0	0	0	0	0	2	3	5	3	0	0	0	0	0	0	0	0	0	0	0	0	0	0	0	0	0	0	0	0	0	0	0
59_17	notSOM	0	0	4	4	1	0	0	0	0	0	0	0	0	0	0	0	2	2	0	1	0	0	0	0	0	0	0	0	0	0	0	0	0	0	0	0	0	0	0	0	0	0	0	0	0	0	0	0
59_8	notSOM	0	0	1	3	5	0	0	0	0	0	0	0	0	0	0	0	0	1	2	1	1	2	2	2	0	0	0	0	0	0	0	0	0	0	0	0	0	0	0	0	0	0	0	0	0	0	0	0
59_16	notSOM	0	0	1	2	0	0	0	0	0	0	0	0	0	0	0	0	0	0	0	0	1	2	2	1	0	0	0	0	0	0	0	0	0	0	0	0	0	0	0	0	0	0	0	0	0	0	0	0
59_25	notSOM	0	2	4	1	4	0	0	0	0	0	0	0	0	0	0	1	2	0	2	2	0	0	0	1	2	0	0	0	0	0	0	0	0	0	0	0	0	0	0	0	0	0	0	0	0	0	0	1
59_26	notSOM	0	2	3	4	4	0	0	0	0	0	0	0	0	0	0	1	1	2	2	1	0	0	0	0	0	0	0	0	0	0	0	0	0	0	0	0	0	0	0	0	0	0	0	0	0	0	1	0
59_23	notSOM	0	0	3	1	1	0	0	0	0	0	0	0	0	0	0	0	1	0	0	1	0	1	2	2	1	0	0	0	0	0	0	0	0	0	0	0	0	0	0	0	0	0	0	0	0	0	0	0
59_24	notSOM	0	2	3	6	4	0	0	0	0	0	0	0	0	0	0	1	1	3	2	0	0	0	0	0	1	0	0	0	0	0	0	0	0	0	0	0	0	0	0	0	0	0	0	0	0	0	1	0
59_21	notSOM	0	0	0	1	2	0	0	0	0	0	0	0	0	0	0	0	0	0	0	0	0	1	2	2	1	0	0	0	0	0	0	0	0	0	0	0	0	0	0	0	0	0	0	0	0	0	0	0
59_22	notSOM	0	0	2	3	3	0	0	0	0	0	0	0	0	0	0	0	1	1	1	1	0	1	2	2	2	0	0	0	0	0	0	0	0	0	0	0	0	0	0	0	0	0	0	0	0	0	0	0
59_20	notSOM	0	1	1	2	0	0	0	0	0	0	0	0	0	0	0	0	0	0	0	0	1	2	2	2	1	0	0	0	0	0	0	0	0	0	0	0	0	0	0	0	0	0	0	0	0	0	0	0
58_28	SOM	0	2	2	4	3	0	0	0	0	0	0	0	0	0	0	1	1	1	0	2	0	1	2	2	1	0	0	0	0	0	0	0	0	0	0	0	0	0	0	0	0	0	0	0	0	0	0	0
58_33	SOM	0	1	2	2	0	0	0	0	0	0	0	0	0	0	0	0	0	0	0	1	1	2	2	1	0	0	0	0	0	0	0	0	0	0	0	0	0	0	0	0	0	0	0	0	0	0	0	0
58_24	SOM	0	2	3	6	4	0	0	0	0	0	0	0	0	0	0	1	1	3	2	0	0	0	0	1	2	0	0	0	0	0	0	0	0	0	0	0	0	0	0	0	0	0	0	0	0	0	1	0
58_27	notSOM	0	2	4	1	6	0	0	0	0	0	0	0	0	0	0	1	2	0	2	2	0	0	1	2	2	0	0	0	0	0	0	0	0	0	0	0	0	0	0	0	0	0	0	0	0	0	0	1
58_26	notSOM	0	0	4	4	3	0	0	0	0	0	0	0	0	0	0	0	1	1	1	0	1	2	2	1	0	0	0	0	0	0	0	0	0	0	0	0	0	0	0	0	0	0	0	0	0	0	0	0
58_29	notSOM	0	1	1	4	3	0	0	0	0	0	0	0	0	0	0	0	0	1	1	1	1	2	2	1	0	0	0	0	0	0	0	0	0	0	0	0	0	0	0	0	0	0	0	0	0	0	0	0
58_11	notSOM	0	2	3	5	6	0	0	0	0	0	0	0	0	0	0	1	1	2	3	2	0	0	0	0	0	0	0	0	0	0	0	0	0	0	0	0	0	0	0	0	0	0	0	0	0	0	1	1
58_30	notSOM	0	1	1	4	3	0	0	0	0	0	0	0	0	0	0	0	0	1	1	1	1	2	2	1	0	0	0	0	0	0	0	0	0	0	0	0	0	0	0	0	0	0	0	0	0	0	0	0
58_12	notSOM	0	2	3	5	6	0	0	0	0	0	0	0	0	0	0	1	1	2	3	2	0	0	0	0	0	0	0	0	0	0	0	0	0	0	0	0	0	0	0	0	0	0	0	0	0	0	1	1
58_31	notSOM	0	1	2	1	3	0	0	0	0	0	0	0	0	0	0	0	0	0	1	1	1	2	2	1	0	0	0	0	0	0	0	0	0	0	0	0	0	0	0	0	0	0	0	0	0	0	0	0
58_13	notSOM	0	2	3	5	6	0	0	0	0	0	0	0	0	0	0	1	1	2	3	1	0	0	0	0	0	0	0	0	0	0	0	0	0	0	0	0	0	0	0	0	0	0	0	0	0	0	1	1
58_32	notSOM	0	1	2	1	3	0	0	0	0	0	0	0	0	0	0	0	0	0	1	1	1	2	2	1	0	0	0	0	0	0	0	0	0	0	0	0	0	0	0	0	0	0	0	0	0	0	0	0
58_14	notSOM	0	0	2	2	0	0	0	0	0	0	0	0	0	0	0	0	0	0	0	1	1	2	2	1	0	0	0	0	0	0	0	0	0	0	0	0	0	0	0	0	0	0	0	0	0	0	0	0
58_10	notSOM	0	2	3	5	6	0	0	0	0	0	0	0	0	0	0	1	1	2	3	1	0	0	0	0	0	0	0	0	0	0	0	0	0	0	0	0	0	0	0	0	0	0	0	0	0	0	1	1
58_18	notSOM	0	1	1	1	2	0	0	0	0	0	0	0	0	0	0	0	0	0	1	0	1	2	2	1	1	0	0	0	0	0	0	0	0	0	0	0	0	0	0	0	0	0	0	0	0	0	0	0
58_17	notSOM	0	1	1	1	2	0	0	0	0	0	0	0	0	0	0	0	0	0	1	0	1	2	2	1	1	0	0	0	0	0	0	0	0	0	0	0	0	0	0	0	0	0	0	0	0	0	0	0
58_16	notSOM	0	0	3	2	5	0	0	0	0	0	0	0	0	0	0	0	2	1	0	2	0	0	2	4	4	0	0	0	0	0	0	0	0	0	0	0	0	0	0	0	0	0	0	0	0	0	0	0
58_15	notSOM	0	0	2	2	0	0	0	0	0	0	0	0	0	0	0	0	0	0	0	1	1	2	2	1	0	0	0	0	0	0	0	0	0	0	0	0	0	0	0	0	0	0	0	0	0	0	0	0
58_19	notSOM	0	1	1	1	2	0	0	0	0	0	0	0	0	0	0	0	0	0	1	0	1	2	2	1	1	0	0	0	0	0	0	0	0	0	0	0	0	0	0	0	0	0	0	0	0	0	0	0
58_3	notSOM	0	1	0	6	6	0	0	0	0	0	0	0	0	0	0	1	0	1	1	0	0	2	4	4	2	0	0	0	0	0	0	0	0	0	0	0	0	0	0	0	0	0	0	0	0	0	0	0
58_2	notSOM	0	1	6	6	3	0	0	0	0	0	0	0	0	0	0	0	3	3	1	1	0	0	0	0	1	0	0	0	0	0	0	0	0	0	0	0	0	0	0	0	0	0	0	0	0	1	0	0
58_1	notSOM	0	1	6	6	1	0	0	0	0	0	0	0	0	0	0	0	3	3	0	2	0	0	0	0	0	0	0	0	0	0	0	0	0	0	0	0	0	0	0	0	0	0	0	0	0	1	0	0
58_20	notSOM	0	1	1	1	2	0	0	0	0	0	0	0	0	0	0	0	0	0	1	0	1	2	2	1	1	0	0	0	0	0	0	0	0	0	0	0	0	0	0	0	0	0	0	0	0	0	0	0
58_21	notSOM	0	0	0	2	2	0	0	0	0	0	0	0	0	0	0	0	0	0	0	0	0	1	2	2	1	0	0	0	0	0	0	0	0	0	0	0	0	0	0	0	0	0	0	0	0	0	0	0
58_9	notSOM	0	1	1	2	1	0	0	0	0	0	0	0	0	0	0	0	0	1	0	1	1	2	2	2	2	0	0	0	0	0	0	0	0	0	0	0	0	0	0	0	0	0	0	0	0	0	0	0
58_8	notSOM	0	1	1	2	1	0	0	0	0	0	0	0	0	0	0	0	0	1	0	1	1	2	2	2	2	0	0	0	0	0	0	0	0	0	0	0	0	0	0	0	0	0	0	0	0	0	0	0
58_7	notSOM	0	1	1	2	1	0	0	0	0	0	0	0	0	0	0	0	0	1	0	1	1	2	2	2	2	0	0	0	0	0	0	0	0	0	0	0	0	0	0	0	0	0	0	0	0	0	0	0
58_6	notSOM	0	1	1	2	1	0	0	0	0	0	0	0	0	0	0	0	0	1	0	1	1	2	2	2	2	0	0	0	0	0	0	0	0	0	0	0	0	0	0	0	0	0	0	0	0	0	0	0
58_25	notSOM	0	2	2	2	4	0	0	0	0	0	0	0	0	0	0	1	1	1	2	2	0	0	0	2	4	0	0	0	0	0	0	0	0	0	0	0	0	0	0	0	0	0	0	0	0	0	0	1
58_5	notSOM	0	0	3	2	4	0	0	0	0	0	0	0	0	0	0	0	1	0	1	1	1	2	3	3	2	0	0	0	0	0	0	0	0	0	0	0	0	0	0	0	0	0	0	0	0	0	0	0
58_22	notSOM	0	0	0	2	2	0	0	0	0	0	0	0	0	0	0	0	0	0	0	0	0	1	2	2	1	0	0	0	0	0	0	0	0	0	0	0	0	0	0	0	0	0	0	0	0	0	0	0
58_4	notSOM	0	0	3	2	4	0	0	0	0	0	0	0	0	0	0	0	1	0	1	1	1	2	3	3	2	0	0	0	0	0	0	0	0	0	0	0	0	0	0	0	0	0	0	0	0	0	0	0
58_23	notSOM	0	2	3	4	5	0	0	0	0	0	0	0	0	0	0	1	1	2	3	0	0	0	0	0	2	0	0	0	0	0	0	0	0	0	0	0	0	0	0	0	0	0	0	0	0	0	1	0
57_21	SOM	0	3	0	0	1	0	0	0	0	0	0	0	0	0	0	1	0	0	0	0	0	0	1	2	2	0	0	0	0	0	0	0	0	0	0	0	0	0	0	0	0	0	0	0	0	0	0	0
57_12	notSOM	0	0	1	4	1	0	0	0	0	0	0	0	0	0	1	0	0	1	2	3	1	2	2	1	0	0	0	0	0	0	0	0	0	0	0	0	0	0	0	0	0	0	0	0	0	0	0	0
57_13	notSOM	0	1	2	3	3	0	0	0	0	0	1	1	0	0	0	0	1	2	2	1	0	0	0	1	2	0	0	0	0	0	0	0	0	0	0	0	0	0	0	0	0	0	0	0	0	0	0	0
57_10	notSOM	0	2	2	2	3	0	0	0	0	0	0	0	1	1	0	1	2	1	1	1	0	0	0	2	2	0	0	0	0	0	0	0	0	0	0	0	0	0	0	0	0	0	0	0	0	0	0	0
57_11	notSOM	0	2	1	6	3	0	0	0	0	0	0	0	0	0	1	1	0	2	2	1	0	1	2	2	1	0	0	0	0	0	0	0	0	0	0	0	0	0	0	0	0	0	0	0	0	0	1	0
57_20	notSOM	0	3	1	4	2	0	0	0	0	0	0	0	0	0	0	1	0	2	1	1	0	0	0	1	2	0	0	0	0	0	0	0	0	0	0	0	0	0	0	0	0	0	0	0	0	0	1	0
57_8	notSOM	0	1	7	2	1	0	0	0	0	0	0	0	0	0	1	0	3	1	1	1	0	0	1	2	2	0	0	0	0	0	0	0	0	0	0	0	0	0	0	0	0	0	0	0	0	1	0	0
57_7	notSOM	0	1	1	4	5	0	0	0	0	0	1	1	0	0	0	0	1	3	2	1	0	0	1	2	2	0	0	0	0	0	0	0	0	0	0	0	0	0	0	0	0	0	0	0	0	0	0	0
57_6	notSOM	0	0	3	2	9	0	0	0	0	0	0	0	0	1	1	0	1	1	4	1	1	2	2	1	0	0	0	0	0	0	0	0	0	0	0	0	0	0	0	0	0	0	0	0	0	0	0	1
57_5	notSOM	0	1	2	4	4	0	0	0	0	0	0	0	1	1	0	1	2	2	1	1	0	0	2	2	2	0	0	0	0	0	0	0	0	0	0	0	0	0	0	0	0	0	0	0	0	0	0	0
57_9	notSOM	0	2	2	3	8	0	0	0	0	0	0	0	1	1	0	1	2	1	3	1	0	0	1	2	2	0	0	0	0	0	0	0	0	0	0	0	0	0	0	0	0	0	0	0	0	0	0	1
57_19	notSOM	0	1	1	3	2	0	0	0	0	0	0	0	1	1	0	0	1	1	1	1	0	0	0	0	0	0	0	0	0	0	0	0	0	0	0	0	0	0	0	0	0	0	0	0	0	0	0	0
57_18	notSOM	0	0	3	1	1	0	0	0	0	0	0	0	0	0	0	0	1	0	0	2	0	1	2	2	1	0	0	0	0	0	0	0	0	0	0	0	0	0	0	0	0	0	0	0	0	0	0	0
57_15	notSOM	0	1	1	0	5	0	0	0	0	0	0	0	0	0	0	0	0	0	2	2	1	2	2	1	0	0	0	0	0	0	0	0	0	0	0	0	0	0	0	0	0	0	0	0	0	0	0	0
57_4	notSOM	0	0	0	7	7	0	0	0	0	0	0	0	1	1	0	0	1	3	2	3	1	2	2	1	0	0	0	0	0	0	0	0	0	0	0	0	0	0	0	0	0	0	0	0	0	0	0	0
57_14	notSOM	0	1	1	2	1	0	0	0	0	0	0	0	0	0	1	0	0	1	1	5	1	2	2	1	0	0	0	0	0	0	0	0	0	0	0	0	0	0	0	0	0	0	0	0	0	0	0	0
57_3	notSOM	0	0	1	2	5	0	0	0	0	0	0	0	0	1	1	0	1	2	2	3	0	1	2	2	1	0	0	0	0	0	0	0	0	0	0	0	0	0	0	0	0	0	0	0	0	0	0	0
57_17	notSOM	0	1	4	2	0	0	0	0	0	0	0	1	1	0	0	1	1	1	1	1	0	0	0	0	2	0	0	0	0	0	0	0	0	0	0	0	0	0	0	0	0	0	0	0	0	0	0	0
57_2	notSOM	0	0	0	2	11	0	0	0	0	0	0	0	0	1	1	0	0	2	4	2	1	2	2	1	0	0	0	0	0	0	0	0	0	0	0	0	0	0	0	0	0	0	0	0	0	0	0	0
57_16	notSOM	0	2	3	5	2	0	0	0	0	0	0	0	0	1	1	1	1	3	1	1	0	0	0	2	2	0	0	0	0	0	0	0	0	0	0	0	0	0	0	0	0	0	0	0	0	0	1	0
57_1	notSOM	0	0	4	5	5	0	0	0	0	0	0	1	1	0	0	1	2	2	2	1	0	1	2	2	1	0	0	0	0	0	0	0	0	0	0	0	0	0	0	0	0	0	0	0	0	0	0	0
57_43	notSOM	1	0	0	1	3	0	0	0	0	0	0	0	0	1	1	0	0	1	1	1	0	0	0	0	0	0	0	0	0	0	0	0	0	0	0	0	0	0	0	0	0	0	0	0	0	0	0	0
56_20	SOM	0	3	0	0	2	0	0	0	0	0	0	0	0	0	0	1	0	0	0	0	0	0	1	2	2	0	0	0	0	0	0	0	0	0	0	0	0	0	0	0	0	0	0	0	0	0	0	0
56_10	notSOM	0	1	1	1	2	0	0	0	0	0	0	0	0	0	0	0	0	0	0	2	1	2	2	3	0	0	0	0	0	0	0	0	0	0	0	0	0	0	0	0	0	0	0	0	0	0	0	0
56_12	notSOM	0	1	1	1	4	0	0	0	0	0	0	0	0	0	0	0	0	0	1	0	1	2	2	1	2	0	0	0	0	0	0	0	0	0	0	0	0	0	0	0	0	0	0	0	0	0	0	0
56_11	notSOM	0	0	2	4	0	0	0	0	0	0	0	0	0	0	0	0	0	1	0	1	1	2	2	2	1	0	0	0	0	0	0	0	0	0	0	0	0	0	0	0	0	0	0	0	0	0	0	0
56_7	notSOM	0	0	2	3	2	0	0	0	0	0	0	0	0	0	0	0	0	0	1	1	1	2	4	1	0	0	0	0	0	0	0	0	0	0	0	0	0	0	0	0	0	0	0	0	0	0	0	0
56_6	notSOM	0	1	1	2	4	0	0	0	0	0	0	0	0	0	0	0	0	1	1	0	1	1	2	2	2	0	0	0	0	0	0	0	0	0	0	0	0	0	0	0	0	0	0	0	0	0	0	0
56_9	notSOM	0	1	1	1	4	0	0	0	0	0	0	0	0	0	0	0	0	0	1	1	0	2	3	2	1	0	0	0	0	0	0	0	0	0	0	0	0	0	0	0	0	0	0	0	0	0	0	0
56_8	notSOM	0	1	0	1	8	0	0	0	0	0	0	0	0	0	0	0	0	0	2	1	1	2	3	2	0	0	0	0	0	0	0	0	0	0	0	0	0	0	0	0	0	0	0	0	0	0	0	0
56_16	notSOM	0	3	1	4	3	0	0	0	0	0	0	0	0	0	0	1	1	1	2	3	0	0	0	0	0	0	0	0	0	0	0	0	0	0	0	0	0	0	0	0	0	0	0	0	0	0	0	1
56_15	notSOM	0	3	1	4	3	0	0	0	0	0	0	0	0	0	0	1	1	1	2	3	0	0	0	0	0	0	0	0	0	0	0	0	0	0	0	0	0	0	0	0	0	0	0	0	0	0	0	1
56_14	notSOM	0	1	7	3	8	0	0	0	0	0	0	0	0	0	0	1	2	2	3	0	0	0	0	0	1	0	0	0	0	0	0	0	0	0	0	0	0	0	0	0	0	0	0	0	0	0	1	0
56_1	notSOM	0	2	2	2	4	0	0	0	0	0	0	0	0	0	0	1	1	0	2	4	0	1	2	2	2	0	0	0	0	0	0	0	0	0	0	0	0	0	0	0	0	0	0	0	0	0	0	1
56_13	notSOM	0	1	7	3	8	0	0	0	0	0	0	0	0	0	0	1	2	2	3	0	0	0	0	0	1	0	0	0	0	0	0	0	0	0	0	0	0	0	0	0	0	0	0	0	0	0	1	0
56_3	notSOM	0	0	3	4	2	0	0	0	0	0	0	0	0	0	0	0	1	1	0	2	1	2	2	2	1	0	0	0	0	0	0	0	0	0	0	0	0	0	0	0	0	0	0	0	0	0	0	0
56_19	notSOM	0	0	3	2	1	0	0	0	0	0	0	0	0	0	0	0	1	0	0	0	0	1	2	2	2	0	0	0	0	0	0	0	0	0	0	0	0	0	0	0	0	0	0	0	0	0	0	0
56_2	notSOM	0	2	3	2	13	0	0	0	0	0	0	0	0	0	0	1	1	2	4	0	0	0	1	2	2	0	0	0	0	0	0	0	0	0	0	0	0	0	0	0	0	0	0	0	0	0	1	0
56_18	notSOM	0	3	1	4	3	0	0	0	0	0	0	0	0	0	0	1	1	1	2	3	0	0	0	0	0	0	0	0	0	0	0	0	0	0	0	0	0	0	0	0	0	0	0	0	0	0	0	1
56_5	notSOM	0	0	1	5	3	0	0	0	0	0	0	0	0	0	0	0	0	1	1	1	1	3	3	1	0	0	0	0	0	0	0	0	0	0	0	0	0	0	0	0	0	0	0	0	0	0	0	0
56_17	notSOM	0	3	1	4	3	0	0	0	0	0	0	0	0	0	0	1	1	1	2	3	0	0	0	0	0	0	0	0	0	0	0	0	0	0	0	0	0	0	0	0	0	0	0	0	0	0	0	1
56_4	notSOM	0	1	4	14	0	0	0	0	0	0	0	0	0	0	0	0	3	5	0	0	0	0	0	1	2	0	0	0	0	0	0	0	0	0	0	0	0	0	0	0	0	0	0	0	0	1	0	0
63_22	SOM	0	3	0	0	1	0	0	0	0	0	0	0	0	0	0	1	0	0	0	0	0	0	1	2	2	0	0	0	0	0	0	0	0	0	0	0	0	0	0	0	0	0	0	0	0	0	0	0
63_19	notSOM	0	1	1	0	5	0	0	0	0	0	0	0	0	0	0	0	0	0	2	3	1	2	2	1	0	0	0	0	0	0	0	0	0	0	0	0	0	0	0	0	0	0	0	0	0	0	0	0
63_5	notSOM	0	2	2	3	6	0	0	0	0	0	0	0	0	1	0	1	2	2	3	2	0	0	1	2	2	0	0	0	0	0	0	0	0	0	0	0	0	0	0	0	0	0	0	0	0	0	0	1
63_4	notSOM	0	1	0	5	5	0	0	0	0	0	0	1	0	0	0	1	1	3	3	1	0	0	2	2	2	0	0	0	0	0	0	0	0	0	0	0	0	0	0	0	0	0	0	0	0	0	0	0
63_17	notSOM	0	2	2	2	1	0	0	0	0	0	0	1	0	0	0	1	1	2	2	2	0	0	0	0	2	0	0	0	0	0	0	0	0	0	0	0	0	0	0	0	0	0	0	0	0	0	0	0
63_3	notSOM	0	1	3	8	5	0	0	0	0	0	0	0	0	1	0	1	3	4	2	0	0	0	1	2	2	0	0	0	0	0	0	0	0	0	0	0	0	0	0	0	0	0	0	0	0	0	0	1
63_18	notSOM	0	0	0	3	2	0	0	0	0	0	0	1	0	0	0	0	0	2	2	2	0	0	0	0	2	0	0	0	0	0	0	0	0	0	0	0	0	0	0	0	0	0	0	0	0	0	0	0
63_2	notSOM	0	0	0	7	6	0	0	0	0	0	0	0	0	1	0	0	1	4	3	2	1	2	2	1	0	0	0	0	0	0	0	0	0	0	0	0	0	0	0	0	0	0	0	0	0	0	0	0
63_9	notSOM	0	2	3	1	6	0	0	0	0	0	0	0	1	0	0	1	2	2	3	2	0	0	0	1	2	0	0	0	0	0	0	0	0	0	0	0	0	0	0	0	0	0	0	0	0	0	0	0
63_8	notSOM	0	1	4	7	6	0	0	0	0	0	0	0	0	0	1	1	2	4	3	0	0	0	1	2	2	0	0	0	0	0	0	0	0	0	0	0	0	0	0	0	0	0	0	0	0	0	1	0
63_7	notSOM	0	0	3	2	5	0	0	0	0	0	0	0	0	0	1	0	1	2	3	3	1	2	2	1	0	0	0	0	0	0	0	0	0	0	0	0	0	0	0	0	0	0	0	0	0	0	0	0
63_6	notSOM	0	0	0	2	9	0	0	0	0	0	0	0	0	1	0	0	0	2	4	4	1	2	2	1	0	0	0	0	0	0	0	0	0	0	0	0	0	0	0	0	0	0	0	0	0	0	0	0
63_11	notSOM	0	0	3	2	3	0	0	0	0	0	1	0	0	0	0	0	2	2	2	2	0	0	0	2	2	0	0	0	0	0	0	0	0	0	0	0	0	0	0	0	0	0	0	0	0	0	0	0
63_12	notSOM	0	2	3	4	4	0	0	0	0	0	0	0	0	0	1	1	1	3	3	1	0	0	0	1	2	0	0	0	0	0	0	0	0	0	0	0	0	0	0	0	0	0	0	0	0	0	1	0
63_10	notSOM	0	0	1	0	6	0	0	0	0	0	0	0	1	0	0	0	1	1	3	5	0	1	2	2	1	0	0	0	0	0	0	0	0	0	0	0	0	0	0	0	0	0	0	0	0	0	0	0
63_15	notSOM	0	1	1	2	1	0	0	0	0	0	0	0	0	0	0	0	0	1	2	4	1	2	2	1	0	0	0	0	0	0	0	0	0	0	0	0	0	0	0	0	0	0	0	0	0	0	0	0
63_16	notSOM	0	1	6	5	2	0	0	0	0	0	0	0	0	0	0	0	3	3	2	2	0	0	0	1	2	0	0	0	0	0	0	0	0	0	0	0	0	0	0	0	0	0	0	0	0	1	0	0
63_13	notSOM	0	0	1	4	1	0	0	0	0	0	0	0	0	0	1	0	0	1	2	3	1	2	2	1	0	0	0	0	0	0	0	0	0	0	0	0	0	0	0	0	0	0	0	0	0	0	0	0
63_14	notSOM	0	2	1	3	8	0	0	0	0	0	0	0	0	0	0	1	1	1	4	3	0	1	2	2	1	0	0	0	0	0	0	0	0	0	0	0	0	0	0	0	0	0	0	0	0	0	0	1
63_21	notSOM	0	3	1	3	5	0	0	0	0	0	0	0	0	0	0	1	0	2	3	2	0	0	0	0	1	0	0	0	0	0	0	0	0	0	0	0	0	0	0	0	0	0	0	0	0	0	1	0
63_20	notSOM	0	0	3	1	1	0	0	0	0	0	0	0	0	0	0	0	1	0	0	2	0	1	2	2	1	0	0	0	0	0	0	0	0	0	0	0	0	0	0	0	0	0	0	0	0	0	0	0
63_1	notSOM	0	0	4	5	6	0	0	0	0	0	0	0	1	0	0	1	3	3	2	1	0	1	2	2	1	0	0	0	0	0	0	0	0	0	0	0	0	0	0	0	0	0	0	0	0	0	0	0
62_16	SOM	0	3	0	0	2	0	0	0	0	0	0	0	0	0	0	1	0	0	0	0	0	0	1	2	2	0	0	0	0	0	0	0	0	0	0	0	0	0	0	0	0	0	0	0	0	0	0	0
62_13	notSOM	0	3	0	0	3	0	0	0	0	0	0	1	0	0	0	1	0	0	1	1	0	0	1	1	2	0	0	0	0	0	0	0	0	0	0	0	0	1	0	0	0	0	0	0	0	0	0	0
62_9	notSOM	0	2	2	0	3	0	0	0	0	0	0	0	1	0	0	1	1	0	1	0	0	0	1	2	2	0	0	0	0	0	0	0	0	0	0	0	1	0	0	0	0	0	0	0	0	0	0	0
62_12	notSOM	0	0	2	5	1	0	0	0	0	0	0	1	0	0	0	0	1	2	0	0	0	0	1	1	2	0	0	0	0	0	0	0	0	0	0	1	0	0	0	0	0	0	0	0	0	0	0	0
62_15	notSOM	0	0	3	2	1	0	0	0	0	0	0	0	0	0	0	0	1	0	0	0	0	1	2	2	1	0	0	0	0	0	0	0	0	0	0	0	0	0	0	0	0	0	0	0	0	0	0	0
62_8	notSOM	0	0	3	3	2	0	0	0	0	0	1	0	0	0	0	0	1	1	1	0	0	1	1	2	2	0	0	0	0	0	0	0	0	0	0	0	1	0	0	0	0	0	0	0	0	0	0	0
62_14	notSOM	0	0	2	4	1	0	0	0	0	0	0	0	0	0	0	0	0	1	0	0	1	2	2	1	2	0	0	0	0	0	0	0	0	0	0	0	0	0	0	0	0	0	0	0	0	0	0	0
62_7	notSOM	0	1	0	1	6	0	0	0	0	0	0	0	1	0	0	0	0	0	2	1	0	2	3	2	1	0	0	0	0	0	0	0	0	0	0	0	0	0	1	0	0	0	0	0	0	0	0	0
62_6	notSOM	0	1	1	0	4	0	0	0	0	0	0	0	0	0	1	0	0	0	1	2	1	2	3	2	0	0	0	0	0	0	0	0	0	0	0	0	0	0	0	0	0	0	0	0	0	0	0	0
62_5	notSOM	0	0	2	1	3	0	0	0	0	0	0	0	0	1	0	0	0	0	1	3	1	2	4	1	0	0	0	0	0	0	0	0	0	0	0	0	0	0	0	1	0	0	0	0	0	0	0	0
62_4	notSOM	0	2	2	0	2	0	0	0	0	0	0	0	0	1	0	1	1	0	0	1	0	1	2	2	2	0	0	0	0	0	0	0	0	0	0	0	0	1	0	0	0	0	0	0	0	0	0	0
62_11	notSOM	0	1	1	1	3	0	0	0	0	0	0	0	0	0	0	0	0	0	1	1	1	2	2	2	1	0	0	0	0	0	0	0	0	0	0	0	0	0	0	0	0	0	0	0	0	0	0	0
62_3	notSOM	0	0	1	5	4	0	0	0	0	0	0	1	0	0	0	0	0	2	1	0	1	1	2	2	2	0	0	0	0	0	0	0	0	0	0	0	0	1	0	0	0	0	0	0	0	0	0	0
62_10	notSOM	0	1	0	2	4	0	0	0	0	0	0	0	0	0	1	0	0	0	1	1	1	2	2	3	0	0	0	0	0	0	0	0	0	0	0	0	0	0	0	0	0	0	0	0	0	0	0	0
62_1	notSOM	0	0	2	4	5	0	0	0	0	0	0	0	1	0	0	0	1	1	1	0	1	2	2	2	1	0	0	0	0	0	0	0	0	0	0	0	0	0	1	0	0	0	0	0	0	0	0	0
62_2	notSOM	0	0	1	5	2	0	0	0	0	0	0	0	0	1	0	0	0	1	1	1	1	3	3	1	0	0	0	0	0	0	0	0	0	0	0	0	0	0	0	1	0	0	0	0	0	0	0	0
61_16	SOM	0	3	0	0	2	0	0	0	0	0	0	0	0	0	0	1	0	0	0	0	0	0	1	2	2	0	0	0	0	0	0	0	0	0	0	0	0	0	0	0	0	0	0	0	0	0	0	0
61_11	notSOM	0	1	1	1	3	0	0	0	0	0	0	0	0	0	0	0	0	0	1	0	1	2	2	2	2	0	0	0	0	0	0	0	0	0	0	0	0	0	0	0	0	0	0	0	0	0	0	0
61_12	notSOM	0	0	1	4	1	0	0	0	0	0	0	0	0	0	0	0	0	1	0	0	0	2	2	1	2	0	0	0	0	0	0	0	0	0	0	0	0	0	0	0	0	0	0	0	0	0	0	0
61_13	notSOM	0	3	0	0	2	0	0	0	0	0	0	0	0	0	0	1	0	0	0	0	0	1	1	2	3	0	0	0	0	0	0	0	0	0	0	0	0	0	0	0	0	0	0	0	0	0	0	0
61_14	notSOM	0	0	2	4	1	0	0	0	0	0	0	0	0	0	0	0	0	1	0	0	1	2	2	1	2	0	0	0	0	0	0	0	0	0	0	0	0	0	0	0	0	0	0	0	0	0	0	0
61_2	notSOM	0	0	1	4	1	0	0	0	0	0	0	0	0	0	0	0	0	0	0	1	1	3	4	3	0	0	0	0	0	0	0	0	0	0	0	0	0	0	0	0	0	0	0	0	0	0	0	0
61_3	notSOM	0	0	1	4	3	0	0	0	0	0	0	0	0	0	0	0	0	1	0	0	1	2	3	3	2	0	0	0	0	0	0	0	0	0	0	0	0	0	0	0	0	0	0	0	0	0	0	0
61_1	notSOM	0	0	1	3	5	0	0	0	0	0	0	0	0	0	0	0	0	0	1	0	1	3	4	2	1	0	0	0	0	0	0	0	0	0	0	0	0	0	0	0	0	0	0	0	0	0	0	0
61_10	notSOM	0	1	0	2	4	0	0	0	0	0	0	0	0	0	0	0	0	0	1	0	1	2	2	3	2	0	0	0	0	0	0	0	0	0	0	0	0	0	0	0	0	0	0	0	0	0	0	0
61_15	notSOM	0	0	3	2	1	0	0	0	0	0	0	0	0	0	0	0	1	0	0	0	0	1	2	2	1	0	0	0	0	0	0	0	0	0	0	0	0	0	0	0	0	0	0	0	0	0	0	0
61_7	notSOM	0	1	0	1	5	0	0	0	0	0	0	0	0	0	0	0	0	0	1	0	0	2	4	3	2	0	0	0	0	0	0	0	0	0	0	0	0	0	0	0	0	0	0	0	0	0	0	0
61_6	notSOM	0	1	1	0	3	0	0	0	0	0	0	0	0	0	0	0	0	0	0	1	1	2	3	3	2	0	0	0	0	0	0	0	0	0	0	0	0	0	0	0	0	0	0	0	0	0	0	0
61_5	notSOM	0	0	2	1	2	0	0	0	0	0	0	0	0	0	0	0	0	0	0	2	1	2	4	3	1	0	0	0	0	0	0	0	0	0	0	0	0	0	0	0	0	0	0	0	0	0	0	0
61_4	notSOM	0	1	1	0	2	0	0	0	0	0	0	0	0	0	0	0	0	0	0	1	1	2	2	3	2	0	0	0	0	0	0	0	0	0	0	0	0	0	0	0	0	0	0	0	0	0	0	0
61_9	notSOM	0	1	1	0	3	0	0	0	0	0	0	0	0	0	0	0	0	0	1	0	1	1	2	2	2	0	0	0	0	0	0	0	0	0	0	0	0	0	0	0	0	0	0	0	0	0	0	0
61_8	notSOM	0	0	3	2	1	0	0	0	0	0	0	0	0	0	0	0	1	0	0	0	1	1	2	3	2	0	0	0	0	0	0	0	0	0	0	0	0	0	0	0	0	0	0	0	0	0	0	0
60_12	SOM	0	1	2	1	0	0	0	0	0	0	0	0	0	0	0	0	0	0	0	0	1	2	0	1	0	0	0	0	0	0	0	0	0	0	0	0	0	0	0	0	0	0	0	0	0	0	0	0
60_22	SOM	0	2	0	8	2	0	0	0	0	0	0	1	0	1	0	1	1	3	1	1	0	0	0	0	0	0	0	0	0	0	0	0	0	0	0	0	0	0	0	0	0	0	0	0	0	0	0	0
60_20	SOM	0	2	0	8	2	0	0	0	0	0	0	1	0	1	0	1	1	3	1	1	0	0	0	0	0	0	0	0	0	0	0	0	0	0	0	0	0	0	0	0	0	0	0	0	0	0	0	0
60_3	notSOM	0	2	2	3	5	0	0	0	0	0	0	0	0	0	0	1	1	1	2	1	0	0	1	0	2	0	0	0	0	0	0	0	0	0	0	0	0	0	0	0	0	0	0	0	0	0	0	1
60_4	notSOM	0	2	2	3	5	0	0	0	0	0	0	0	0	0	0	1	1	1	2	1	0	0	1	0	2	0	0	0	0	0	0	0	0	0	0	0	0	0	0	0	0	0	0	0	0	0	0	1
60_1	notSOM	0	0	4	5	3	0	0	0	0	0	0	0	0	0	0	0	2	2	0	1	0	1	0	2	1	0	0	0	0	0	0	0	0	0	0	0	0	0	0	0	0	0	0	0	0	0	0	0
60_2	notSOM	0	0	1	6	5	0	0	0	0	0	0	0	0	0	0	0	0	2	2	0	1	0	2	1	0	0	0	0	0	0	0	0	0	0	0	0	0	0	0	0	0	0	0	0	0	0	0	0
60_18	notSOM	0	0	2	2	10	0	0	0	0	0	1	0	1	0	0	0	1	2	4	1	0	0	0	0	0	0	0	0	0	0	0	0	0	0	0	0	0	0	0	0	0	0	0	0	0	0	0	0
60_19	notSOM	0	0	2	2	10	0	0	0	0	0	1	0	1	0	0	0	1	2	4	1	0	0	0	0	0	0	0	0	0	0	0	0	0	0	0	0	0	0	0	0	0	0	0	0	0	0	0	0
60_9	notSOM	0	1	2	1	0	0	0	0	0	0	0	0	0	0	0	0	0	0	0	2	1	1	2	0	0	0	0	0	0	0	0	0	0	0	0	0	0	0	0	0	0	0	0	0	0	0	0	0
60_8	notSOM	0	2	3	4	4	0	0	0	0	0	0	0	0	0	0	1	1	2	2	1	0	0	0	1	0	0	0	0	0	0	0	0	0	0	0	0	0	0	0	0	0	0	0	0	0	0	1	0
60_14	notSOM	0	2	4	3	4	0	0	0	0	0	0	0	0	0	2	1	2	1	2	2	0	0	0	0	0	0	0	0	0	0	0	0	0	0	0	0	0	0	0	0	0	0	0	0	0	0	0	1
60_15	notSOM	0	2	4	2	1	0	0	0	0	0	0	0	0	2	0	1	2	1	0	4	0	0	0	0	0	0	0	0	0	0	0	0	0	0	0	0	0	0	0	0	0	0	0	0	0	0	0	0
60_7	notSOM	0	2	3	4	4	0	0	0	0	0	0	0	0	0	0	1	1	2	2	1	0	0	0	1	0	0	0	0	0	0	0	0	0	0	0	0	0	0	0	0	0	0	0	0	0	0	1	0
60_25	notSOM	0	3	0	7	0	0	0	0	0	0	0	0	0	2	0	1	1	3	0	0	0	0	0	0	0	0	0	0	0	0	0	0	0	0	0	0	0	0	0	0	0	0	0	0	0	0	0	0
60_16	notSOM	0	2	2	2	6	0	0	0	0	0	0	0	2	0	0	1	1	1	3	1	0	0	0	0	0	0	0	0	0	0	0	0	0	0	0	0	0	0	0	0	0	0	0	0	0	0	0	0
60_6	notSOM	0	0	1	2	5	0	0	0	0	0	0	0	0	0	0	0	0	0	2	2	0	2	1	1	0	0	0	0	0	0	0	0	0	0	0	0	0	0	0	0	0	0	0	0	0	0	0	0
60_26	notSOM	0	3	0	7	0	0	0	0	0	0	0	0	0	2	0	1	1	3	0	0	0	0	0	0	0	0	0	0	0	0	0	0	0	0	0	0	0	0	0	0	0	0	0	0	0	0	0	0
60_17	notSOM	0	0	2	6	2	0	0	0	0	0	0	2	0	0	0	0	1	3	2	3	0	0	0	0	0	0	0	0	0	0	0	0	0	0	0	0	0	0	0	0	0	0	0	0	0	0	0	0
60_5	notSOM	0	1	1	1	5	0	0	0	0	0	0	0	0	0	0	0	0	0	2	2	0	2	1	1	0	0	0	0	0	0	0	0	0	0	0	0	0	0	0	0	0	0	0	0	0	0	0	0
60_23	notSOM	0	0	0	2	2	0	0	0	0	0	0	1	0	1	0	0	0	1	2	4	0	0	0	0	0	0	0	0	0	0	0	0	0	0	0	0	0	0	0	0	0	0	0	0	0	0	0	0
60_10	notSOM	0	1	1	1	1	0	0	0	0	0	0	0	0	0	0	0	0	0	0	2	1	1	2	0	0	0	0	0	0	0	0	0	0	0	0	0	0	0	0	0	0	0	0	0	0	0	0	0
60_24	notSOM	0	0	10	0	0	0	0	0	0	0	0	0	2	0	0	1	4	0	0	1	0	0	0	0	0	0	0	0	0	0	0	0	0	0	0	0	0	0	0	0	0	0	0	0	0	0	0	0
60_11	notSOM	0	1	6	6	2	0	0	0	0	0	0	0	0	0	0	0	3	3	1	1	0	0	0	0	1	0	0	0	0	0	0	0	0	0	0	0	0	0	0	0	0	0	0	0	0	1	0	0
60_21	notSOM	0	0	0	2	2	0	0	0	0	0	0	1	0	1	0	0	0	1	2	4	0	0	0	0	0	0	0	0	0	0	0	0	0	0	0	0	0	0	0	0	0	0	0	0	0	0	0	0
60_13	notSOM	0	2	3	6	6	0	0	0	0	0	0	0	0	0	0	1	1	3	3	0	0	0	0	0	0	0	0	0	0	0	0	0	0	0	0	0	0	0	0	0	0	0	0	0	0	0	1	0
68_20	SOM	0	1	2	1	2	0	0	0	0	0	0	0	0	0	0	0	0	0	1	1	1	2	2	1	0	0	0	0	0	0	0	0	0	0	0	0	0	0	0	0	0	0	0	0	0	0	0	0
68_12	SOM	0	3	1	5	2	0	0	0	0	0	0	0	0	0	0	1	0	2	1	1	0	0	0	0	0	0	0	0	0	0	0	0	0	0	0	0	0	0	0	0	0	0	0	0	0	0	1	0
68_13	SOM	0	3	1	5	2	0	0	0	0	0	0	0	0	0	0	1	0	2	1	1	0	0	0	0	0	0	0	0	0	0	0	0	0	0	0	0	0	0	0	0	0	0	0	0	0	0	1	0
68_21	SOM	0	1	2	1	2	0	0	0	0	0	0	0	0	0	0	0	0	0	1	1	1	2	2	1	0	0	0	0	0	0	0	0	0	0	0	0	0	0	0	0	0	0	0	0	0	0	0	0
68_10	notSOM	0	0	3	4	3	0	0	0	0	0	0	0	0	0	0	0	1	1	1	1	1	2	2	3	2	0	0	0	0	0	0	0	0	0	0	0	0	0	0	0	0	0	0	0	0	0	0	0
68_11	notSOM	0	1	1	1	5	0	0	0	0	0	0	0	0	0	0	0	0	0	2	2	1	2	2	2	2	0	0	0	0	0	0	0	0	0	0	0	0	0	0	0	0	0	0	0	0	0	0	0
68_2	notSOM	0	2	4	1	6	0	0	0	0	0	0	0	0	0	0	1	2	0	2	0	0	0	0	2	4	0	0	0	0	0	0	0	0	0	0	0	0	0	0	0	0	0	0	0	0	0	0	1
68_1	notSOM	0	2	2	2	3	0	0	0	0	0	0	0	0	0	0	1	1	1	0	4	0	0	2	4	4	0	0	0	0	0	0	0	0	0	0	0	0	0	0	0	0	0	0	0	0	0	0	0
68_4	notSOM	0	2	3	8	0	0	0	0	0	0	0	0	0	0	0	1	1	3	0	0	0	0	0	0	2	0	0	0	0	0	0	0	0	0	0	0	0	0	0	0	0	0	0	0	0	0	1	0
68_3	notSOM	0	0	2	4	10	0	0	0	0	0	0	0	0	0	0	0	1	1	3	0	0	2	4	4	2	0	0	0	0	0	0	0	0	0	0	0	0	0	0	0	0	0	0	0	0	0	0	0
68_17	notSOM	0	2	2	1	3	0	0	0	0	0	0	0	0	0	0	1	1	0	0	1	0	1	3	4	3	0	0	0	0	0	0	0	0	0	0	0	0	0	0	0	0	0	0	0	0	0	0	0
68_6	notSOM	0	0	1	6	6	0	0	0	0	0	0	0	0	0	0	0	0	2	2	1	1	2	3	3	2	0	0	0	0	0	0	0	0	0	0	0	0	0	0	0	0	0	0	0	0	0	0	0
68_16	notSOM	0	1	2	1	0	0	0	0	0	0	0	0	0	0	0	0	0	0	0	2	1	2	2	1	1	0	0	0	0	0	0	0	0	0	0	0	0	0	0	0	0	0	0	0	0	0	0	0
68_5	notSOM	0	0	1	6	6	0	0	0	0	0	0	0	0	0	0	0	0	2	2	1	1	2	3	3	2	0	0	0	0	0	0	0	0	0	0	0	0	0	0	0	0	0	0	0	0	0	0	0
68_8	notSOM	0	0	3	4	3	0	0	0	0	0	0	0	0	0	0	0	1	1	1	1	1	2	2	3	2	0	0	0	0	0	0	0	0	0	0	0	0	0	0	0	0	0	0	0	0	0	0	0
68_15	notSOM	0	1	1	3	3	0	0	0	0	0	0	0	0	0	0	0	0	1	1	1	1	2	2	1	2	0	0	0	0	0	0	0	0	0	0	0	0	0	0	0	0	0	0	0	0	0	0	0
68_7	notSOM	0	1	8	2	2	0	0	0	0	0	0	0	0	0	0	0	3	1	1	0	0	0	0	0	0	0	0	0	0	0	0	0	0	0	0	0	0	0	0	0	0	0	0	0	0	1	0	0
68_14	notSOM	0	2	2	1	3	0	0	0	0	0	0	0	0	0	0	1	1	0	0	1	0	1	3	4	3	0	0	0	0	0	0	0	0	0	0	0	0	0	0	0	0	0	0	0	0	0	0	0
68_9	notSOM	0	1	1	1	5	0	0	0	0	0	0	0	0	0	0	0	0	0	2	2	1	2	2	2	2	0	0	0	0	0	0	0	0	0	0	0	0	0	0	0	0	0	0	0	0	0	0	0
68_19	notSOM	0	1	2	1	0	0	0	0	0	0	0	0	0	0	0	0	0	0	0	2	1	2	2	1	1	0	0	0	0	0	0	0	0	0	0	0	0	0	0	0	0	0	0	0	0	0	0	0
68_18	notSOM	0	1	1	3	3	0	0	0	0	0	0	0	0	0	0	0	0	1	1	1	1	2	2	1	2	0	0	0	0	0	0	0	0	0	0	0	0	0	0	0	0	0	0	0	0	0	0	0
69_20	SOM	0	3	0	0	2	0	0	0	0	0	0	0	0	0	0	1	0	0	0	0	0	0	1	2	2	0	0	0	0	0	0	0	0	0	0	0	0	0	0	0	0	0	0	0	0	0	0	0
69_28	notSOM	0	0	4	4	2	0	0	0	0	0	0	0	0	0	1	0	1	1	0	0	1	2	2	1	0	0	0	0	0	0	0	0	0	0	0	0	0	0	0	0	0	0	0	0	0	0	0	0
69_29	notSOM	0	1	1	4	3	0	0	0	0	0	0	0	0	0	0	0	0	1	1	0	1	2	2	1	0	0	0	0	0	0	0	0	0	0	0	0	0	0	0	0	0	0	0	0	0	0	0	0
69_26	notSOM	0	2	3	0	4	0	0	0	0	0	0	0	1	0	0	1	1	0	1	0	0	0	1	2	3	0	0	0	0	0	0	0	0	0	0	0	0	0	0	0	0	0	0	0	0	0	0	0
69_27	notSOM	0	2	2	3	2	0	0	0	0	0	0	0	0	1	0	1	1	0	0	1	0	1	2	2	1	0	0	0	0	0	0	0	0	0	0	0	0	0	0	0	0	0	0	0	0	0	0	0
69_10	notSOM	0	2	0	1	6	0	0	0	0	0	0	1	0	0	1	1	0	0	2	1	0	1	2	2	2	0	0	0	0	0	0	0	0	0	0	0	0	0	0	0	0	0	0	0	0	0	0	0
69_33	notSOM	0	1	1	4	3	0	0	0	0	0	0	0	0	0	0	0	0	1	1	0	1	2	2	1	0	0	0	0	0	0	0	0	0	0	0	0	0	0	0	0	0	0	0	0	0	0	0	0
69_32	notSOM	0	1	2	1	3	0	0	0	0	0	0	0	0	0	0	0	0	0	1	1	1	2	2	1	0	0	0	0	0	0	0	0	0	0	0	0	0	0	0	0	0	0	0	0	0	0	0	0
69_14	notSOM	0	0	0	0	2	0	0	0	0	0	0	1	0	0	0	0	0	0	0	1	0	0	1	4	5	0	0	0	0	0	0	0	0	0	0	0	0	0	0	0	0	0	0	0	0	0	0	0
69_31	notSOM	0	1	2	2	0	0	0	0	0	0	0	0	0	0	0	0	0	0	0	1	1	2	2	1	0	0	0	0	0	0	0	0	0	0	0	0	0	0	0	0	0	0	0	0	0	0	0	0
69_13	notSOM	0	0	2	2	0	0	0	0	0	0	0	1	0	0	0	0	0	0	0	1	1	2	2	3	3	0	0	0	0	0	0	0	0	0	0	0	0	0	0	0	0	0	0	0	0	0	0	0
69_30	notSOM	0	1	2	1	3	0	0	0	0	0	0	0	0	0	0	0	0	0	1	1	1	2	2	1	0	0	0	0	0	0	0	0	0	0	0	0	0	0	0	0	0	0	0	0	0	0	0	0
69_12	notSOM	0	3	0	0	2	0	0	0	0	0	0	0	0	1	1	1	0	0	1	0	0	1	1	2	3	0	0	0	0	0	0	0	0	0	0	0	0	0	0	0	0	0	0	0	0	0	0	0
69_11	notSOM	0	0	2	4	0	0	0	0	0	0	0	0	0	0	0	0	0	1	0	1	1	2	2	2	1	0	0	0	0	0	0	0	0	0	0	0	0	0	0	0	0	0	0	0	0	0	0	0
69_15	notSOM	0	0	3	2	2	0	0	0	0	0	1	0	0	0	0	0	1	1	1	1	0	0	1	2	3	0	0	0	0	0	0	0	0	0	0	0	0	0	0	0	0	0	0	0	0	0	0	0
69_16	notSOM	0	0	3	2	1	0	0	0	0	0	0	0	0	0	0	0	1	0	0	0	0	1	2	2	2	0	0	0	0	0	0	0	0	0	0	0	0	0	0	0	0	0	0	0	0	0	0	0
69_17	notSOM	0	1	1	1	1	0	0	0	0	0	0	0	1	0	0	0	0	0	0	0	1	2	2	1	2	0	0	0	0	0	0	0	0	0	0	0	0	0	0	0	0	0	0	0	0	0	0	0
69_18	notSOM	0	1	1	1	1	0	0	0	0	0	0	0	1	0	0	0	0	0	0	0	1	2	2	1	2	0	0	0	0	0	0	0	0	0	0	0	0	0	0	0	0	0	0	0	0	0	0	0
69_19	notSOM	0	0	0	3	2	0	0	0	0	0	0	1	0	0	0	0	0	1	1	1	0	0	0	1	2	0	0	0	0	0	0	0	0	0	0	0	0	0	0	0	0	0	0	0	0	0	0	0
69_9	notSOM	0	1	1	1	3	0	0	0	0	0	0	0	0	0	1	0	0	0	1	0	1	2	2	1	2	0	0	0	0	0	0	0	0	0	0	0	0	0	0	0	0	0	0	0	0	0	0	0
69_8	notSOM	0	0	0	2	6	0	0	0	0	0	1	0	0	0	0	0	0	0	1	1	0	1	4	5	3	0	0	0	0	0	0	0	0	0	0	0	0	0	0	0	0	0	0	0	0	0	0	0
69_5	notSOM	0	0	2	4	2	0	0	0	0	0	0	0	1	1	0	0	1	1	0	1	1	2	2	2	2	0	0	0	0	0	0	0	0	0	0	0	0	0	0	0	0	0	0	0	0	0	0	0
69_4	notSOM	0	1	1	0	1	0	0	0	0	0	0	0	0	1	0	0	0	0	0	3	1	2	2	3	1	0	0	0	0	0	0	0	0	0	0	0	0	0	0	0	0	0	0	0	0	0	0	0
69_7	notSOM	0	0	3	2	2	0	0	0	0	0	0	0	1	1	0	0	1	1	0	0	1	1	2	3	4	0	0	0	0	0	0	0	0	0	0	0	0	0	0	0	0	0	0	0	0	0	0	0
69_6	notSOM	0	1	0	1	6	0	0	0	0	0	0	0	0	0	2	0	0	0	2	1	1	2	3	2	0	0	0	0	0	0	0	0	0	0	0	0	0	0	0	0	0	0	0	0	0	0	0	0
69_1	notSOM	0	0	1	2	5	0	0	0	0	0	0	0	1	0	1	0	0	0	2	0	1	2	4	2	2	0	0	0	0	0	0	0	0	0	0	0	0	0	0	0	0	0	0	0	0	0	0	0
69_3	notSOM	0	0	0	4	6	0	0	0	0	0	0	1	0	0	1	0	0	1	1	0	0	2	4	4	3	0	0	0	0	0	0	0	0	0	0	0	0	0	0	0	0	0	0	0	0	0	0	0
69_21	notSOM	0	1	1	1	1	0	0	0	0	0	0	0	0	1	0	0	0	0	0	0	1	2	2	1	0	0	0	0	0	0	0	0	0	0	0	0	0	0	0	0	0	0	0	0	0	0	0	0
69_2	notSOM	0	0	1	3	4	0	0	0	0	0	0	0	0	2	0	0	0	1	1	1	1	3	3	1	1	0	0	0	0	0	0	0	0	0	0	0	0	0	0	0	0	0	0	0	0	0	0	0
69_23	notSOM	0	0	2	2	0	0	0	0	0	0	0	0	0	0	1	0	0	0	0	0	1	2	2	1	0	0	0	0	0	0	0	0	0	0	0	0	0	0	0	0	0	0	0	0	0	0	0	0
69_22	notSOM	0	1	1	1	1	0	0	0	0	0	0	0	0	1	0	0	0	0	0	0	1	2	2	1	0	0	0	0	0	0	0	0	0	0	0	0	0	0	0	0	0	0	0	0	0	0	0	0
69_25	notSOM	0	1	2	4	0	0	0	0	0	0	0	1	0	0	0	0	1	2	0	0	0	0	0	2	4	0	0	0	0	0	0	0	0	0	0	0	0	0	0	0	0	0	0	0	0	0	0	0
69_24	notSOM	0	0	0	2	2	0	0	0	0	0	0	0	0	0	0	0	0	0	0	0	0	1	2	2	1	0	0	0	0	0	0	0	0	0	0	0	0	0	0	0	0	0	0	0	0	0	0	0
70_27	SOM	0	1	7	4	0	0	0	0	0	0	0	0	0	0	1	0	3	2	0	0	0	0	0	0	0	0	0	0	0	0	0	0	0	0	0	0	0	0	0	0	0	0	0	0	0	1	0	0
70_33	SOM	0	3	1	4	4	0	0	0	0	0	0	0	0	0	0	1	0	2	2	0	0	0	0	0	0	0	0	0	0	0	0	0	0	0	0	0	0	0	0	0	0	0	0	0	0	0	1	0
70_40	notSOM	0	1	2	1	1	0	0	0	0	0	0	0	0	0	1	0	0	0	0	0	1	2	2	1	0	0	0	0	0	0	0	0	0	0	0	0	0	0	0	0	0	0	0	0	0	0	0	0
70_41	notSOM	0	1	2	2	0	0	0	0	0	0	0	0	0	0	0	0	0	0	0	0	1	2	2	1	0	0	0	0	0	0	0	0	0	0	0	0	0	0	0	0	0	0	0	0	0	0	0	0
70_29	notSOM	0	1	1	4	3	0	0	0	0	0	0	0	0	0	0	0	0	1	1	1	1	2	2	1	0	0	0	0	0	0	0	0	0	0	0	0	0	0	0	0	0	0	0	0	0	0	0	0
70_28	notSOM	0	1	1	4	3	0	0	0	0	0	0	0	0	0	0	0	0	1	1	1	1	2	2	1	0	0	0	0	0	0	0	0	0	0	0	0	0	0	0	0	0	0	0	0	0	0	0	0
70_26	notSOM	0	0	1	3	3	0	0	0	0	0	0	1	1	0	0	0	0	0	1	1	0	1	2	2	1	0	0	0	0	0	0	0	0	0	0	0	0	0	0	0	0	0	0	0	0	0	0	0
70_25	notSOM	0	0	4	4	2	0	0	0	0	0	0	0	0	0	1	0	1	1	1	0	1	2	2	1	0	0	0	0	0	0	0	0	0	0	0	0	0	0	0	0	0	0	0	0	0	0	0	0
70_24	notSOM	0	2	3	5	2	0	0	0	0	0	0	0	0	1	0	1	1	2	1	0	0	0	0	0	0	0	0	0	0	0	0	0	0	0	0	0	0	0	0	0	0	0	0	0	0	0	1	0
70_1	notSOM	0	1	3	1	3	0	0	0	0	0	0	1	1	0	1	1	1	0	1	3	0	0	1	2	2	0	0	0	0	0	0	0	0	0	0	0	0	0	0	0	0	0	0	0	0	0	0	0
70_23	notSOM	0	2	3	5	2	0	0	0	0	0	0	0	0	1	0	1	1	2	1	0	0	0	0	0	0	0	0	0	0	0	0	0	0	0	0	0	0	0	0	0	0	0	0	0	0	0	1	0
70_22	notSOM	0	1	1	1	5	0	0	0	0	0	1	1	0	0	1	0	0	1	1	1	0	0	1	2	2	0	0	0	0	0	0	0	0	0	0	0	0	0	0	0	0	0	0	0	0	0	0	0
70_21	notSOM	0	2	2	3	4	0	0	0	0	0	0	0	0	1	2	1	1	1	0	0	0	1	2	2	1	0	0	0	0	0	0	0	0	0	0	0	0	0	0	0	0	0	0	0	0	0	0	0
70_20	notSOM	0	1	2	2	0	0	0	0	0	0	0	0	0	0	0	0	0	0	0	1	1	2	2	1	0	0	0	0	0	0	0	0	0	0	0	0	0	0	0	0	0	0	0	0	0	0	0	0
70_5	notSOM	0	0	4	3	2	0	0	0	0	0	0	0	0	1	1	0	1	1	0	0	1	2	2	1	0	0	0	0	0	0	0	0	0	0	0	0	0	0	0	0	0	0	0	0	0	0	0	0
70_4	notSOM	0	1	1	2	5	0	0	0	0	0	0	1	1	0	0	0	1	1	2	3	0	0	0	1	2	0	0	0	0	0	0	0	0	0	0	0	0	0	0	0	0	0	0	0	0	0	0	0
70_3	notSOM	0	0	2	4	3	0	0	0	0	0	1	0	0	2	1	0	1	2	1	1	0	0	0	1	2	0	0	0	0	0	0	0	0	0	0	0	0	0	0	0	0	0	0	0	0	0	0	0
70_2	notSOM	0	2	1	3	3	0	0	0	0	0	0	0	1	1	0	1	1	0	0	1	0	1	2	2	1	0	0	0	0	0	0	0	0	0	0	0	0	0	0	0	0	0	0	0	0	0	0	0
70_8	notSOM	0	0	1	5	6	0	0	0	0	0	1	0	0	1	0	0	0	3	3	0	0	0	0	0	1	0	0	0	0	0	0	0	0	0	0	0	0	0	0	0	0	0	0	0	0	0	0	0
70_9	notSOM	0	1	1	4	2	0	0	0	0	0	0	0	0	0	1	0	0	1	1	0	1	2	2	1	0	0	0	0	0	0	0	0	0	0	0	0	0	0	0	0	0	0	0	0	0	0	0	0
70_6	notSOM	0	1	1	4	6	0	0	0	0	0	0	1	1	1	1	0	1	2	2	0	0	0	0	0	2	0	0	0	0	0	0	0	0	0	0	0	0	0	0	0	0	0	0	0	0	0	0	0
70_7	notSOM	0	0	0	2	4	0	0	0	0	0	0	1	0	0	2	0	0	1	2	1	0	0	0	0	1	0	0	0	0	0	0	0	0	0	0	0	0	0	0	0	0	0	0	0	0	0	0	0
70_18	notSOM	0	2	2	3	6	0	0	0	0	0	0	0	1	0	0	1	1	1	2	1	0	0	0	0	0	0	0	0	0	0	0	0	0	0	0	0	0	0	0	0	0	0	0	0	0	0	0	1
70_17	notSOM	0	1	2	3	2	0	0	0	0	0	1	1	0	1	0	0	1	1	1	1	0	0	0	1	3	0	0	0	0	0	0	0	0	0	0	0	0	0	0	0	0	0	0	0	0	0	0	0
70_30	notSOM	0	0	2	3	2	0	0	0	0	0	0	0	1	1	0	0	0	0	0	1	1	2	2	1	0	0	0	0	0	0	0	0	0	0	0	0	0	0	0	0	0	0	0	0	0	0	0	0
70_19	notSOM	0	2	2	3	6	0	0	0	0	0	0	0	1	0	0	1	1	1	2	1	0	0	0	0	0	0	0	0	0	0	0	0	0	0	0	0	0	0	0	0	0	0	0	0	0	0	0	1
70_31	notSOM	0	0	0	1	3	0	0	0	0	0	0	0	1	1	0	0	0	0	0	1	0	0	1	2	2	0	0	0	0	0	0	0	0	0	0	0	0	0	0	0	0	0	0	0	0	0	0	0
70_14	notSOM	0	1	2	1	3	0	0	0	0	0	0	0	0	0	0	0	0	0	1	1	1	2	2	1	0	0	0	0	0	0	0	0	0	0	0	0	0	0	0	0	0	0	0	0	0	0	0	0
70_32	notSOM	0	0	0	1	3	0	0	0	0	0	0	0	1	1	0	0	0	0	0	1	0	0	1	2	2	0	0	0	0	0	0	0	0	0	0	0	0	0	0	0	0	0	0	0	0	0	0	0
70_13	notSOM	0	0	0	1	5	0	0	0	0	0	0	1	0	0	1	0	0	0	3	3	0	0	0	0	0	0	0	0	0	0	0	0	0	0	0	0	0	0	0	0	0	0	0	0	0	0	0	0
70_16	notSOM	0	2	3	2	3	0	0	0	0	0	0	0	1	2	0	1	2	0	0	1	0	0	1	2	2	0	0	0	0	0	0	0	0	0	0	0	0	0	0	0	0	0	0	0	0	0	0	0
70_34	notSOM	0	1	2	1	3	0	0	0	0	0	0	0	0	0	0	0	0	0	1	1	1	2	2	1	0	0	0	0	0	0	0	0	0	0	0	0	0	0	0	0	0	0	0	0	0	0	0	0
70_15	notSOM	0	1	2	1	3	0	0	0	0	0	0	0	0	0	0	0	0	0	1	1	1	2	2	1	0	0	0	0	0	0	0	0	0	0	0	0	0	0	0	0	0	0	0	0	0	0	0	0
70_35	notSOM	0	1	2	1	3	0	0	0	0	0	0	0	0	0	0	0	0	0	1	1	1	2	2	1	0	0	0	0	0	0	0	0	0	0	0	0	0	0	0	0	0	0	0	0	0	0	0	0
70_10	notSOM	0	1	1	4	2	0	0	0	0	0	0	0	0	0	1	0	0	1	1	0	1	2	2	1	0	0	0	0	0	0	0	0	0	0	0	0	0	0	0	0	0	0	0	0	0	0	0	0
70_36	notSOM	0	1	1	2	2	0	0	0	0	0	0	0	0	1	1	0	0	0	0	0	1	2	2	1	0	0	0	0	0	0	0	0	0	0	0	0	0	0	0	0	0	0	0	0	0	0	0	0
70_37	notSOM	0	1	1	2	2	0	0	0	0	0	0	0	0	1	1	0	0	0	0	0	1	2	2	1	0	0	0	0	0	0	0	0	0	0	0	0	0	0	0	0	0	0	0	0	0	0	0	0
70_12	notSOM	0	0	4	5	2	0	0	0	0	0	0	1	0	0	1	0	2	2	1	2	0	0	0	0	0	0	0	0	0	0	0	0	0	0	0	0	0	0	0	0	0	0	0	0	0	0	0	0
70_38	notSOM	0	1	2	2	0	0	0	0	0	0	0	0	0	0	0	0	0	0	0	1	1	2	2	1	0	0	0	0	0	0	0	0	0	0	0	0	0	0	0	0	0	0	0	0	0	0	0	0
70_11	notSOM	0	1	4	3	1	0	0	0	0	0	0	1	2	0	0	1	1	1	1	1	0	0	0	1	3	0	0	0	0	0	0	0	0	0	0	0	0	0	0	0	0	0	0	0	0	0	0	0
70_39	notSOM	0	1	2	1	1	0	0	0	0	0	0	0	0	0	1	0	0	0	0	0	1	2	2	1	0	0	0	0	0	0	0	0	0	0	0	0	0	0	0	0	0	0	0	0	0	0	0	0
71_31	SOM	0	3	0	0	2	0	0	0	0	0	0	0	0	0	0	1	0	0	0	0	0	0	1	2	2	0	0	0	0	0	0	0	0	0	0	0	0	0	0	0	0	0	0	0	0	0	0	0
71_4	notSOM	0	0	2	3	6	0	0	0	0	0	0	0	0	0	0	0	1	1	1	0	0	2	4	5	3	0	0	0	0	0	0	0	0	0	0	0	0	0	0	0	0	0	0	0	0	0	0	0
71_20	notSOM	0	1	0	4	4	0	0	0	0	0	0	0	0	0	0	0	0	1	1	1	1	2	2	1	1	0	0	0	0	0	0	0	0	0	0	0	0	0	0	0	0	0	0	0	0	0	0	0
71_3	notSOM	0	0	2	3	3	0	0	0	0	0	0	0	0	0	0	0	1	1	1	1	1	2	1	3	4	0	0	0	0	0	0	0	0	0	0	0	0	0	0	0	0	0	0	0	0	0	0	0
71_2	notSOM	0	0	1	1	5	0	0	0	0	0	0	0	0	0	0	0	0	0	2	1	1	3	3	3	2	0	0	0	0	0	0	0	0	0	0	0	0	0	0	0	0	0	0	0	0	0	0	0
71_1	notSOM	0	0	0	5	3	0	0	0	0	0	0	0	0	0	0	0	0	2	0	2	1	2	4	4	3	0	0	0	0	0	0	0	0	0	0	0	0	0	0	0	0	0	0	0	0	0	0	0
71_24	notSOM	0	2	3	1	0	0	0	0	0	0	0	0	0	0	0	1	1	0	0	0	0	0	0	1	1	0	0	0	0	0	0	0	0	0	0	0	0	0	0	0	0	0	0	0	0	0	0	0
71_23	notSOM	0	0	0	0	1	0	0	0	0	0	0	0	0	0	0	1	0	0	0	0	0	0	1	2	2	0	0	0	0	0	0	0	0	0	0	0	0	0	0	0	0	0	0	0	0	0	0	0
71_22	notSOM	0	1	1	1	3	0	0	0	0	0	0	0	0	0	0	0	0	0	1	2	1	2	2	1	1	0	0	0	0	0	0	0	0	0	0	0	0	0	0	0	0	0	0	0	0	0	0	0
71_21	notSOM	0	3	0	1	1	0	0	0	0	0	0	0	0	0	0	1	0	0	0	1	0	1	2	2	2	0	0	0	0	0	0	0	0	0	0	0	0	0	0	0	0	0	0	0	0	0	0	0
71_28	notSOM	0	0	0	0	0	0	0	0	0	0	0	0	0	0	0	0	1	0	0	0	0	0	0	1	2	0	0	0	0	0	0	0	0	0	0	0	0	0	0	0	0	0	0	0	0	0	0	0
71_27	notSOM	0	0	0	0	0	0	0	0	0	0	0	0	0	0	0	0	1	0	0	0	0	0	0	1	2	0	0	0	0	0	0	0	0	0	0	0	0	0	0	0	0	0	0	0	0	0	0	0
71_26	notSOM	0	0	0	0	0	0	0	0	0	0	0	0	0	0	0	0	1	0	0	0	0	0	0	1	2	0	0	0	0	0	0	0	0	0	0	0	0	0	0	0	0	0	0	0	0	0	0	0
71_25	notSOM	0	0	2	4	3	0	0	0	0	0	0	0	0	0	0	0	0	1	1	0	1	2	2	1	0	0	0	0	0	0	0	0	0	0	0	0	0	0	0	0	0	0	0	0	0	0	0	0
71_29	notSOM	0	1	2	2	1	0	0	0	0	0	0	0	0	0	0	0	1	1	0	0	0	0	0	0	1	0	0	0	0	0	0	0	0	0	0	0	0	0	0	0	0	0	0	0	0	0	0	0
71_53	notSOM	1	0	0	2	2	0	0	0	0	0	0	0	0	0	0	0	0	1	1	0	0	0	0	0	0	0	0	0	0	0	0	0	0	0	0	0	0	0	0	0	0	0	0	0	0	0	0	0
71_9	notSOM	0	0	1	7	2	0	0	0	0	0	0	0	0	0	0	0	0	2	1	0	1	2	3	3	3	0	0	0	0	0	0	0	0	0	0	0	0	0	0	0	0	0	0	0	0	0	0	0
71_7	notSOM	0	0	1	4	4	0	0	0	0	0	0	0	0	0	0	0	0	2	2	0	1	1	2	2	3	0	0	0	0	0	0	0	0	0	0	0	0	0	0	0	0	0	0	0	0	0	0	0
71_8	notSOM	0	2	2	0	1	0	0	0	0	0	0	0	0	0	0	1	1	0	0	1	0	1	2	2	4	0	0	0	0	0	0	0	0	0	0	0	0	0	0	0	0	0	0	0	0	0	0	0
71_5	notSOM	0	0	0	2	2	0	0	0	0	0	0	0	0	0	0	0	0	0	1	3	1	2	4	2	1	0	0	0	0	0	0	0	0	0	0	0	0	0	0	0	0	0	0	0	0	0	0	0
71_6	notSOM	0	1	1	1	0	0	0	0	0	0	0	0	0	0	0	0	0	0	0	2	1	2	3	2	2	0	0	0	0	0	0	0	0	0	0	0	0	0	0	0	0	0	0	0	0	0	0	0
71_11	notSOM	0	0	1	1	1	0	0	0	0	0	0	0	0	0	0	0	0	1	0	0	1	2	2	3	1	0	0	0	0	0	0	0	0	0	0	0	0	0	0	0	0	0	0	0	0	0	0	0
71_10	notSOM	0	2	2	0	1	0	0	0	0	0	0	0	0	0	0	1	1	0	0	1	0	0	3	4	4	0	0	0	0	0	0	0	0	0	0	0	0	0	0	0	0	0	0	0	0	0	0	0
71_13	notSOM	0	1	2	0	0	0	0	0	0	0	0	0	0	0	0	0	0	0	0	1	1	2	2	2	1	0	0	0	0	0	0	0	0	0	0	0	0	0	0	0	0	0	0	0	0	0	0	0
71_30	notSOM	0	0	3	2	1	0	0	0	0	0	0	0	0	0	0	0	1	0	0	1	0	1	2	2	1	0	0	0	0	0	0	0	0	0	0	0	0	0	0	0	0	0	0	0	0	0	0	0
71_12	notSOM	0	0	0	1	6	0	0	0	0	0	0	0	0	0	0	0	0	0	2	3	0	2	3	3	1	0	0	0	0	0	0	0	0	0	0	0	0	0	0	0	0	0	0	0	0	0	0	0
71_19	notSOM	0	2	3	1	0	0	0	0	0	0	0	0	0	0	0	1	1	0	0	1	0	0	1	1	2	0	0	0	0	0	0	0	0	0	0	0	0	0	0	0	0	0	0	0	0	0	0	0
71_18	notSOM	0	0	0	1	1	0	0	0	0	0	0	0	0	0	0	0	1	0	0	0	0	1	2	2	3	0	0	0	0	0	0	0	0	0	0	0	0	0	0	0	0	0	0	0	0	0	0	0
71_15	notSOM	0	0	4	1	3	0	0	0	0	0	0	0	0	0	0	0	1	0	1	2	1	2	2	2	2	0	0	0	0	0	0	0	0	0	0	0	0	0	0	0	0	0	0	0	0	0	0	0
71_14	notSOM	0	1	2	2	3	0	0	0	0	0	0	0	0	0	0	0	1	1	1	1	0	1	1	2	2	0	0	0	0	0	0	0	0	0	0	0	0	0	0	0	0	0	0	0	0	0	0	0
71_17	notSOM	0	1	1	1	0	0	0	0	0	0	0	0	0	0	0	0	0	0	1	0	1	2	2	1	2	0	0	0	0	0	0	0	0	0	0	0	0	0	0	0	0	0	0	0	0	0	0	0
71_16	notSOM	0	1	1	0	6	0	0	0	0	0	0	0	0	0	0	0	0	0	2	2	1	2	2	2	2	0	0	0	0	0	0	0	0	0	0	0	0	0	0	0	0	0	0	0	0	0	0	0
64_21	SOM	0	3	1	3	5	0	0	0	0	0	0	0	0	0	0	1	0	2	3	2	0	0	0	0	1	0	0	0	0	0	0	0	0	0	0	0	0	0	0	0	0	0	0	0	0	0	1	0
64_5	notSOM	0	0	4	5	6	0	0	0	0	0	0	0	1	0	0	1	3	3	2	1	0	1	2	2	1	0	0	0	0	0	0	0	0	0	0	0	0	0	0	0	0	0	0	0	0	0	0	0
64_6	notSOM	0	0	1	0	7	0	0	0	0	0	0	0	1	0	0	0	1	1	3	4	0	1	2	2	1	0	0	0	0	0	0	0	0	0	0	0	0	0	0	0	0	0	0	0	0	0	0	0
64_7	notSOM	0	2	3	1	6	0	0	0	0	0	0	0	1	0	0	1	2	2	3	2	0	0	0	1	2	0	0	0	0	0	0	0	0	0	0	0	0	0	0	0	0	0	0	0	0	0	0	0
64_41	notSOM	1	0	0	0	1	0	0	0	0	0	0	0	0	0	0	0	0	0	0	0	0	0	1	2	2	0	0	0	0	0	0	0	0	0	0	0	0	0	0	0	0	0	0	0	0	0	0	0
64_8	notSOM	0	0	0	7	7	0	0	0	0	0	0	0	0	1	0	0	1	4	3	1	1	2	2	1	0	0	0	0	0	0	0	0	0	0	0	0	0	0	0	0	0	0	0	0	0	0	0	0
64_1	notSOM	0	0	0	3	2	0	0	0	0	0	0	1	0	0	0	0	0	2	2	2	0	0	0	0	2	0	0	0	0	0	0	0	0	0	0	0	0	0	0	0	0	0	0	0	0	0	0	0
64_2	notSOM	0	0	3	2	3	0	0	0	0	0	1	0	0	0	0	0	2	2	2	2	0	0	0	2	2	0	0	0	0	0	0	0	0	0	0	0	0	0	0	0	0	0	0	0	0	0	0	0
64_3	notSOM	0	1	0	5	5	0	0	0	0	0	0	1	0	0	0	1	1	3	3	1	0	0	2	2	2	0	0	0	0	0	0	0	0	0	0	0	0	0	0	0	0	0	0	0	0	0	0	0
64_4	notSOM	0	2	2	2	1	0	0	0	0	0	0	1	0	0	0	1	1	2	2	2	0	0	0	0	2	0	0	0	0	0	0	0	0	0	0	0	0	0	0	0	0	0	0	0	0	0	0	0
64_9	notSOM	0	1	3	8	5	0	0	0	0	0	0	0	0	1	0	1	3	4	2	0	0	0	1	2	2	0	0	0	0	0	0	0	0	0	0	0	0	0	0	0	0	0	0	0	0	0	0	1
64_20	notSOM	0	1	1	1	2	0	0	0	0	0	0	0	0	0	0	0	0	0	1	3	1	2	2	1	0	0	0	0	0	0	0	0	0	0	0	0	0	0	0	0	0	0	0	0	0	0	0	0
64_10	notSOM	0	2	2	3	6	0	0	0	0	0	0	0	0	1	0	1	2	2	3	2	0	0	1	2	2	0	0	0	0	0	0	0	0	0	0	0	0	0	0	0	0	0	0	0	0	0	0	1
64_11	notSOM	0	0	0	3	6	0	0	0	0	0	0	0	0	1	0	0	0	2	3	4	1	2	2	1	0	0	0	0	0	0	0	0	0	0	0	0	0	0	0	0	0	0	0	0	0	0	0	0
64_12	notSOM	0	0	3	2	5	0	0	0	0	0	0	0	0	0	1	0	1	2	3	3	1	2	2	1	0	0	0	0	0	0	0	0	0	0	0	0	0	0	0	0	0	0	0	0	0	0	0	0
64_13	notSOM	0	1	4	7	6	0	0	0	0	0	0	0	0	0	1	1	2	4	3	0	0	0	1	2	2	0	0	0	0	0	0	0	0	0	0	0	0	0	0	0	0	0	0	0	0	0	1	0
64_14	notSOM	0	2	3	4	4	0	0	0	0	0	0	0	0	0	1	1	1	3	3	1	0	0	0	1	2	0	0	0	0	0	0	0	0	0	0	0	0	0	0	0	0	0	0	0	0	0	1	0
64_15	notSOM	0	0	2	1	1	0	0	0	0	0	0	0	0	0	1	0	0	0	2	3	1	2	2	1	0	0	0	0	0	0	0	0	0	0	0	0	0	0	0	0	0	0	0	0	0	0	0	0
64_16	notSOM	0	2	1	3	8	0	0	0	0	0	0	0	0	0	0	1	1	1	4	3	0	1	2	2	1	0	0	0	0	0	0	0	0	0	0	0	0	0	0	0	0	0	0	0	0	0	0	1
64_17	notSOM	0	1	1	2	2	0	0	0	0	0	0	0	0	0	0	0	0	1	2	3	1	2	2	1	0	0	0	0	0	0	0	0	0	0	0	0	0	0	0	0	0	0	0	0	0	0	0	0
64_18	notSOM	0	1	6	5	2	0	0	0	0	0	0	0	0	0	0	0	3	3	2	2	0	0	0	1	2	0	0	0	0	0	0	0	0	0	0	0	0	0	0	0	0	0	0	0	0	1	0	0
64_19	notSOM	0	1	0	1	1	0	0	0	0	0	0	0	0	0	0	0	0	0	0	2	0	1	2	2	1	0	0	0	0	0	0	0	0	0	0	0	0	0	0	0	0	0	0	0	0	0	0	0
65_9	SOM	0	1	1	2	1	0	0	0	0	0	0	0	0	1	1	0	0	0	0	0	1	2	2	1	1	0	0	0	0	0	0	0	0	0	0	0	0	0	0	0	0	0	0	0	0	0	0	0
65_7	SOM	0	1	1	2	1	0	0	0	0	0	0	0	0	1	1	0	0	0	0	0	1	2	2	1	1	0	0	0	0	0	0	0	0	0	0	0	0	0	0	0	0	0	0	0	0	0	0	0
65_21	notSOM	0	1	1	1	3	0	0	0	0	0	0	0	0	1	1	0	0	0	1	1	1	2	2	1	1	0	0	0	0	0	0	0	0	0	0	0	0	0	0	0	0	0	0	0	0	0	0	0
65_20	notSOM	0	3	1	5	2	0	0	0	0	0	0	0	0	0	0	1	0	2	1	0	0	0	0	0	0	0	0	0	0	0	0	0	0	0	0	0	0	0	0	0	0	0	0	0	0	0	1	0
65_11	notSOM	0	0	2	2	4	0	0	0	0	0	0	1	1	0	0	0	0	0	1	1	1	2	3	4	4	0	0	0	0	0	0	0	0	0	0	0	0	0	0	0	0	0	0	0	0	0	0	0
65_12	notSOM	0	1	1	1	1	0	0	0	0	0	0	0	1	1	0	0	0	0	0	2	1	2	2	2	3	0	0	0	0	0	0	0	0	0	0	0	0	0	0	0	0	0	0	0	0	0	0	0
65_13	notSOM	0	1	1	1	3	0	0	0	0	0	0	0	0	1	1	0	0	0	1	1	1	2	2	1	1	0	0	0	0	0	0	0	0	0	0	0	0	0	0	0	0	0	0	0	0	0	0	0
65_14	notSOM	0	0	2	4	2	0	0	0	0	0	0	0	0	0	1	0	0	1	1	0	1	2	2	1	0	0	0	0	0	0	0	0	0	0	0	0	0	0	0	0	0	0	0	0	0	0	0	0
65_15	notSOM	0	0	2	4	3	0	0	0	0	0	0	0	0	0	0	0	1	1	0	2	0	1	2	2	1	0	0	0	0	0	0	0	0	0	0	0	0	0	0	0	0	0	0	0	0	0	0	0
65_16	notSOM	0	2	2	1	8	0	0	0	0	0	0	0	0	0	0	1	1	0	2	0	0	0	1	2	2	0	0	0	0	0	0	0	0	0	0	0	0	0	0	0	0	0	0	0	0	0	0	1
65_17	notSOM	0	2	3	6	0	0	0	0	0	0	0	0	0	0	0	1	1	2	0	0	0	0	0	1	2	0	0	0	0	0	0	0	0	0	0	0	0	0	0	0	0	0	0	0	0	0	1	0
65_36	notSOM	0	1	0	2	2	0	0	0	0	0	0	0	0	0	0	0	0	0	0	0	0	1	2	2	1	0	0	0	0	0	0	0	0	0	0	0	0	0	0	0	0	0	0	0	0	0	0	0
65_18	notSOM	0	1	8	2	0	0	0	0	0	0	0	0	0	0	0	0	3	1	0	0	0	0	0	0	1	0	0	0	0	0	0	0	0	0	0	0	0	0	0	0	0	0	0	0	0	1	0	0
65_19	notSOM	0	3	1	5	2	0	0	0	0	0	0	0	0	0	0	1	0	2	1	0	0	0	0	0	0	0	0	0	0	0	0	0	0	0	0	0	0	0	0	0	0	0	0	0	0	0	1	0
65_8	notSOM	0	0	3	2	0	0	0	0	0	0	0	0	0	0	1	0	0	0	0	0	1	2	2	1	0	0	0	0	0	0	0	0	0	0	0	0	0	0	0	0	0	0	0	0	0	0	0	0
65_1	notSOM	0	3	2	0	0	0	0	0	0	0	0	0	1	1	0	1	1	0	0	0	0	0	0	1	4	0	0	0	0	0	0	0	0	0	0	0	0	0	0	0	0	0	0	0	0	0	0	0
65_2	notSOM	0	2	3	0	2	0	0	0	0	0	0	1	1	0	0	1	1	0	0	0	0	0	1	4	6	0	0	0	0	0	0	0	0	0	0	0	0	0	0	0	0	0	0	0	0	0	0	0
65_3	notSOM	0	0	2	5	6	0	0	0	0	0	1	1	0	0	0	0	1	1	0	0	0	1	4	6	5	0	0	0	0	0	0	0	0	0	0	0	0	0	0	0	0	0	0	0	0	0	0	0
65_10	notSOM	0	1	1	1	2	0	0	0	0	0	0	0	1	1	0	0	0	0	0	1	1	2	2	2	3	0	0	0	0	0	0	0	0	0	0	0	0	0	0	0	0	0	0	0	0	0	0	0
65_4	notSOM	0	0	0	6	9	0	0	0	0	0	1	1	0	0	0	0	0	1	1	0	0	2	5	6	4	0	0	0	0	0	0	0	0	0	0	0	0	0	0	0	0	0	0	0	0	0	0	0
65_5	notSOM	0	0	2	2	4	0	0	0	0	0	0	1	1	0	0	0	0	0	1	1	1	2	3	4	4	0	0	0	0	0	0	0	0	0	0	0	0	0	0	0	0	0	0	0	0	0	0	0
65_6	notSOM	0	1	1	1	2	0	0	0	0	0	0	0	1	1	0	0	0	0	0	1	1	2	2	2	3	0	0	0	0	0	0	0	0	0	0	0	0	0	0	0	0	0	0	0	0	0	0	0
65_28	notSOM	0	1	1	2	3	0	0	0	0	0	0	0	1	1	0	0	0	0	1	1	1	2	2	1	2	0	0	0	0	0	0	0	0	0	0	0	0	0	0	0	0	0	0	0	0	0	0	0
65_26	notSOM	0	1	2	2	0	0	0	0	0	0	0	0	0	0	1	0	0	0	0	0	1	2	2	1	0	0	0	0	0	0	0	0	0	0	0	0	0	0	0	0	0	0	0	0	0	0	0	0
65_27	notSOM	0	1	2	1	1	0	0	0	0	0	0	0	0	1	1	0	0	0	0	1	1	2	2	1	0	0	0	0	0	0	0	0	0	0	0	0	0	0	0	0	0	0	0	0	0	0	0	0
65_24	notSOM	0	1	1	2	3	0	0	0	0	0	0	0	1	1	0	0	0	0	1	1	1	2	2	1	2	0	0	0	0	0	0	0	0	0	0	0	0	0	0	0	0	0	0	0	0	0	0	0
65_25	notSOM	0	1	2	1	1	0	0	0	0	0	0	0	0	1	1	0	0	0	0	1	1	2	2	1	0	0	0	0	0	0	0	0	0	0	0	0	0	0	0	0	0	0	0	0	0	0	0	0
65_22	notSOM	0	1	1	1	1	0	0	0	0	0	0	0	1	1	0	0	0	0	0	2	1	2	2	2	3	0	0	0	0	0	0	0	0	0	0	0	0	0	0	0	0	0	0	0	0	0	0	0
65_23	notSOM	0	0	2	4	4	0	0	0	0	0	0	1	1	0	0	0	0	1	1	0	1	2	2	3	4	0	0	0	0	0	0	0	0	0	0	0	0	0	0	0	0	0	0	0	0	0	0	0
66_11	SOM	0	3	0	0	2	0	0	0	0	0	0	0	0	0	0	1	0	0	0	0	0	0	1	2	2	0	0	0	0	0	0	0	0	0	0	0	0	0	0	0	0	0	0	0	0	0	0	0
66_20	notSOM	0	2	2	5	3	0	0	0	0	0	0	0	0	0	0	1	2	3	1	3	0	0	1	1	2	0	0	0	0	0	0	0	0	0	0	0	0	0	0	0	0	0	0	0	0	0	0	0
66_22	notSOM	0	2	4	3	3	0	0	0	0	0	0	0	0	0	0	1	2	2	2	3	0	0	0	0	1	0	0	0	0	0	0	0	0	0	0	0	0	0	0	0	0	0	0	0	0	0	0	0
66_21	notSOM	0	2	2	7	4	0	0	0	0	0	0	0	0	0	0	1	1	4	3	1	0	0	0	0	2	0	0	0	0	0	0	0	0	0	0	0	0	0	0	0	0	0	0	0	0	0	1	0
66_16	notSOM	0	1	3	4	10	0	0	0	0	0	0	0	0	0	0	1	2	2	5	1	0	1	1	2	2	0	0	0	0	0	0	0	0	0	0	0	0	0	0	0	0	0	0	0	0	0	0	1
66_17	notSOM	0	1	5	6	6	0	0	0	0	0	0	0	0	0	0	1	3	3	3	1	0	0	0	1	1	0	0	0	0	0	0	0	0	0	0	0	0	0	0	0	0	0	0	0	0	0	0	1
66_18	notSOM	0	2	2	7	5	0	0	0	0	0	0	0	0	0	0	1	2	4	2	1	0	0	0	0	1	0	0	0	0	0	0	0	0	0	0	0	0	0	0	0	0	0	0	0	0	0	0	0
66_19	notSOM	0	1	6	3	5	0	0	0	0	0	0	0	0	0	0	1	3	2	3	2	0	0	0	1	1	0	0	0	0	0	0	0	0	0	0	0	0	0	0	0	0	0	0	0	0	0	0	1
66_9	notSOM	0	0	2	5	5	0	0	0	0	0	0	0	0	0	0	0	1	2	2	3	1	2	2	2	1	0	0	0	0	0	0	0	0	0	0	0	0	0	0	0	0	0	0	0	0	0	0	0
66_12	notSOM	0	2	2	1	6	0	0	0	0	0	0	0	0	0	0	1	1	0	3	3	0	1	2	2	2	0	0	0	0	0	0	0	0	0	0	0	0	0	0	0	0	0	0	0	0	0	0	1
66_13	notSOM	0	2	3	3	3	0	0	0	0	0	0	0	0	0	0	1	1	2	3	3	0	0	1	2	2	0	0	0	0	0	0	0	0	0	0	0	0	0	0	0	0	0	0	0	0	0	1	0
66_23	notSOM	0	3	2	1	3	0	0	0	0	0	0	0	0	0	0	1	1	1	2	2	0	0	0	0	0	0	0	0	0	0	0	0	0	0	0	0	0	0	0	0	0	0	0	0	0	0	0	0
66_7	notSOM	0	1	0	2	7	0	0	0	0	0	0	0	0	0	0	0	0	1	3	3	0	2	3	2	1	0	0	0	0	0	0	0	0	0	0	0	0	0	0	0	0	0	0	0	0	0	0	0
66_14	notSOM	0	1	5	5	6	0	0	0	0	0	0	0	0	0	0	0	3	4	3	1	0	0	0	2	1	0	0	0	0	0	0	0	0	0	0	0	0	0	0	0	0	0	0	0	0	1	0	0
66_15	notSOM	0	1	3	10	7	0	0	0	0	0	0	0	0	0	0	1	2	5	3	0	0	0	1	1	2	0	0	0	0	0	0	0	0	0	0	0	0	0	0	0	0	0	0	0	0	0	1	0
66_8	notSOM	0	0	2	5	7	0	0	0	0	0	0	0	0	0	0	0	1	3	3	3	1	1	2	2	2	0	0	0	0	0	0	0	0	0	0	0	0	0	0	0	0	0	0	0	0	0	0	0
66_5	notSOM	0	0	1	4	4	0	0	0	0	0	0	0	0	0	0	0	0	1	2	3	1	3	3	1	0	0	0	0	0	0	0	0	0	0	0	0	0	0	0	0	0	0	0	0	0	0	0	0
66_6	notSOM	0	0	2	2	3	0	0	0	0	0	0	0	0	0	0	0	0	0	2	3	1	2	4	1	0	0	0	0	0	0	0	0	0	0	0	0	0	0	0	0	0	0	0	0	0	0	0	0
66_3	notSOM	0	0	2	4	0	0	0	0	0	0	0	0	0	0	0	0	0	1	0	1	1	2	2	2	1	0	0	0	0	0	0	0	0	0	0	0	0	0	0	0	0	0	0	0	0	0	0	0
66_10	notSOM	0	0	3	2	1	0	0	0	0	0	0	0	0	0	0	0	1	0	0	0	0	1	2	2	2	0	0	0	0	0	0	0	0	0	0	0	0	0	0	0	0	0	0	0	0	0	0	0
66_4	notSOM	0	1	0	1	7	0	0	0	0	0	0	0	0	0	0	0	0	0	2	2	1	2	3	2	0	0	0	0	0	0	0	0	0	0	0	0	0	0	0	0	0	0	0	0	0	0	0	0
66_1	notSOM	0	1	1	1	1	0	0	0	0	0	0	0	0	0	0	0	0	0	0	3	1	2	2	3	0	0	0	0	0	0	0	0	0	0	0	0	0	0	0	0	0	0	0	0	0	0	0	0
66_2	notSOM	0	1	1	1	4	0	0	0	0	0	0	0	0	0	0	0	0	0	1	0	1	2	2	1	2	0	0	0	0	0	0	0	0	0	0	0	0	0	0	0	0	0	0	0	0	0	0	0
67_30	SOM	0	3	0	0	2	0	0	0	0	0	0	1	0	0	0	1	0	0	0	0	0	0	1	2	2	0	0	0	0	0	0	0	0	0	0	0	0	0	0	0	0	0	0	0	0	0	0	0
67_22	notSOM	0	0	1	4	3	0	0	0	0	0	0	0	0	1	0	0	0	1	1	2	1	2	2	1	0	0	0	0	0	0	0	0	0	0	0	0	0	0	0	0	0	0	0	0	0	0	0	0
67_23	notSOM	0	1	1	0	3	0	0	0	0	0	0	0	0	1	0	0	0	0	1	3	1	2	2	1	0	0	0	0	0	0	0	0	0	0	0	0	0	0	0	0	0	0	0	0	0	0	0	0
67_20	notSOM	0	0	2	3	4	0	0	0	0	0	0	0	0	0	0	0	1	1	1	1	0	1	2	2	1	0	0	0	0	0	0	0	0	0	0	0	0	0	0	0	0	0	0	0	0	0	0	0
67_21	notSOM	0	0	1	4	5	0	0	0	0	0	0	0	0	0	1	0	0	1	2	1	1	2	2	1	0	0	0	0	0	0	0	0	0	0	0	0	0	0	0	0	0	0	0	0	0	0	0	0
67_16	notSOM	0	0	0	2	1	0	0	0	0	0	0	0	0	0	0	0	0	0	0	0	0	1	2	2	1	0	0	0	0	0	0	0	0	0	0	0	0	0	0	0	0	0	0	0	0	0	0	0
67_1	notSOM	0	0	1	5	6	0	0	0	0	0	0	0	0	0	0	0	1	2	2	0	1	1	2	2	1	0	0	0	0	0	0	0	0	0	0	0	0	0	0	0	0	0	0	0	0	0	0	0
67_15	notSOM	0	1	6	6	3	0	0	0	0	0	0	0	0	0	0	0	3	3	2	0	0	0	0	0	1	0	0	0	0	0	0	0	0	0	0	0	0	0	0	0	0	0	0	0	0	1	0	0
67_14	notSOM	0	0	2	1	0	0	0	0	0	0	0	0	0	0	0	0	0	0	0	0	1	2	2	1	1	0	0	0	0	0	0	0	0	0	0	0	0	0	0	0	0	0	0	0	0	0	0	0
67_13	notSOM	0	2	3	5	4	0	0	0	0	0	0	0	0	0	0	1	1	3	2	1	0	0	0	1	1	0	0	0	0	0	0	0	0	0	0	0	0	0	0	0	0	0	0	0	0	0	1	0
67_4	notSOM	0	0	0	1	6	0	0	0	0	0	0	0	0	0	0	0	0	1	2	2	0	1	2	2	2	0	0	0	0	0	0	0	0	0	0	0	0	0	0	0	0	0	0	0	0	0	0	0
67_5	notSOM	0	0	1	1	2	0	0	0	0	0	0	0	0	0	0	0	0	0	1	2	1	2	3	1	0	0	0	0	0	0	0	0	0	0	0	0	0	0	0	0	0	0	0	0	0	0	0	0
67_19	notSOM	0	2	2	2	2	0	0	0	0	0	0	0	0	0	0	1	1	1	0	2	0	0	1	2	2	0	0	0	0	0	0	0	0	0	0	0	0	0	0	0	0	0	0	0	0	0	0	0
67_2	notSOM	0	0	1	3	4	0	0	0	0	0	0	0	0	0	0	0	0	1	2	2	1	3	2	1	0	0	0	0	0	0	0	0	0	0	0	0	0	0	0	0	0	0	0	0	0	0	0	0
67_18	notSOM	0	2	4	1	4	0	0	0	0	0	0	0	0	0	0	1	2	0	2	2	0	0	0	1	2	0	0	0	0	0	0	0	0	0	0	0	0	0	0	0	0	0	0	0	0	0	0	1
67_3	notSOM	0	1	4	4	2	0	0	0	0	0	0	0	0	0	0	1	2	2	0	1	0	1	1	2	2	0	0	0	0	0	0	0	0	0	0	0	0	0	0	0	0	0	0	0	0	0	0	0
67_17	notSOM	0	2	3	6	4	0	0	0	0	0	0	0	0	0	0	1	1	3	2	1	0	0	0	0	1	0	0	0	0	0	0	0	0	0	0	0	0	0	0	0	0	0	0	0	0	0	1	0
67_8	notSOM	0	2	3	3	4	0	0	0	0	0	0	0	0	0	0	1	2	1	2	1	0	0	1	1	2	0	0	0	0	0	0	0	0	0	0	0	0	0	0	0	0	0	0	0	0	0	0	1
67_9	notSOM	0	0	0	1	2	0	0	0	0	0	0	0	0	0	0	0	0	0	1	2	0	1	3	2	1	0	0	0	0	0	0	0	0	0	0	0	0	0	0	0	0	0	0	0	0	0	0	0
67_6	notSOM	0	1	1	0	2	0	0	0	0	0	0	0	0	0	0	0	0	0	1	2	1	2	3	1	0	0	0	0	0	0	0	0	0	0	0	0	0	0	0	0	0	0	0	0	0	0	0	0
67_7	notSOM	0	2	3	3	4	0	0	0	0	0	0	0	0	0	0	1	2	1	2	1	0	0	1	1	2	0	0	0	0	0	0	0	0	0	0	0	0	0	0	0	0	0	0	0	0	0	0	1
67_31	notSOM	0	0	0	3	2	0	0	0	0	0	0	1	0	0	0	0	0	1	0	0	0	0	1	2	2	0	0	0	0	0	0	0	0	0	0	0	0	0	0	0	0	0	0	0	0	0	0	0
67_10	notSOM	0	1	0	1	1	0	0	0	0	0	0	0	0	0	0	0	0	0	0	1	1	2	2	2	0	0	0	0	0	0	0	0	0	0	0	0	0	0	0	0	0	0	0	0	0	0	0	0
67_11	notSOM	0	1	1	1	0	0	0	0	0	0	0	0	0	0	0	0	0	0	0	1	1	2	2	2	0	0	0	0	0	0	0	0	0	0	0	0	0	0	0	0	0	0	0	0	0	0	0	0
67_12	notSOM	0	2	3	5	4	0	0	0	0	0	0	0	0	0	0	1	1	3	2	1	0	0	0	1	1	0	0	0	0	0	0	0	0	0	0	0	0	0	0	0	0	0	0	0	0	0	1	0
67_28	notSOM	0	3	0	0	1	0	0	0	0	0	0	0	0	0	0	1	0	0	0	0	0	0	1	2	2	0	0	0	0	0	0	0	0	0	0	0	0	0	0	0	0	0	0	0	0	0	0	0
67_29	notSOM	0	0	3	2	1	0	0	0	0	0	1	0	0	0	0	0	1	0	0	0	0	1	2	2	1	0	0	0	0	0	0	0	0	0	0	0	0	0	0	0	0	0	0	0	0	0	0	0
67_24	notSOM	0	1	0	1	7	0	0	0	0	0	0	0	1	0	0	0	0	0	2	1	1	2	2	1	0	0	0	0	0	0	0	0	0	0	0	0	0	0	0	0	0	0	0	0	0	0	0	0
67_25	notSOM	0	0	3	1	1	0	0	0	0	0	0	0	0	0	1	0	1	0	0	1	0	1	2	2	1	0	0	0	0	0	0	0	0	0	0	0	0	0	0	0	0	0	0	0	0	0	0	0
67_26	notSOM	0	1	1	1	3	0	0	0	0	0	0	0	1	0	0	0	0	0	1	1	1	2	2	1	0	0	0	0	0	0	0	0	0	0	0	0	0	0	0	0	0	0	0	0	0	0	0	0
67_27	notSOM	0	0	2	4	0	0	0	0	0	0	0	1	0	0	0	0	0	1	0	1	1	2	2	1	0	0	0	0	0	0	0	0	0	0	0	0	0	0	0	0	0	0	0	0	0	0	0	0
76_15	SOM	0	3	0	0	2	0	0	0	0	0	0	0	0	0	0	1	0	0	0	0	0	0	1	2	2	0	0	0	0	0	0	0	0	0	0	0	0	0	0	0	0	0	0	0	0	0	0	0
76_10	notSOM	0	1	1	1	3	0	0	0	0	0	0	0	0	0	0	0	0	0	1	1	1	2	2	2	1	0	0	0	0	0	0	0	0	0	0	0	0	0	0	0	0	0	0	0	0	0	0	0
76_6	notSOM	0	1	1	0	4	0	0	0	0	0	0	0	0	0	0	0	0	0	1	1	1	2	3	2	1	0	0	0	0	0	0	0	0	0	0	0	0	0	0	0	0	0	0	0	0	0	0	0
76_7	notSOM	0	0	1	0	3	0	0	0	0	0	0	0	0	0	0	0	0	0	1	0	1	1	2	2	2	0	0	0	0	0	0	0	0	0	0	0	0	0	0	0	0	0	0	0	0	0	0	0
76_4	notSOM	0	1	0	1	4	0	0	0	0	0	0	0	0	0	0	0	0	0	1	1	1	2	2	3	1	0	0	0	0	0	0	0	0	0	0	0	0	0	0	0	0	0	0	0	0	0	0	0
76_5	notSOM	0	0	3	4	2	0	0	0	0	0	0	0	0	0	0	0	1	0	0	0	1	2	3	2	1	0	0	0	0	0	0	0	0	0	0	0	0	0	0	0	0	0	0	0	0	0	0	1
76_2	notSOM	0	0	1	5	3	0	0	0	0	0	0	0	0	0	0	0	0	1	0	0	1	3	3	2	0	0	0	0	0	0	0	0	0	0	0	0	0	0	0	0	0	0	0	0	0	0	0	0
76_3	notSOM	0	0	0	2	1	0	0	0	0	0	0	0	0	0	0	0	0	0	0	1	0	2	3	3	1	0	0	0	0	0	0	0	0	0	0	0	0	0	0	0	0	0	0	0	0	0	0	0
76_1	notSOM	0	0	1	1	4	0	0	0	0	0	0	0	0	0	0	0	0	0	1	1	1	2	4	2	0	0	0	0	0	0	0	0	0	0	0	0	0	0	0	0	0	0	0	0	0	0	0	0
76_14	notSOM	0	0	3	2	1	0	0	0	0	0	0	0	0	0	0	0	1	0	0	0	0	1	2	2	1	0	0	0	0	0	0	0	0	0	0	0	0	0	0	0	0	0	0	0	0	0	0	0
76_13	notSOM	0	3	2	0	1	0	0	0	0	0	0	0	0	0	0	0	1	0	0	0	0	0	1	2	3	0	0	0	0	0	0	0	0	0	0	0	0	0	0	0	0	0	0	0	0	1	0	0
76_12	notSOM	0	2	3	1	1	0	0	0	0	0	0	0	0	0	0	1	0	0	0	0	0	1	2	3	2	0	0	0	0	0	0	0	0	0	0	0	0	0	0	0	0	0	0	0	0	0	1	0
76_11	notSOM	0	0	0	1	0	0	0	0	0	0	0	0	0	0	0	0	0	0	0	1	0	1	1	2	2	0	0	0	0	0	0	0	0	0	0	0	0	0	0	0	0	0	0	0	0	0	0	0
76_8	notSOM	0	0	2	4	0	0	0	0	0	0	0	0	0	0	0	0	0	1	0	0	1	2	2	1	2	0	0	0	0	0	0	0	0	0	0	0	0	0	0	0	0	0	0	0	0	0	0	0
76_9	notSOM	0	1	0	2	4	0	0	0	0	0	0	0	0	0	0	0	0	1	0	0	1	2	1	2	2	0	0	0	0	0	0	0	0	0	0	0	0	0	0	0	0	0	0	0	0	0	0	0
77_21	SOM	0	3	2	2	2	0	0	0	0	0	0	0	0	0	0	1	0	1	1	1	0	0	0	0	0	0	0	0	0	0	0	0	0	0	0	0	0	0	0	0	0	0	0	0	0	0	1	0
77_9	notSOM	0	1	1	1	6	0	0	0	0	0	0	0	0	0	0	0	0	1	3	2	1	2	2	2	2	0	0	0	0	0	0	0	0	0	0	0	0	0	0	0	0	0	0	0	0	0	0	0
77_7	notSOM	0	1	1	1	6	0	0	0	0	0	0	0	0	0	0	0	0	1	3	2	1	2	2	2	2	0	0	0	0	0	0	0	0	0	0	0	0	0	0	0	0	0	0	0	0	0	0	0
77_8	notSOM	0	0	2	4	6	0	0	0	0	0	0	0	0	0	0	0	1	2	2	1	1	2	3	3	2	0	0	0	0	0	0	0	0	0	0	0	0	0	0	0	0	0	0	0	0	0	0	0
77_1	notSOM	0	0	4	6	7	0	0	0	0	0	0	0	0	0	0	1	2	2	2	0	0	2	4	4	2	0	0	0	0	0	0	0	0	0	0	0	0	0	0	0	0	0	0	0	0	0	0	0
77_2	notSOM	0	0	1	7	6	0	0	0	0	0	0	0	0	0	0	0	1	3	2	1	1	2	3	3	2	0	0	0	0	0	0	0	0	0	0	0	0	0	0	0	0	0	0	0	0	0	0	0
77_5	notSOM	0	2	2	4	6	0	0	0	0	0	0	0	0	0	0	1	2	2	1	2	0	0	2	4	4	0	0	0	0	0	0	0	0	0	0	0	0	0	0	0	0	0	0	0	0	0	0	0
77_6	notSOM	0	0	2	4	6	0	0	0	0	0	0	0	0	0	0	0	1	2	2	1	1	2	3	3	2	0	0	0	0	0	0	0	0	0	0	0	0	0	0	0	0	0	0	0	0	0	0	0
77_20	notSOM	0	2	5	2	2	0	0	0	0	0	0	0	0	0	0	0	2	1	1	1	0	0	0	0	0	0	0	0	0	0	0	0	0	0	0	0	0	0	0	0	0	0	0	0	0	1	0	0
77_3	notSOM	0	0	1	7	6	0	0	0	0	0	0	0	0	0	0	0	1	3	2	1	1	2	3	3	2	0	0	0	0	0	0	0	0	0	0	0	0	0	0	0	0	0	0	0	0	0	0	0
77_11	notSOM	0	2	4	2	5	0	0	0	0	0	0	0	0	0	0	1	2	1	2	1	0	0	0	2	4	0	0	0	0	0	0	0	0	0	0	0	0	0	0	0	0	0	0	0	0	0	0	1
77_4	notSOM	0	2	2	3	4	0	0	0	0	0	0	0	0	0	0	1	2	2	1	1	0	0	2	4	4	0	0	0	0	0	0	0	0	0	0	0	0	0	0	0	0	0	0	0	0	0	0	0
77_10	notSOM	0	2	3	0	4	0	0	0	0	0	0	0	0	0	0	1	2	1	1	1	0	0	2	4	4	0	0	0	0	0	0	0	0	0	0	0	0	0	0	0	0	0	0	0	0	0	0	0
77_14	notSOM	0	1	2	1	0	0	0	0	0	0	0	0	0	0	0	0	0	0	1	3	1	2	2	1	1	0	0	0	0	0	0	0	0	0	0	0	0	0	0	0	0	0	0	0	0	0	0	0
77_15	notSOM	0	1	1	2	3	0	0	0	0	0	0	0	0	0	0	0	0	1	2	2	1	2	2	2	2	0	0	0	0	0	0	0	0	0	0	0	0	0	0	0	0	0	0	0	0	0	0	0
77_12	notSOM	0	1	2	4	4	0	0	0	0	0	0	0	0	0	0	1	1	1	1	1	0	2	4	4	2	0	0	0	0	0	0	0	0	0	0	0	0	0	0	0	0	0	0	0	0	0	0	0
77_13	notSOM	0	1	1	2	3	0	0	0	0	0	0	0	0	0	0	0	0	1	2	2	1	2	2	2	2	0	0	0	0	0	0	0	0	0	0	0	0	0	0	0	0	0	0	0	0	0	0	0
77_18	notSOM	0	1	2	1	1	0	0	0	0	0	0	0	0	0	0	0	0	0	1	2	1	2	2	1	1	0	0	0	0	0	0	0	0	0	0	0	0	0	0	0	0	0	0	0	0	0	0	0
77_19	notSOM	0	1	2	1	1	0	0	0	0	0	0	0	0	0	0	0	0	0	1	2	1	2	2	1	1	0	0	0	0	0	0	0	0	0	0	0	0	0	0	0	0	0	0	0	0	0	0	0
77_16	notSOM	0	1	2	1	0	0	0	0	0	0	0	0	0	0	0	0	0	0	1	3	1	2	2	1	1	0	0	0	0	0	0	0	0	0	0	0	0	0	0	0	0	0	0	0	0	0	0	0
77_17	notSOM	0	2	4	5	0	0	0	0	0	0	0	0	0	0	0	1	1	2	1	1	0	0	0	0	2	0	0	0	0	0	0	0	0	0	0	0	0	0	0	0	0	0	0	0	0	0	1	0
78_14	SOM	0	2	5	1	5	0	0	0	0	0	0	0	0	0	0	1	1	1	2	0	0	0	0	0	1	0	0	0	0	0	0	0	0	0	0	0	0	0	0	0	0	0	0	0	0	0	1	0
78_9	notSOM	0	1	1	3	1	0	0	0	0	0	0	0	0	0	0	0	0	1	1	2	1	2	2	1	0	0	0	0	0	0	0	0	0	0	0	0	0	0	0	0	0	0	0	0	0	0	0	0
78_8	notSOM	0	2	0	0	2	0	0	0	0	0	0	0	0	0	0	1	0	0	0	0	0	0	2	2	2	0	0	0	0	0	0	0	0	0	0	0	0	0	0	0	0	0	0	0	0	0	0	0
78_7	notSOM	0	0	4	2	5	0	0	0	0	0	0	0	0	0	0	0	1	1	1	2	1	2	2	1	0	0	0	0	0	0	0	0	0	0	0	0	0	0	0	0	0	0	0	0	0	0	0	0
78_6	notSOM	0	0	2	1	2	0	0	0	0	0	0	0	0	0	0	0	1	0	0	0	0	1	2	2	1	0	0	0	0	0	0	0	0	0	0	0	0	0	0	0	0	0	0	0	0	0	0	0
78_5	notSOM	0	1	1	0	5	0	0	0	0	0	0	0	0	0	0	0	0	0	2	1	1	2	2	1	0	0	0	0	0	0	0	0	0	0	0	0	0	0	0	0	0	0	0	0	0	0	0	0
78_4	notSOM	0	0	2	1	1	0	0	0	0	0	0	0	0	0	0	0	1	0	0	1	0	1	2	2	1	0	0	0	0	0	0	0	0	0	0	0	0	0	0	0	0	0	0	0	0	0	0	0
78_3	notSOM	0	1	0	3	4	0	0	0	0	0	0	0	0	0	0	0	0	1	2	1	1	2	2	1	0	0	0	0	0	0	0	0	0	0	0	0	0	0	0	0	0	0	0	0	0	0	0	0
78_2	notSOM	0	0	1	4	0	0	0	0	0	0	0	0	0	0	0	0	0	1	0	1	1	2	2	1	0	0	0	0	0	0	0	0	0	0	0	0	0	0	0	0	0	0	0	0	0	0	0	0
78_1	notSOM	0	0	1	3	3	0	0	0	0	0	0	0	0	0	0	0	0	1	1	1	1	2	2	1	0	0	0	0	0	0	0	0	0	0	0	0	0	0	0	0	0	0	0	0	0	0	0	0
78_10	notSOM	0	2	1	7	3	0	0	0	0	0	0	0	0	0	0	1	1	1	1	1	0	1	2	2	1	0	0	0	0	0	0	0	0	0	0	0	0	0	0	0	0	0	0	0	0	0	0	1
78_12	notSOM	0	2	3	8	0	0	0	0	0	0	0	0	0	0	0	0	2	3	0	0	0	0	0	1	2	0	0	0	0	0	0	0	0	0	0	0	0	0	0	0	0	0	0	0	0	1	0	0
78_11	notSOM	0	1	7	2	5	0	0	0	0	0	0	0	0	0	0	1	2	1	1	0	0	0	1	2	2	0	0	0	0	0	0	0	0	0	0	0	0	0	0	0	0	0	0	0	0	0	1	0
78_15	notSOM	0	3	2	2	1	0	0	0	0	0	0	0	0	0	0	1	1	0	1	2	0	0	0	0	0	0	0	0	0	0	0	0	0	0	0	0	0	0	0	0	0	0	0	0	0	0	0	1
78_13	notSOM	0	3	1	4	2	0	0	0	0	0	0	0	0	0	0	1	1	1	1	1	0	0	0	1	2	0	0	0	0	0	0	0	0	0	0	0	0	0	0	0	0	0	0	0	0	0	0	1
79_14	SOM	0	2	5	1	5	0	0	0	0	0	0	0	0	0	0	1	1	1	2	0	0	0	0	0	1	0	0	0	0	0	0	0	0	0	0	0	0	0	0	0	0	0	0	0	0	0	1	0
79_11	notSOM	0	1	7	2	5	0	0	0	0	0	0	0	0	0	0	1	2	1	1	0	0	0	1	2	2	0	0	0	0	0	0	0	0	0	0	0	0	0	0	0	0	0	0	0	0	0	1	0
79_10	notSOM	0	2	1	7	3	0	0	0	0	0	0	0	0	0	0	1	1	1	1	1	0	1	2	2	1	0	0	0	0	0	0	0	0	0	0	0	0	0	0	0	0	0	0	0	0	0	0	1
79_13	notSOM	0	3	1	4	2	0	0	0	0	0	0	0	0	0	0	1	1	1	1	1	0	0	0	1	2	0	0	0	0	0	0	0	0	0	0	0	0	0	0	0	0	0	0	0	0	0	0	1
79_12	notSOM	0	2	3	8	0	0	0	0	0	0	0	0	0	0	0	0	2	3	0	0	0	0	0	1	2	0	0	0	0	0	0	0	0	0	0	0	0	0	0	0	0	0	0	0	0	1	0	0
79_1	notSOM	0	0	1	3	3	0	0	0	0	0	0	0	0	0	0	0	0	1	1	1	1	2	2	1	0	0	0	0	0	0	0	0	0	0	0	0	0	0	0	0	0	0	0	0	0	0	0	0
79_2	notSOM	0	0	1	4	0	0	0	0	0	0	0	0	0	0	0	0	0	1	0	1	1	2	2	1	0	0	0	0	0	0	0	0	0	0	0	0	0	0	0	0	0	0	0	0	0	0	0	0
79_3	notSOM	0	1	0	3	4	0	0	0	0	0	0	0	0	0	0	0	0	1	2	1	1	2	2	1	0	0	0	0	0	0	0	0	0	0	0	0	0	0	0	0	0	0	0	0	0	0	0	0
79_4	notSOM	0	0	2	1	1	0	0	0	0	0	0	0	0	0	0	0	1	0	0	1	0	1	2	2	1	0	0	0	0	0	0	0	0	0	0	0	0	0	0	0	0	0	0	0	0	0	0	0
79_5	notSOM	0	1	1	0	5	0	0	0	0	0	0	0	0	0	0	0	0	0	2	1	1	2	2	1	0	0	0	0	0	0	0	0	0	0	0	0	0	0	0	0	0	0	0	0	0	0	0	0
79_6	notSOM	0	0	2	1	2	0	0	0	0	0	0	0	0	0	0	0	1	0	0	0	0	1	2	2	1	0	0	0	0	0	0	0	0	0	0	0	0	0	0	0	0	0	0	0	0	0	0	0
79_7	notSOM	0	0	4	2	5	0	0	0	0	0	0	0	0	0	0	0	1	1	1	2	1	2	2	1	0	0	0	0	0	0	0	0	0	0	0	0	0	0	0	0	0	0	0	0	0	0	0	0
79_15	notSOM	0	3	2	2	1	0	0	0	0	0	0	0	0	0	0	1	1	0	1	2	0	0	0	0	0	0	0	0	0	0	0	0	0	0	0	0	0	0	0	0	0	0	0	0	0	0	0	1
79_8	notSOM	0	2	0	0	2	0	0	0	0	0	0	0	0	0	0	1	0	0	0	0	0	0	2	2	2	0	0	0	0	0	0	0	0	0	0	0	0	0	0	0	0	0	0	0	0	0	0	0
79_9	notSOM	0	1	1	3	1	0	0	0	0	0	0	0	0	0	0	0	0	1	1	2	1	2	2	1	0	0	0	0	0	0	0	0	0	0	0	0	0	0	0	0	0	0	0	0	0	0	0	0
72_21	SOM	0	3	1	4	5	0	0	0	0	0	0	0	0	0	0	1	0	2	2	1	0	0	0	0	0	0	0	0	0	0	0	0	0	0	0	0	0	0	0	0	0	0	0	0	0	0	1	0
72_20	SOM	0	3	1	4	5	0	0	0	0	0	0	0	0	0	0	1	0	2	2	1	0	0	0	0	0	0	0	0	0	0	0	0	0	0	0	0	0	0	0	0	0	0	0	0	0	0	1	0
72_9	notSOM	0	1	1	2	4	0	0	0	0	0	0	0	0	0	0	0	0	1	2	2	1	2	2	2	2	0	0	0	0	0	0	0	0	0	0	0	0	0	0	0	0	0	0	0	0	0	0	0
72_8	notSOM	0	2	4	0	2	0	0	0	0	0	0	0	0	1	0	1	2	1	1	2	0	0	0	2	4	0	0	0	0	0	0	0	0	0	0	0	0	0	0	0	0	0	0	0	0	0	0	0
72_5	notSOM	0	0	2	5	6	0	0	0	0	0	0	0	0	0	1	0	1	2	2	2	1	2	3	3	2	0	0	0	0	0	0	0	0	0	0	0	0	0	0	0	0	0	0	0	0	0	0	0
72_4	notSOM	0	0	2	5	6	0	0	0	0	0	0	0	0	0	1	0	1	2	2	2	1	2	3	3	2	0	0	0	0	0	0	0	0	0	0	0	0	0	0	0	0	0	0	0	0	0	0	0
72_7	notSOM	0	0	1	5	5	0	0	0	0	0	0	1	0	0	0	0	1	3	2	1	0	0	0	2	4	0	0	0	0	0	0	0	0	0	0	0	0	0	0	0	0	0	0	0	0	0	0	0
72_6	notSOM	0	1	6	6	1	0	0	0	0	0	0	0	0	0	0	1	2	3	1	1	0	0	0	2	4	0	0	0	0	0	0	0	0	0	0	0	0	0	0	0	0	0	0	0	0	0	1	0
72_16	notSOM	0	1	2	1	1	0	0	0	0	0	0	0	0	0	0	0	0	0	1	2	1	2	2	1	1	0	0	0	0	0	0	0	0	0	0	0	0	0	0	0	0	0	0	0	0	0	0	0
72_15	notSOM	0	0	3	1	2	0	0	0	0	0	1	0	0	0	0	0	1	1	2	2	0	0	0	0	2	0	0	0	0	0	0	0	0	0	0	0	0	0	0	0	0	0	0	0	0	0	0	0
72_18	notSOM	0	1	2	1	1	0	0	0	0	0	0	0	0	0	0	0	0	0	1	2	1	2	2	1	1	0	0	0	0	0	0	0	0	0	0	0	0	0	0	0	0	0	0	0	0	0	0	0
72_26	notSOM	0	3	0	0	1	0	0	0	0	0	0	1	0	0	0	1	0	0	1	2	0	0	0	0	0	0	0	0	0	0	0	0	0	0	0	0	0	0	0	0	0	0	0	0	0	0	0	0
72_17	notSOM	0	1	2	1	1	0	0	0	0	0	0	0	0	0	0	0	0	0	1	2	1	2	2	1	1	0	0	0	0	0	0	0	0	0	0	0	0	0	0	0	0	0	0	0	0	0	0	0
72_19	notSOM	0	1	2	1	1	0	0	0	0	0	0	0	0	0	0	0	0	0	1	2	1	2	2	1	1	0	0	0	0	0	0	0	0	0	0	0	0	0	0	0	0	0	0	0	0	0	0	0
72_1	notSOM	0	0	3	7	11	0	0	0	0	0	0	0	0	1	0	1	2	2	2	3	0	2	4	4	2	0	0	0	0	0	0	0	0	0	0	0	0	0	0	0	0	0	0	0	0	0	0	0
72_2	notSOM	0	2	1	5	12	0	0	0	0	0	0	0	0	0	1	1	2	2	3	1	0	0	2	4	4	0	0	0	0	0	0	0	0	0	0	0	0	0	0	0	0	0	0	0	0	0	0	1
72_10	notSOM	0	1	1	2	4	0	0	0	0	0	0	0	0	0	0	0	0	1	2	2	1	2	2	2	2	0	0	0	0	0	0	0	0	0	0	0	0	0	0	0	0	0	0	0	0	0	0	0
72_3	notSOM	0	1	2	5	8	0	0	0	0	0	0	0	1	0	0	1	2	2	2	1	0	0	2	4	4	0	0	0	0	0	0	0	0	0	0	0	0	0	0	0	0	0	0	0	0	0	0	0
72_25	notSOM	0	3	2	1	0	0	0	0	0	0	0	0	0	0	1	1	1	1	1	1	0	0	0	0	2	0	0	0	0	0	0	0	0	0	0	0	0	0	0	0	0	0	0	0	0	0	0	0
72_12	notSOM	0	1	1	2	4	0	0	0	0	0	0	0	0	0	0	0	0	1	2	2	1	2	2	2	2	0	0	0	0	0	0	0	0	0	0	0	0	0	0	0	0	0	0	0	0	0	0	0
72_24	notSOM	0	0	0	3	1	0	0	0	0	0	0	1	0	0	0	0	0	1	1	2	0	0	0	0	0	0	0	0	0	0	0	0	0	0	0	0	0	0	0	0	0	0	0	0	0	0	0	0
72_11	notSOM	0	1	1	2	4	0	0	0	0	0	0	0	0	0	0	0	0	1	2	2	1	2	2	2	2	0	0	0	0	0	0	0	0	0	0	0	0	0	0	0	0	0	0	0	0	0	0	0
72_23	notSOM	0	1	2	2	0	0	0	0	0	0	0	0	0	0	0	0	0	0	0	1	1	2	2	1	0	0	0	0	0	0	0	0	0	0	0	0	0	0	0	0	0	0	0	0	0	0	0	0
72_14	notSOM	0	3	1	3	6	0	0	0	0	0	0	0	0	0	0	1	1	1	3	1	0	0	0	0	2	0	0	0	0	0	0	0	0	0	0	0	0	0	0	0	0	0	0	0	0	0	0	1
72_22	notSOM	0	1	2	2	0	0	0	0	0	0	0	0	0	0	0	0	0	0	0	1	1	2	2	1	0	0	0	0	0	0	0	0	0	0	0	0	0	0	0	0	0	0	0	0	0	0	0	0
72_13	notSOM	0	1	7	5	0	0	0	0	0	0	0	0	0	0	0	0	3	2	1	1	0	0	0	0	2	0	0	0	0	0	0	0	0	0	0	0	0	0	0	0	0	0	0	0	0	1	0	0
73_18	SOM	0	3	0	3	0	0	0	0	0	0	0	0	1	0	0	1	0	1	1	1	0	0	0	0	2	0	0	0	0	0	0	0	0	0	0	0	0	0	0	0	0	0	0	0	0	0	0	0
73_19	SOM	0	3	0	3	0	0	0	0	0	0	0	0	1	0	0	1	0	1	1	1	0	0	0	0	2	0	0	0	0	0	0	0	0	0	0	0	0	0	0	0	0	0	0	0	0	0	0	0
73_68	notSOM	1	0	0	0	4	0	0	0	0	0	0	0	0	0	0	0	0	1	2	2	0	0	0	1	2	0	0	0	0	0	0	0	0	0	0	0	0	0	0	0	0	0	0	0	0	0	0	0
73_20	notSOM	0	1	2	2	0	0	0	0	0	0	0	0	0	0	0	0	0	0	0	1	1	2	2	1	0	0	0	0	0	0	0	0	0	0	0	0	0	0	0	0	0	0	0	0	0	0	0	0
73_22	notSOM	0	2	3	4	5	0	0	0	0	0	0	0	0	0	0	1	1	3	2	1	0	0	0	1	2	0	0	0	0	0	0	0	0	0	0	0	0	0	0	0	0	0	0	0	0	0	1	0
73_21	notSOM	0	1	2	2	0	0	0	0	0	0	0	0	0	0	0	0	0	0	0	1	1	2	2	1	0	0	0	0	0	0	0	0	0	0	0	0	0	0	0	0	0	0	0	0	0	0	0	0
73_24	notSOM	0	2	2	4	6	0	0	0	0	0	0	0	0	0	0	1	2	1	2	1	0	0	1	2	2	0	0	0	0	0	0	0	0	0	0	0	0	0	0	0	0	0	0	0	0	0	0	1
73_23	notSOM	0	2	3	4	5	0	0	0	0	0	0	0	0	0	0	1	1	3	2	1	0	0	0	1	2	0	0	0	0	0	0	0	0	0	0	0	0	0	0	0	0	0	0	0	0	0	1	0
73_26	notSOM	0	0	5	6	3	0	0	0	0	0	0	0	0	0	0	1	2	2	0	1	0	1	2	2	1	0	0	0	0	0	0	0	0	0	0	0	0	0	0	0	0	0	0	0	0	0	0	0
73_25	notSOM	0	2	2	4	6	0	0	0	0	0	0	0	0	0	0	1	2	1	2	1	0	0	1	2	2	0	0	0	0	0	0	0	0	0	0	0	0	0	0	0	0	0	0	0	0	0	0	1
73_28	notSOM	0	1	0	4	6	0	0	0	0	0	0	0	0	0	0	0	1	2	2	0	0	0	1	2	2	0	0	0	0	0	0	0	0	0	0	0	0	0	0	0	0	0	0	0	0	0	0	0
73_27	notSOM	0	0	2	7	4	0	0	0	0	0	0	0	0	0	0	0	1	2	2	0	1	2	2	1	0	0	0	0	0	0	0	0	0	0	0	0	0	0	0	0	0	0	0	0	0	0	0	0
73_29	notSOM	0	1	1	1	6	0	0	0	0	0	0	0	0	0	0	0	0	1	2	2	1	2	2	1	0	0	0	0	0	0	0	0	0	0	0	0	0	0	0	0	0	0	0	0	0	0	0	0
73_1	notSOM	0	0	2	6	11	0	0	0	0	0	0	1	0	0	0	1	1	1	2	2	0	2	4	4	2	0	0	0	0	0	0	0	0	0	0	0	0	0	0	0	0	0	0	0	0	0	0	0
73_2	notSOM	0	0	2	4	5	0	0	0	0	0	0	0	1	0	0	0	1	1	1	2	1	2	3	3	2	0	0	0	0	0	0	0	0	0	0	0	0	0	0	0	0	0	0	0	0	0	0	0
73_33	notSOM	0	0	2	2	0	0	0	0	0	0	0	0	0	0	0	0	0	0	0	1	1	2	2	1	0	0	0	0	0	0	0	0	0	0	0	0	0	0	0	0	0	0	0	0	0	0	0	0
73_32	notSOM	0	1	1	1	1	0	0	0	0	0	0	0	0	0	0	0	0	0	1	2	1	2	2	1	0	0	0	0	0	0	0	0	0	0	0	0	0	0	0	0	0	0	0	0	0	0	0	0
73_31	notSOM	0	1	1	1	1	0	0	0	0	0	0	0	0	0	0	0	0	0	1	2	1	2	2	1	0	0	0	0	0	0	0	0	0	0	0	0	0	0	0	0	0	0	0	0	0	0	0	0
73_30	notSOM	0	1	1	1	6	0	0	0	0	0	0	0	0	0	0	0	0	1	2	2	1	2	2	1	0	0	0	0	0	0	0	0	0	0	0	0	0	0	0	0	0	0	0	0	0	0	0	0
73_16	notSOM	0	1	2	1	1	0	0	0	0	0	0	0	0	0	1	0	0	0	1	1	1	2	2	1	1	0	0	0	0	0	0	0	0	0	0	0	0	0	0	0	0	0	0	0	0	0	0	0
73_34	notSOM	0	0	0	2	2	0	0	0	0	0	0	0	0	0	0	0	0	0	0	0	0	1	2	2	1	0	0	0	0	0	0	0	0	0	0	0	0	0	0	0	0	0	0	0	0	0	0	0
73_17	notSOM	0	1	6	6	0	0	0	0	0	0	0	0	0	0	1	0	3	3	2	0	0	0	0	0	3	0	0	0	0	0	0	0	0	0	0	0	0	0	0	0	0	0	0	0	0	1	0	0
73_4	notSOM	0	2	2	1	8	0	0	0	0	0	0	0	1	0	0	1	2	0	2	4	0	0	2	4	4	0	0	0	0	0	0	0	0	0	0	0	0	0	0	0	0	0	0	0	0	0	0	1
73_14	notSOM	0	1	2	1	1	0	0	0	0	0	0	0	0	0	1	0	0	0	1	1	1	2	2	1	1	0	0	0	0	0	0	0	0	0	0	0	0	0	0	0	0	0	0	0	0	0	0	0
73_3	notSOM	0	0	2	4	5	0	0	0	0	0	0	0	1	0	0	0	1	1	1	2	1	2	3	3	2	0	0	0	0	0	0	0	0	0	0	0	0	0	0	0	0	0	0	0	0	0	0	0
73_15	notSOM	0	1	2	1	1	0	0	0	0	0	0	0	0	0	1	0	0	0	1	1	1	2	2	1	1	0	0	0	0	0	0	0	0	0	0	0	0	0	0	0	0	0	0	0	0	0	0	0
73_12	notSOM	0	0	0	0	8	0	0	0	0	0	0	1	0	0	0	0	0	1	3	1	0	0	0	2	4	0	0	0	0	0	0	0	0	0	0	0	0	0	0	0	0	0	0	0	0	0	0	0
73_6	notSOM	0	1	1	2	3	0	0	0	0	0	0	0	0	1	0	0	0	1	1	1	1	2	2	2	2	0	0	0	0	0	0	0	0	0	0	0	0	0	0	0	0	0	0	0	0	0	0	0
73_5	notSOM	0	0	0	8	6	0	0	0	0	0	1	0	0	0	0	0	1	3	1	0	0	0	2	4	4	0	0	0	0	0	0	0	0	0	0	0	0	0	0	0	0	0	0	0	0	0	0	0
73_13	notSOM	0	1	2	1	1	0	0	0	0	0	0	0	0	0	1	0	0	0	1	1	1	2	2	1	1	0	0	0	0	0	0	0	0	0	0	0	0	0	0	0	0	0	0	0	0	0	0	0
73_10	notSOM	0	2	3	4	4	0	0	0	0	0	0	0	0	1	0	1	1	3	2	1	0	0	0	2	4	0	0	0	0	0	0	0	0	0	0	0	0	0	0	0	0	0	0	0	0	0	1	0
73_8	notSOM	0	1	1	2	3	0	0	0	0	0	0	0	0	1	0	0	0	1	1	1	1	2	2	2	2	0	0	0	0	0	0	0	0	0	0	0	0	0	0	0	0	0	0	0	0	0	0	0
73_11	notSOM	0	0	6	0	2	0	0	0	0	0	0	1	0	0	0	0	2	1	1	1	0	0	0	2	4	0	0	0	0	0	0	0	0	0	0	0	0	0	0	0	0	0	0	0	0	0	0	0
73_7	notSOM	0	1	1	2	3	0	0	0	0	0	0	0	0	1	0	0	0	1	1	1	1	2	2	2	2	0	0	0	0	0	0	0	0	0	0	0	0	0	0	0	0	0	0	0	0	0	0	0
73_9	notSOM	0	1	1	2	3	0	0	0	0	0	0	0	0	1	0	0	0	1	1	1	1	2	2	2	2	0	0	0	0	0	0	0	0	0	0	0	0	0	0	0	0	0	0	0	0	0	0	0
74_26	SOM	0	2	3	0	0	0	0	0	0	0	0	0	1	0	0	1	1	0	0	2	0	0	0	0	0	0	0	0	0	0	0	0	0	0	0	0	0	0	0	0	0	0	0	0	0	0	0	0
74_27	notSOM	0	3	2	0	0	0	0	0	0	0	0	0	0	1	0	1	1	0	0	0	0	0	0	0	0	0	0	0	0	0	0	0	0	0	0	0	0	0	0	0	0	0	0	0	0	0	0	0
74_25	notSOM	0	0	0	0	6	0	0	0	0	0	0	1	0	0	0	0	0	0	3	3	0	0	0	0	0	0	0	0	0	0	0	0	0	0	0	0	0	0	0	0	0	0	0	0	0	0	0	0
74_24	notSOM	0	0	2	3	4	0	0	0	0	0	0	1	0	0	0	0	1	1	2	2	0	0	0	0	0	0	0	0	0	0	0	0	0	0	0	0	0	0	0	0	0	0	0	0	0	0	0	0
74_23	notSOM	0	0	0	6	7	0	0	0	0	0	1	0	0	0	1	0	0	3	3	0	0	0	0	0	0	0	0	0	0	0	0	0	0	0	0	0	0	0	0	0	0	0	0	0	0	0	0	0
74_22	notSOM	0	0	0	2	1	0	0	0	0	0	0	0	0	0	0	0	0	0	0	1	0	1	2	2	1	0	0	0	0	0	0	0	0	0	0	0	0	0	0	0	0	0	0	0	0	0	0	0
74_21	notSOM	0	0	4	4	2	0	0	0	0	0	0	1	0	1	1	0	2	2	1	1	0	0	0	0	0	0	0	0	0	0	0	0	0	0	0	0	0	0	0	0	0	0	0	0	0	0	0	0
74_20	notSOM	0	1	2	0	2	0	0	0	0	0	0	0	0	0	1	0	0	0	1	1	1	2	1	1	0	0	0	0	0	0	0	0	0	0	0	0	0	0	0	0	0	0	0	0	0	0	0	0
74_1	notSOM	0	0	0	5	12	0	0	0	0	0	1	1	0	0	0	0	0	2	4	0	0	2	3	4	2	0	0	0	0	0	0	0	0	0	0	0	0	0	0	0	0	0	0	0	0	0	0	0
74_18	notSOM	0	2	2	2	2	0	0	0	0	0	0	0	2	1	0	1	1	1	1	1	0	0	0	0	2	0	0	0	0	0	0	0	0	0	0	0	0	0	0	0	0	0	0	0	0	0	0	0
74_17	notSOM	0	2	2	2	2	0	0	0	0	0	0	0	2	1	0	1	1	1	1	1	0	0	0	0	2	0	0	0	0	0	0	0	0	0	0	0	0	0	0	0	0	0	0	0	0	0	0	0
74_19	notSOM	0	0	2	1	2	0	0	0	0	0	0	0	0	0	1	0	0	0	1	1	1	2	2	1	0	0	0	0	0	0	0	0	0	0	0	0	0	0	0	0	0	0	0	0	0	0	0	0
74_14	notSOM	0	2	2	1	2	0	0	0	0	0	0	0	0	1	1	1	1	0	0	0	0	1	3	3	3	0	0	0	0	0	0	0	0	0	0	0	0	0	0	0	0	0	0	0	0	0	0	0
74_13	notSOM	0	1	1	1	0	0	0	0	0	0	0	0	0	1	1	0	0	0	0	1	1	2	2	1	1	0	0	0	0	0	0	0	0	0	0	0	0	0	0	0	0	0	0	0	0	0	0	0
74_16	notSOM	0	1	1	1	0	0	0	0	0	0	0	0	0	1	1	0	0	0	0	1	1	1	2	1	1	0	0	0	0	0	0	0	0	0	0	0	0	0	0	0	0	0	0	0	0	0	0	0
74_15	notSOM	0	1	1	3	2	0	0	0	0	0	0	0	0	1	1	0	0	1	1	0	1	2	2	0	2	0	0	0	0	0	0	0	0	0	0	0	0	0	0	0	0	0	0	0	0	0	0	0
74_10	notSOM	0	2	2	2	2	0	0	0	0	0	0	1	1	1	0	1	1	1	1	0	0	0	0	2	3	0	0	0	0	0	0	0	0	0	0	0	0	0	0	0	0	0	0	0	0	0	0	0
74_12	notSOM	0	2	2	1	2	0	0	0	0	0	0	0	0	1	1	1	1	0	0	0	0	1	3	4	2	0	0	0	0	0	0	0	0	0	0	0	0	0	0	0	0	0	0	0	0	0	0	0
74_11	notSOM	0	1	0	3	3	0	0	0	0	0	0	0	0	1	1	0	0	1	1	0	1	2	2	1	2	0	0	0	0	0	0	0	0	0	0	0	0	0	0	0	0	0	0	0	0	0	0	0
74_6	notSOM	0	1	1	0	3	0	0	0	0	0	0	0	1	1	0	0	0	0	1	3	1	2	2	2	1	0	0	0	0	0	0	0	0	0	0	0	0	0	0	0	0	0	0	0	0	0	0	0
74_7	notSOM	0	0	3	3	1	0	0	0	0	0	0	0	1	1	0	0	1	1	0	2	1	2	1	3	2	0	0	0	0	0	0	0	0	0	0	0	0	0	0	0	0	0	0	0	0	0	0	0
74_8	notSOM	0	0	1	1	3	0	0	0	0	0	0	0	1	1	0	0	0	0	1	3	0	2	2	2	2	0	0	0	0	0	0	0	0	0	0	0	0	0	0	0	0	0	0	0	0	0	0	0
74_9	notSOM	0	2	2	2	2	0	0	0	0	0	0	1	1	1	0	1	1	1	1	0	0	0	0	2	3	0	0	0	0	0	0	0	0	0	0	0	0	0	0	0	0	0	0	0	0	0	0	0
74_2	notSOM	0	0	1	4	6	0	0	0	0	0	0	1	1	0	0	0	0	1	3	2	1	2	3	2	2	0	0	0	0	0	0	0	0	0	0	0	0	0	0	0	0	0	0	0	0	0	0	0
74_3	notSOM	0	0	0	4	8	0	0	0	0	0	0	1	1	0	0	0	0	1	3	2	1	1	3	3	2	0	0	0	0	0	0	0	0	0	0	0	0	0	0	0	0	0	0	0	0	0	0	0
74_4	notSOM	0	0	4	4	1	0	0	0	0	0	1	1	0	0	1	0	2	2	0	2	0	0	2	3	4	0	0	0	0	0	0	0	0	0	0	0	0	0	0	0	0	0	0	0	0	0	0	0
74_5	notSOM	0	0	3	3	1	0	0	0	0	0	0	0	1	1	0	0	1	1	0	2	1	2	2	3	1	0	0	0	0	0	0	0	0	0	0	0	0	0	0	0	0	0	0	0	0	0	0	0
75_13	SOM	0	2	3	0	0	0	0	0	0	0	0	0	0	0	1	1	1	0	0	0	0	0	0	1	0	0	0	0	0	0	0	0	0	0	0	0	0	0	0	0	0	0	0	0	0	0	0	0
75_2	notSOM	0	2	3	6	0	0	0	0	0	0	0	0	1	1	0	1	1	2	0	0	0	0	0	0	1	0	0	0	0	0	0	0	0	0	0	0	0	0	0	0	0	0	0	0	0	0	1	0
75_1	notSOM	0	1	7	2	1	0	0	0	0	0	0	0	1	1	0	0	3	1	0	0	0	0	0	1	0	0	0	0	0	0	0	0	0	0	0	0	0	0	0	0	0	0	0	0	0	1	0	0
75_4	notSOM	0	1	2	4	1	0	0	0	0	0	1	1	0	0	0	0	1	2	0	1	0	0	1	0	0	0	0	0	0	0	0	0	0	0	0	0	0	0	0	0	0	0	0	0	0	0	0	0
75_3	notSOM	0	2	3	1	5	0	0	0	0	0	0	1	1	0	0	1	1	0	2	0	0	0	0	1	0	0	0	0	0	0	0	0	0	0	0	0	0	0	0	0	0	0	0	0	0	0	0	1
75_6	notSOM	0	2	1	6	2	0	0	0	0	0	0	1	1	0	0	1	0	2	1	0	0	0	1	0	0	0	0	0	0	0	0	0	0	0	0	0	0	0	0	0	0	0	0	0	0	0	1	0
75_5	notSOM	0	0	3	3	5	0	0	0	0	0	1	1	0	0	0	0	1	1	2	1	0	1	0	0	0	0	0	0	0	0	0	0	0	0	0	0	0	0	0	0	0	0	0	0	0	0	0	1
75_8	notSOM	0	0	0	3	5	0	0	0	0	0	0	1	1	0	0	0	0	1	2	3	1	0	0	0	0	0	0	0	0	0	0	0	0	0	0	0	0	0	0	0	0	0	0	0	0	0	0	0
75_7	notSOM	0	3	1	4	2	0	0	0	0	0	0	0	0	1	1	1	0	2	1	0	0	0	0	0	1	0	0	0	0	0	0	0	0	0	0	0	0	0	0	0	0	0	0	0	0	0	1	0
75_9	notSOM	0	0	0	2	6	0	0	0	0	0	0	0	1	1	0	0	0	1	2	1	0	1	0	0	0	0	0	0	0	0	0	0	0	0	0	0	0	0	0	0	0	0	0	0	0	0	0	0
75_11	notSOM	0	0	0	2	3	0	0	0	0	0	0	0	0	1	1	0	0	1	1	1	0	0	1	0	0	0	0	0	0	0	0	0	0	0	0	0	0	0	0	0	0	0	0	0	0	0	0	0
75_10	notSOM	0	0	2	3	0	0	0	0	0	0	0	0	0	1	1	0	1	1	0	1	0	0	1	0	0	0	0	0	0	0	0	0	0	0	0	0	0	0	0	0	0	0	0	0	0	0	0	0
75_12	notSOM	0	0	0	0	5	0	0	0	0	0	0	0	1	1	0	0	0	0	2	2	0	1	0	0	0	0	0	0	0	0	0	0	0	0	0	0	0	0	0	0	0	0	0	0	0	0	0	0
75_14	notSOM	0	3	2	0	0	0	0	0	0	0	0	0	0	0	0	1	1	0	0	0	0	0	0	0	1	0	0	0	0	0	0	0	0	0	0	0	0	0	0	0	0	0	0	0	0	0	0	0
85_21	SOM	0	3	1	4	5	0	0	0	0	0	0	0	0	0	0	1	0	2	2	1	0	0	0	0	0	0	0	0	0	0	0	0	0	0	0	0	0	0	0	0	0	0	0	0	0	0	1	0
85_20	SOM	0	3	1	4	5	0	0	0	0	0	0	0	0	0	0	1	0	2	2	1	0	0	0	0	0	0	0	0	0	0	0	0	0	0	0	0	0	0	0	0	0	0	0	0	0	0	1	0
85_1	notSOM	0	0	2	7	11	0	0	0	0	0	0	1	0	0	0	1	1	2	2	2	0	2	4	4	2	0	0	0	0	0	0	0	0	0	0	0	0	0	0	0	0	0	0	0	0	0	0	0
85_16	notSOM	0	1	2	1	1	0	0	0	0	0	0	0	0	0	1	0	0	0	1	1	1	2	2	1	1	0	0	0	0	0	0	0	0	0	0	0	0	0	0	0	0	0	0	0	0	0	0	0
85_7	notSOM	0	2	3	0	2	0	0	0	0	0	0	1	0	0	0	1	1	1	1	1	0	0	0	2	4	0	0	0	0	0	0	0	0	0	0	0	0	0	0	0	0	0	0	0	0	0	0	0
85_15	notSOM	0	3	2	0	0	0	0	0	0	0	0	0	1	0	0	1	1	0	1	1	0	0	0	0	2	0	0	0	0	0	0	0	0	0	0	0	0	0	0	0	0	0	0	0	0	0	0	0
85_6	notSOM	0	1	6	6	0	0	0	0	0	0	0	0	0	1	0	1	2	3	0	1	0	0	0	2	4	0	0	0	0	0	0	0	0	0	0	0	0	0	0	0	0	0	0	0	0	0	1	0
85_23	notSOM	0	1	2	2	0	0	0	0	0	0	0	0	0	0	0	0	0	0	0	1	1	2	2	1	0	0	0	0	0	0	0	0	0	0	0	0	0	0	0	0	0	0	0	0	0	0	0	0
85_14	notSOM	0	3	1	3	6	0	0	0	0	0	0	0	0	0	1	1	1	1	3	0	0	0	0	0	2	0	0	0	0	0	0	0	0	0	0	0	0	0	0	0	0	0	0	0	0	0	0	1
85_9	notSOM	0	1	1	2	3	0	0	0	0	0	0	0	0	1	0	0	0	1	1	2	1	2	2	2	2	0	0	0	0	0	0	0	0	0	0	0	0	0	0	0	0	0	0	0	0	0	0	0
85_22	notSOM	0	1	2	2	0	0	0	0	0	0	0	0	0	0	0	0	0	0	0	1	1	2	2	1	0	0	0	0	0	0	0	0	0	0	0	0	0	0	0	0	0	0	0	0	0	0	0	0
85_8	notSOM	0	0	0	2	5	0	0	0	0	0	0	1	0	0	0	0	0	2	2	1	0	0	0	2	4	0	0	0	0	0	0	0	0	0	0	0	0	0	0	0	0	0	0	0	0	0	0	0
85_13	notSOM	0	1	7	5	0	0	0	0	0	0	0	0	0	0	1	0	3	2	1	0	0	0	0	0	2	0	0	0	0	0	0	0	0	0	0	0	0	0	0	0	0	0	0	0	0	1	0	0
85_3	notSOM	0	0	2	5	5	0	0	0	0	0	1	0	0	0	0	0	2	2	1	1	0	0	2	4	4	0	0	0	0	0	0	0	0	0	0	0	0	0	0	0	0	0	0	0	0	0	0	0
85_12	notSOM	0	1	1	2	3	0	0	0	0	0	0	0	0	1	0	0	0	1	1	2	1	2	2	2	2	0	0	0	0	0	0	0	0	0	0	0	0	0	0	0	0	0	0	0	0	0	0	0
85_2	notSOM	0	2	1	4	12	0	0	0	0	0	0	0	1	0	0	1	2	1	3	1	0	0	2	4	4	0	0	0	0	0	0	0	0	0	0	0	0	0	0	0	0	0	0	0	0	0	0	1
85_11	notSOM	0	1	1	2	3	0	0	0	0	0	0	0	0	1	0	0	0	1	1	2	1	2	2	2	2	0	0	0	0	0	0	0	0	0	0	0	0	0	0	0	0	0	0	0	0	0	0	0
85_5	notSOM	0	0	2	4	6	0	0	0	0	0	0	0	1	0	0	0	1	1	2	2	1	2	3	3	2	0	0	0	0	0	0	0	0	0	0	0	0	0	0	0	0	0	0	0	0	0	0	0
85_10	notSOM	0	1	1	2	3	0	0	0	0	0	0	0	0	1	0	0	0	1	1	2	1	2	2	2	2	0	0	0	0	0	0	0	0	0	0	0	0	0	0	0	0	0	0	0	0	0	0	0
85_4	notSOM	0	0	2	4	6	0	0	0	0	0	0	0	1	0	0	0	1	1	2	2	1	2	3	3	2	0	0	0	0	0	0	0	0	0	0	0	0	0	0	0	0	0	0	0	0	0	0	0
85_19	notSOM	0	1	2	1	1	0	0	0	0	0	0	0	0	0	1	0	0	0	1	1	1	2	2	1	1	0	0	0	0	0	0	0	0	0	0	0	0	0	0	0	0	0	0	0	0	0	0	0
85_18	notSOM	0	1	2	1	1	0	0	0	0	0	0	0	0	0	1	0	0	0	1	1	1	2	2	1	1	0	0	0	0	0	0	0	0	0	0	0	0	0	0	0	0	0	0	0	0	0	0	0
85_17	notSOM	0	1	2	1	1	0	0	0	0	0	0	0	0	0	1	0	0	0	1	1	1	2	2	1	1	0	0	0	0	0	0	0	0	0	0	0	0	0	0	0	0	0	0	0	0	0	0	0
84_11	SOM	0	1	1	2	0	0	0	0	0	0	0	0	0	0	0	0	0	0	0	0	1	2	2	1	0	0	0	0	0	0	0	0	0	0	0	0	0	0	0	0	0	0	0	0	0	0	0	0
84_3	notSOM	0	1	1	2	4	0	0	0	0	0	0	0	0	0	0	0	0	0	2	2	1	2	2	1	0	0	0	0	0	0	0	0	0	0	0	0	0	0	0	0	0	0	0	0	0	0	0	0
84_4	notSOM	0	1	0	2	5	0	0	0	0	0	0	0	0	0	0	0	0	0	2	2	1	2	2	1	0	0	0	0	0	0	0	0	0	0	0	0	0	0	0	0	0	0	0	0	0	0	0	0
84_5	notSOM	0	2	2	4	4	0	0	0	0	0	0	0	0	0	0	1	1	1	1	0	0	0	1	2	2	0	0	0	0	0	0	0	0	0	0	0	0	0	0	0	0	0	0	0	0	0	0	1
84_6	notSOM	0	2	2	4	4	0	0	0	0	0	0	0	0	0	0	1	1	1	1	0	0	0	1	2	2	0	0	0	0	0	0	0	0	0	0	0	0	0	0	0	0	0	0	0	0	0	0	1
84_7	notSOM	0	1	2	0	1	0	0	0	0	0	0	0	0	0	0	0	0	0	0	2	1	2	2	1	0	0	0	0	0	0	0	0	0	0	0	0	0	0	0	0	0	0	0	0	0	0	0	0
84_8	notSOM	0	0	2	1	1	0	0	0	0	0	0	0	0	0	0	0	0	0	0	2	1	2	2	1	0	0	0	0	0	0	0	0	0	0	0	0	0	0	0	0	0	0	0	0	0	0	0	0
84_9	notSOM	0	2	4	2	2	0	0	0	0	0	0	0	0	0	0	1	1	1	1	0	0	0	0	1	2	0	0	0	0	0	0	0	0	0	0	0	0	0	0	0	0	0	0	0	0	0	1	0
84_10	notSOM	0	2	4	2	2	0	0	0	0	0	0	0	0	0	0	1	1	1	1	0	0	0	0	1	2	0	0	0	0	0	0	0	0	0	0	0	0	0	0	0	0	0	0	0	0	0	1	0
84_13	notSOM	0	0	0	2	1	0	0	0	0	0	0	0	0	0	0	0	0	0	0	0	0	1	2	2	1	0	0	0	0	0	0	0	0	0	0	0	0	0	0	0	0	0	0	0	0	0	0	0
84_12	notSOM	0	2	4	4	0	0	0	0	0	0	0	0	0	0	0	0	2	2	0	0	0	0	0	0	1	0	0	0	0	0	0	0	0	0	0	0	0	0	0	0	0	0	0	0	0	1	0	0
84_2	notSOM	0	0	4	6	3	0	0	0	0	0	0	0	0	0	0	0	2	2	0	0	0	1	2	2	1	0	0	0	0	0	0	0	0	0	0	0	0	0	0	0	0	0	0	0	0	0	0	0
84_1	notSOM	0	0	2	5	5	0	0	0	0	0	0	0	0	0	0	0	0	2	2	0	1	2	2	1	0	0	0	0	0	0	0	0	0	0	0	0	0	0	0	0	0	0	0	0	0	0	0	0
87_8	SOM	0	3	2	1	5	0	0	0	0	0	0	0	0	0	0	1	0	1	2	0	0	0	0	0	1	0	0	0	0	0	0	0	0	0	0	0	0	0	0	0	0	0	0	0	0	0	1	0
87_11	SOM	0	1	2	2	0	0	0	0	0	0	0	0	0	0	0	0	0	0	0	1	1	2	2	1	0	0	0	0	0	0	0	0	0	0	0	0	0	0	0	0	0	0	0	0	0	0	0	0
87_10	notSOM	0	1	2	1	3	0	0	0	0	0	0	0	0	0	0	0	0	0	1	1	1	2	2	1	0	0	0	0	0	0	0	0	0	0	0	0	0	0	0	0	0	0	0	0	0	0	0	0
87_9	notSOM	0	1	2	1	3	0	0	0	0	0	0	0	0	0	0	0	0	0	1	1	1	2	2	1	0	0	0	0	0	0	0	0	0	0	0	0	0	0	0	0	0	0	0	0	0	0	0	0
87_6	notSOM	0	1	1	4	2	0	0	0	0	0	0	0	0	0	0	0	0	1	1	1	1	2	2	1	0	0	0	0	0	0	0	0	0	0	0	0	0	0	0	0	0	0	0	0	0	0	0	0
87_7	notSOM	0	1	1	4	2	0	0	0	0	0	0	0	0	0	0	0	0	1	1	1	1	2	2	1	0	0	0	0	0	0	0	0	0	0	0	0	0	0	0	0	0	0	0	0	0	0	0	0
87_4	notSOM	0	2	4	5	0	0	0	0	0	0	0	0	0	0	0	0	2	2	0	0	0	0	0	1	2	0	0	0	0	0	0	0	0	0	0	0	0	0	0	0	0	0	0	0	0	1	0	0
87_5	notSOM	0	3	1	4	3	0	0	0	0	0	0	0	0	0	0	1	1	1	1	0	0	0	0	1	2	0	0	0	0	0	0	0	0	0	0	0	0	0	0	0	0	0	0	0	0	0	0	1
87_2	notSOM	0	1	7	3	2	0	0	0	0	0	0	0	0	0	0	1	2	1	0	0	0	0	1	2	2	0	0	0	0	0	0	0	0	0	0	0	0	0	0	0	0	0	0	0	0	0	1	0
87_3	notSOM	0	0	4	3	6	0	0	0	0	0	0	0	0	0	0	0	1	1	1	1	1	2	2	1	0	0	0	0	0	0	0	0	0	0	0	0	0	0	0	0	0	0	0	0	0	0	0	0
87_1	notSOM	0	2	1	7	5	0	0	0	0	0	0	0	0	0	0	1	1	1	1	0	0	1	2	2	1	0	0	0	0	0	0	0	0	0	0	0	0	0	0	0	0	0	0	0	0	0	0	1
86_20	SOM	0	3	1	4	5	0	0	0	0	0	0	0	0	0	0	1	0	2	2	1	0	0	0	0	0	0	0	0	0	0	0	0	0	0	0	0	0	0	0	0	0	0	0	0	0	0	1	0
86_21	SOM	0	3	1	4	5	0	0	0	0	0	0	0	0	0	0	1	0	2	2	1	0	0	0	0	0	0	0	0	0	0	0	0	0	0	0	0	0	0	0	0	0	0	0	0	0	0	1	0
86_9	notSOM	0	1	1	2	3	0	0	0	0	0	0	0	0	1	0	0	0	1	1	2	1	2	2	2	2	0	0	0	0	0	0	0	0	0	0	0	0	0	0	0	0	0	0	0	0	0	0	0
86_18	notSOM	0	1	2	1	1	0	0	0	0	0	0	0	0	0	1	0	0	0	1	1	1	2	2	1	1	0	0	0	0	0	0	0	0	0	0	0	0	0	0	0	0	0	0	0	0	0	0	0
86_19	notSOM	0	1	2	1	1	0	0	0	0	0	0	0	0	0	1	0	0	0	1	1	1	2	2	1	1	0	0	0	0	0	0	0	0	0	0	0	0	0	0	0	0	0	0	0	0	0	0	0
86_14	notSOM	0	3	1	3	6	0	0	0	0	0	0	0	0	0	1	1	1	1	3	0	0	0	0	0	2	0	0	0	0	0	0	0	0	0	0	0	0	0	0	0	0	0	0	0	0	0	0	1
86_2	notSOM	0	2	1	4	12	0	0	0	0	0	0	0	1	0	0	1	2	1	3	1	0	0	2	4	4	0	0	0	0	0	0	0	0	0	0	0	0	0	0	0	0	0	0	0	0	0	0	1
86_15	notSOM	0	3	2	0	0	0	0	0	0	0	0	0	1	0	0	1	1	0	1	1	0	0	0	0	2	0	0	0	0	0	0	0	0	0	0	0	0	0	0	0	0	0	0	0	0	0	0	0
86_1	notSOM	0	0	2	7	11	0	0	0	0	0	0	1	0	0	0	1	1	2	2	2	0	2	4	4	2	0	0	0	0	0	0	0	0	0	0	0	0	0	0	0	0	0	0	0	0	0	0	0
86_16	notSOM	0	1	2	1	1	0	0	0	0	0	0	0	0	0	1	0	0	0	1	1	1	2	2	1	1	0	0	0	0	0	0	0	0	0	0	0	0	0	0	0	0	0	0	0	0	0	0	0
86_4	notSOM	0	0	2	4	6	0	0	0	0	0	0	0	1	0	0	0	1	1	2	2	1	2	3	3	2	0	0	0	0	0	0	0	0	0	0	0	0	0	0	0	0	0	0	0	0	0	0	0
86_17	notSOM	0	1	2	1	1	0	0	0	0	0	0	0	0	0	1	0	0	0	1	1	1	2	2	1	1	0	0	0	0	0	0	0	0	0	0	0	0	0	0	0	0	0	0	0	0	0	0	0
86_3	notSOM	0	0	2	5	5	0	0	0	0	0	1	0	0	0	0	0	2	2	1	1	0	0	2	4	4	0	0	0	0	0	0	0	0	0	0	0	0	0	0	0	0	0	0	0	0	0	0	0
86_23	notSOM	0	1	2	2	0	0	0	0	0	0	0	0	0	0	0	0	0	0	0	1	1	2	2	1	0	0	0	0	0	0	0	0	0	0	0	0	0	0	0	0	0	0	0	0	0	0	0	0
86_6	notSOM	0	1	6	6	0	0	0	0	0	0	0	0	0	1	0	1	2	3	0	1	0	0	0	2	4	0	0	0	0	0	0	0	0	0	0	0	0	0	0	0	0	0	0	0	0	0	1	0
86_10	notSOM	0	1	1	2	3	0	0	0	0	0	0	0	0	1	0	0	0	1	1	2	1	2	2	2	2	0	0	0	0	0	0	0	0	0	0	0	0	0	0	0	0	0	0	0	0	0	0	0
86_5	notSOM	0	0	2	4	6	0	0	0	0	0	0	0	1	0	0	0	1	1	2	2	1	2	3	3	2	0	0	0	0	0	0	0	0	0	0	0	0	0	0	0	0	0	0	0	0	0	0	0
86_11	notSOM	0	1	1	2	3	0	0	0	0	0	0	0	0	1	0	0	0	1	1	2	1	2	2	2	2	0	0	0	0	0	0	0	0	0	0	0	0	0	0	0	0	0	0	0	0	0	0	0
86_8	notSOM	0	0	0	2	5	0	0	0	0	0	0	1	0	0	0	0	0	2	2	1	0	0	0	2	4	0	0	0	0	0	0	0	0	0	0	0	0	0	0	0	0	0	0	0	0	0	0	0
86_12	notSOM	0	1	1	2	3	0	0	0	0	0	0	0	0	1	0	0	0	1	1	2	1	2	2	2	2	0	0	0	0	0	0	0	0	0	0	0	0	0	0	0	0	0	0	0	0	0	0	0
86_22	notSOM	0	1	2	2	0	0	0	0	0	0	0	0	0	0	0	0	0	0	0	1	1	2	2	1	0	0	0	0	0	0	0	0	0	0	0	0	0	0	0	0	0	0	0	0	0	0	0	0
86_7	notSOM	0	2	3	0	2	0	0	0	0	0	0	1	0	0	0	1	1	1	1	1	0	0	0	2	4	0	0	0	0	0	0	0	0	0	0	0	0	0	0	0	0	0	0	0	0	0	0	0
86_13	notSOM	0	1	7	5	0	0	0	0	0	0	0	0	0	0	1	0	3	2	1	0	0	0	0	0	2	0	0	0	0	0	0	0	0	0	0	0	0	0	0	0	0	0	0	0	0	1	0	0
81_11	SOM	0	2	1	4	1	0	0	0	0	0	0	1	1	0	0	1	0	0	0	0	0	1	2	2	1	0	0	0	0	0	0	0	0	0	0	0	0	0	0	0	0	0	0	0	0	0	0	0
81_3	notSOM	0	1	0	3	5	0	0	0	0	0	0	0	0	1	1	0	0	1	1	1	1	2	2	1	0	0	0	0	0	0	0	0	0	0	0	0	0	0	0	0	0	0	0	0	0	0	0	0
81_2	notSOM	0	0	1	5	3	0	0	0	0	0	0	0	0	0	0	0	0	1	1	1	1	2	2	1	0	0	0	0	0	0	0	0	0	0	0	0	0	0	0	0	0	0	0	0	0	0	0	0
81_5	notSOM	0	1	1	0	6	0	0	0	0	0	0	0	0	0	1	0	0	0	2	1	1	2	2	1	0	0	0	0	0	0	0	0	0	0	0	0	0	0	0	0	0	0	0	0	0	0	0	0
81_4	notSOM	0	0	3	1	1	0	0	0	0	0	0	0	0	0	0	0	1	0	0	2	0	1	2	2	1	0	0	0	0	0	0	0	0	0	0	0	0	0	0	0	0	0	0	0	0	0	0	0
81_13	notSOM	0	2	1	2	0	0	0	0	0	0	1	1	0	0	0	0	0	1	0	0	0	0	0	1	2	0	0	0	0	0	0	0	0	0	0	0	0	0	0	0	0	0	0	0	0	0	0	0
81_1	notSOM	0	0	1	4	6	0	0	0	0	0	0	0	0	0	1	0	0	1	2	0	1	2	2	1	0	0	0	0	0	0	0	0	0	0	0	0	0	0	0	0	0	0	0	0	0	0	0	0
81_10	notSOM	0	3	0	0	1	0	0	0	0	0	0	0	0	0	0	1	0	0	0	0	0	0	1	2	2	0	0	0	0	0	0	0	0	0	0	0	0	0	0	0	0	0	0	0	0	0	0	0
81_12	notSOM	0	1	4	0	2	0	0	0	0	0	1	1	0	0	0	0	1	0	0	0	0	0	1	2	2	0	0	0	0	0	0	0	0	0	0	0	0	0	0	0	0	0	0	0	0	0	0	0
81_6	notSOM	0	0	3	1	2	0	0	0	0	0	0	0	0	0	0	0	1	0	0	1	0	1	2	2	1	0	0	0	0	0	0	0	0	0	0	0	0	0	0	0	0	0	0	0	0	0	0	0
81_7	notSOM	0	0	4	2	2	0	0	0	0	0	0	0	1	1	0	0	1	0	0	1	1	2	2	1	0	0	0	0	0	0	0	0	0	0	0	0	0	0	0	0	0	0	0	0	0	0	0	0
81_8	notSOM	0	3	0	0	1	0	0	0	0	0	0	0	0	0	0	1	0	0	0	0	0	0	1	2	2	0	0	0	0	0	0	0	0	0	0	0	0	0	0	0	0	0	0	0	0	0	0	0
81_9	notSOM	0	1	1	3	1	0	0	0	0	0	0	0	0	1	1	0	0	1	0	1	1	2	2	1	0	0	0	0	0	0	0	0	0	0	0	0	0	0	0	0	0	0	0	0	0	0	0	0
80_16	SOM	0	3	0	0	2	0	0	0	0	0	0	0	0	0	0	1	0	0	0	0	0	0	1	2	2	0	0	0	0	0	0	0	0	0	0	0	0	0	0	0	0	0	0	0	0	0	0	0
80_8	notSOM	0	1	0	1	8	0	0	0	0	0	0	0	0	0	0	0	0	0	2	1	1	2	3	2	0	0	0	0	0	0	0	0	0	0	0	0	0	0	0	0	0	0	0	0	0	0	0	0
80_7	notSOM	0	0	2	3	2	0	0	0	0	0	0	0	0	0	0	0	0	0	1	1	1	2	4	1	0	0	0	0	0	0	0	0	0	0	0	0	0	0	0	0	0	0	0	0	0	0	0	0
80_9	notSOM	0	1	1	1	4	0	0	0	0	0	0	0	0	0	0	0	0	0	1	1	0	2	3	2	1	0	0	0	0	0	0	0	0	0	0	0	0	0	0	0	0	0	0	0	0	0	0	0
80_1	notSOM	0	2	2	2	8	0	0	0	0	0	0	0	0	0	0	1	1	0	2	0	0	1	2	2	2	0	0	0	0	0	0	0	0	0	0	0	0	0	0	0	0	0	0	0	0	0	0	1
80_2	notSOM	0	2	3	6	1	0	0	0	0	0	0	0	0	0	0	1	1	2	0	0	0	0	1	2	2	0	0	0	0	0	0	0	0	0	0	0	0	0	0	0	0	0	0	0	0	0	1	0
80_3	notSOM	0	0	3	4	2	0	0	0	0	0	0	0	0	0	0	0	1	1	0	2	1	2	2	2	1	0	0	0	0	0	0	0	0	0	0	0	0	0	0	0	0	0	0	0	0	0	0	0
80_11	notSOM	0	0	2	4	0	0	0	0	0	0	0	0	0	0	0	0	0	1	0	1	1	2	2	2	1	0	0	0	0	0	0	0	0	0	0	0	0	0	0	0	0	0	0	0	0	0	0	0
80_4	notSOM	0	1	8	2	0	0	0	0	0	0	0	0	0	0	0	0	3	1	0	0	0	0	0	1	2	0	0	0	0	0	0	0	0	0	0	0	0	0	0	0	0	0	0	0	0	1	0	0
80_10	notSOM	0	1	1	1	2	0	0	0	0	0	0	0	0	0	0	0	0	0	0	2	1	2	2	3	0	0	0	0	0	0	0	0	0	0	0	0	0	0	0	0	0	0	0	0	0	0	0	0
80_5	notSOM	0	0	1	5	3	0	0	0	0	0	0	0	0	0	0	0	0	1	1	1	1	3	3	1	0	0	0	0	0	0	0	0	0	0	0	0	0	0	0	0	0	0	0	0	0	0	0	0
80_6	notSOM	0	1	1	2	4	0	0	0	0	0	0	0	0	0	0	0	0	1	1	0	1	1	2	2	2	0	0	0	0	0	0	0	0	0	0	0	0	0	0	0	0	0	0	0	0	0	0	0
80_15	notSOM	0	3	1	5	2	0	0	0	0	0	0	0	0	0	0	1	0	2	1	0	0	0	0	0	1	0	0	0	0	0	0	0	0	0	0	0	0	0	0	0	0	0	0	0	0	0	1	0
80_14	notSOM	0	3	1	5	2	0	0	0	0	0	0	0	0	0	0	1	0	2	1	0	0	0	0	0	1	0	0	0	0	0	0	0	0	0	0	0	0	0	0	0	0	0	0	0	0	0	1	0
80_13	notSOM	0	0	3	2	1	0	0	0	0	0	0	0	0	0	0	0	1	0	0	0	0	1	2	2	2	0	0	0	0	0	0	0	0	0	0	0	0	0	0	0	0	0	0	0	0	0	0	0
80_12	notSOM	0	1	1	1	4	0	0	0	0	0	0	0	0	0	0	0	0	0	1	0	1	2	2	1	2	0	0	0	0	0	0	0	0	0	0	0	0	0	0	0	0	0	0	0	0	0	0	0
83_10	SOM	0	0	0	2	4	0	0	0	0	0	0	0	0	0	0	0	0	0	0	1	0	2	4	4	2	0	0	0	0	0	0	0	0	0	0	0	0	0	0	0	0	0	0	0	0	0	0	0
83_19	SOM	0	1	2	1	0	0	0	0	0	0	0	0	0	0	0	0	0	0	0	0	1	2	2	1	1	0	0	0	0	0	0	0	0	0	0	0	0	0	0	0	0	0	0	0	0	0	0	0
83_18	SOM	0	1	2	1	0	0	0	0	0	0	0	0	0	0	0	0	0	0	0	0	1	2	2	1	1	0	0	0	0	0	0	0	0	0	0	0	0	0	0	0	0	0	0	0	0	0	0	0
83_14	notSOM	0	1	2	1	0	0	0	0	0	0	0	0	0	0	0	0	0	0	0	1	1	2	2	1	1	0	0	0	0	0	0	0	0	0	0	0	0	0	0	0	0	0	0	0	0	0	0	0
83_13	notSOM	0	1	1	1	1	0	0	0	0	0	0	0	0	0	0	0	0	0	0	1	1	2	2	2	2	0	0	0	0	0	0	0	0	0	0	0	0	0	0	0	0	0	0	0	0	0	0	0
83_12	notSOM	0	1	2	1	0	0	0	0	0	0	0	0	0	0	0	0	0	0	0	1	1	2	2	1	1	0	0	0	0	0	0	0	0	0	0	0	0	0	0	0	0	0	0	0	0	0	0	0
83_11	notSOM	0	1	1	1	1	0	0	0	0	0	0	0	0	0	0	0	0	0	0	1	1	2	2	2	2	0	0	0	0	0	0	0	0	0	0	0	0	0	0	0	0	0	0	0	0	0	0	0
83_7	notSOM	0	0	1	2	4	0	0	0	0	0	0	0	0	0	0	0	0	0	1	1	1	2	3	3	2	0	0	0	0	0	0	0	0	0	0	0	0	0	0	0	0	0	0	0	0	0	0	0
83_6	notSOM	0	1	1	1	3	0	0	0	0	0	0	0	0	0	0	0	0	0	1	1	1	2	2	2	2	0	0	0	0	0	0	0	0	0	0	0	0	0	0	0	0	0	0	0	0	0	0	0
83_5	notSOM	0	0	1	2	4	0	0	0	0	0	0	0	0	0	0	0	0	0	1	1	1	2	3	3	2	0	0	0	0	0	0	0	0	0	0	0	0	0	0	0	0	0	0	0	0	0	0	0
83_4	notSOM	0	2	1	3	7	0	0	0	0	0	0	0	0	0	0	1	1	2	2	2	0	0	2	4	4	0	0	0	0	0	0	0	0	0	0	0	0	0	0	0	0	0	0	0	0	0	0	0
83_17	notSOM	0	2	3	4	6	0	0	0	0	0	0	0	0	0	0	1	2	2	3	0	0	0	0	0	0	0	0	0	0	0	0	0	0	0	0	0	0	0	0	0	0	0	0	0	0	0	0	1
83_16	notSOM	0	1	5	5	4	0	0	0	0	0	0	0	0	0	0	1	3	2	2	0	0	0	0	2	4	0	0	0	0	0	0	0	0	0	0	0	0	0	0	0	0	0	0	0	0	0	0	1
83_9	notSOM	0	1	5	8	1	0	0	0	0	0	0	0	0	0	0	1	3	4	0	0	0	0	0	0	2	0	0	0	0	0	0	0	0	0	0	0	0	0	0	0	0	0	0	0	0	0	0	0
83_15	notSOM	0	2	3	4	6	0	0	0	0	0	0	0	0	0	0	1	2	2	3	0	0	0	0	0	0	0	0	0	0	0	0	0	0	0	0	0	0	0	0	0	0	0	0	0	0	0	0	1
83_8	notSOM	0	1	1	1	3	0	0	0	0	0	0	0	0	0	0	0	0	0	1	1	1	2	2	2	2	0	0	0	0	0	0	0	0	0	0	0	0	0	0	0	0	0	0	0	0	0	0	0
83_2	notSOM	0	0	1	4	3	0	0	0	0	0	0	0	0	0	0	0	0	1	1	2	1	2	3	3	2	0	0	0	0	0	0	0	0	0	0	0	0	0	0	0	0	0	0	0	0	0	0	0
83_3	notSOM	0	0	1	4	3	0	0	0	0	0	0	0	0	0	0	0	0	1	1	2	1	2	3	3	2	0	0	0	0	0	0	0	0	0	0	0	0	0	0	0	0	0	0	0	0	0	0	0
83_1	notSOM	0	0	2	3	7	0	0	0	0	0	0	0	0	0	0	0	1	1	2	2	0	2	4	4	2	0	0	0	0	0	0	0	0	0	0	0	0	0	0	0	0	0	0	0	0	0	0	0
83_22	notSOM	0	2	3	5	3	0	0	0	0	0	0	0	0	0	0	1	1	3	2	1	0	0	0	0	0	0	0	0	0	0	0	0	0	0	0	0	0	0	0	0	0	0	0	0	0	0	1	0
83_23	notSOM	0	1	6	5	3	0	0	0	0	0	0	0	0	0	0	0	3	3	2	0	0	0	0	0	0	0	0	0	0	0	0	0	0	0	0	0	0	0	0	0	0	0	0	0	0	1	0	0
83_20	notSOM	0	2	3	5	3	0	0	0	0	0	0	0	0	0	0	1	1	3	2	1	0	0	0	0	0	0	0	0	0	0	0	0	0	0	0	0	0	0	0	0	0	0	0	0	0	0	1	0
83_21	notSOM	0	2	2	7	4	0	0	0	0	0	0	0	0	0	0	1	1	4	2	0	0	0	0	0	2	0	0	0	0	0	0	0	0	0	0	0	0	0	0	0	0	0	0	0	0	0	1	0
82_1	SOM	0	3	0	0	2	0	0	0	0	0	0	0	0	0	0	1	0	0	0	0	0	0	1	2	2	0	0	0	0	0	0	0	0	0	0	0	0	0	0	0	0	0	0	0	0	0	0	0
82_12	notSOM	0	2	4	4	0	0	0	0	0	0	0	0	0	0	0	0	2	2	0	0	0	0	0	0	1	0	0	0	0	0	0	0	0	0	0	0	0	0	0	0	0	0	0	0	0	1	0	0
82_13	notSOM	0	2	4	2	2	0	0	0	0	0	0	0	0	0	0	1	1	1	1	0	0	0	0	1	2	0	0	0	0	0	0	0	0	0	0	0	0	0	0	0	0	0	0	0	0	0	1	0
82_10	notSOM	0	2	2	4	4	0	0	0	0	0	0	0	0	0	0	1	1	1	1	0	0	0	1	2	2	0	0	0	0	0	0	0	0	0	0	0	0	0	0	0	0	0	0	0	0	0	0	1
82_11	notSOM	0	2	4	2	2	0	0	0	0	0	0	0	0	0	0	1	1	1	1	0	0	0	0	1	2	0	0	0	0	0	0	0	0	0	0	0	0	0	0	0	0	0	0	0	0	0	1	0
82_2	notSOM	0	0	3	2	2	0	0	0	0	0	0	0	0	0	0	0	1	0	0	0	0	1	2	2	1	0	0	0	0	0	0	0	0	0	0	0	0	0	0	0	0	0	0	0	0	0	0	0
82_4	notSOM	0	1	1	1	4	0	0	0	0	0	0	0	0	0	0	0	0	0	1	2	1	2	2	1	0	0	0	0	0	0	0	0	0	0	0	0	0	0	0	0	0	0	0	0	0	0	0	0
82_14	notSOM	0	2	2	4	4	0	0	0	0	0	0	0	0	0	0	1	1	1	1	0	0	0	1	2	2	0	0	0	0	0	0	0	0	0	0	0	0	0	0	0	0	0	0	0	0	0	0	1
[truncated: 1,399 more rows]
[truncated: 77 more columns]
