# Supplementary material for: Cytochrome P450 site of metabolism prediction from 2D topological fingerprints using GPU accelerated probabilistic classifiers
Source: J Cheminform. 2014 May 27;6:29. doi: 10.1186/1758-2946-6-29 (PMC4047555; doi:10.1186/1758-2946-6-29)
Supplement: Additional file 7 — Topological circular fingerprints for atomic sites in the 2C9 data to a bond depth of 4. [file 1758-2946-6-29-S7.zip]

Archive with 1 entries (1 files):
- 2025339358121174_add7.dat
